# Supplementary material for: Fitness Landscape of the Fission Yeast Genome
Source: Mol Biol Evol. 2019 May 11;36(8):1612–23. doi: 10.1093/molbev/msz113 (PMC6657727; doi:10.1093/molbev/msz113)
Supplement: msz113_Supplementary_Data [file msz113_supplementary_data.zip]

Archive with 2 entries (2 files):
- MBE-18-0848-R3-supplementary-figs.docx
- Supplementary-tables-fission-yeast-transposon-2018-12-05.xlsx
