# Supplementary material for: Fitness Landscape of the Fission Yeast Genome
Source: Mol Biol Evol. 2019 May 11;36(8):1612–23. doi: 10.1093/molbev/msz113 (PMC6657727; doi:10.1093/molbev/msz113)
Supplement: msz113_Supplementary_Data [file msz113_supplementary_data.zip › Supplementary-tables-fission-yeast-transposon-2018-12-05.xlsx]

## Sheet: Table 1
Supplementary Table 1
all sequence data produced
Log Phase Libraries
Libraries	read.file.name	total.reads	total.inserts	unique.insertion.sites	proportion.unique	genomic.insertions	vector.insertions	proportion.vector
LG1 + LG2	LG.1.log	1507513	966275	113152	0.1171	624097	342178	0.354121
	LG.6.log	5375975	3302294	193795	0.0587	2135849	1166445	0.353223
LG3 + LG4	LG.2.log	1770789	1126182	110363	0.098	662967	463215	0.411315
	LG.7.log	6718097	4098752	197754	0.0482	2408958	1689794	0.41227
LG7 + LG8	LG.3.log	897124	668780	71681	0.1072	652065	16715	0.0249933
	LG.8.log	3342831	2360090	130796	0.0554	2301599	58491	0.0247834
LG10 + LG11	LG.11.log	2074327	1322780	134930	0.102	1286102	36678	0.027728
	LG.23.log	4842477	2861102	172390	0.0603	2780889	80213	0.0280357
LG12 + LG13	LG.12.log	1983459	1120068	154887	0.1383	1081475	38593	0.0344559
	LG.24.log	5233867	2640987	214128	0.0811	2550286	90701	0.0343436
HL-B	HL.4.log	1249659	1024078	241870	0.2362	977982	46096	0.0450122
	HL.9.log	4984174	3858776	470980	0.1221	3685739	173037	0.0448425
HL-D	HL.5.log	1275625	984723	175482	0.1782	940258	44465	0.0451548
	HL.10.log	5411286	3884519	348480	0.0897	3709871	174648	0.04496
V2	VT.21.log	2489588	494817	15754	0.0318	493601	1216	0.00245747
V3	VT.22.log	3210462	455007	17399	0.0382	453568	1439	0.00316259
Averages		3.27295e+06	1.94808e+06	172740	0.0976563	1.67158e+06	276495	0.118179
TOTALS		52367253	31169230	2763841		26745306	52367253

## Sheet: Table 2
Supplementary Table 2
Protein coding gene data
Data columns descriptions
mean.HMM etc	Minimum, maximum, mean and median HMM state
Malecki2016.KO.colony.size	Knockout fitness data from solid media, from Malecki et al, PMID: 27887640
Sideri2015.barseq	Knockout fitness data from liquid media barseq experiment, Sideri et al, PMID: 25452419
Kim2010.barseq	Knockout fitness data from liquid media barseq experiment, from Kim et al, PMID: 20473289
rpkm etc	RPKM values are from Atkinson et al: PMID: 29914874
CPC data	all CPC data are from Marguerat el al, PMID: 23101633
ipkm	IPKM is insertions/kb/millions insertions
uipkm	UIPKM is unique insertion sites/kb/million unique insertion sites
diversity data	From Jeffares 2015 PMID: 25665008
gene	genelength	HMM.datapoints	min.HMM	mx.HMM	mean.HMM	median.HMM	HMM.coverage	essential	chr	start	end	Malecki2016.KO.colony.size	Sideri2015.barseq	Kim2010.barseq	rpkm.meiotic_pool	rpkm.log	MM.mRNA.cpc	MN.mRNA.cpc	MM.protein.cpc	MN.protein.cpc	med.mRNA.cpc	sum.mRNA.cpc	max.mRNA.cpc	med.protein.cpc	sum.protein.cpc	max.protein.cpc	ipkm	uipkm	mean.phylop	diversity.S	diversity.Pi	diversity.Theta	diversity.Tajima_D
SPAC1002.01	540	540	2	5	2.21481	2	1	0	I	1798347	1799015	1.04261	0.937923	1.00624	12.2	6.947	0.46	0.14	NA	NA	0.3	0.6	0.46	NA	NA	NA	134.838	164.109	0	9	0.0038246	0.002534	1.24714
SPAC1002.02	690	690	1	1	1	1	1	0	I	1799061	1800053	1.09588	0.540101	1.00152	398.3	88.645	3.8	0.61	2564.51	NA	2.205	4.41	3.8	NA	NA	NA	17.3954	42.2741	0.378029	9	0.0023515	0.0017072	0.924153
SPAC1002.03c	2772	2772	1	1	1	1	1	0	I	1799915	1803141	1.03541	NA	1.00611	21.77	103.738	7.2	1.8	9719.87	2906.37	4.5	9	7.2	6313.12	12626.2	9719.87	8.15234	38.0247	0.513322	34	0.0038293	0.0019858	2.81835
SPAC1002.04c	600	600	2	2	2	2	1	1	I	1803624	1804491	NA	NA	0.996328	67.16	33.7167	1.4	0.42	1600.25	134.93	0.91	1.82	1.4	867.59	1735.18	1600.25	83.567	65.7227	0.518562	19	0.0086865	0.0041231	3.12967
SPAC1002.05c	2148	2148	1	1	1	1	1	0	I	1804548	1806797	1.05646	0.484459	0.967545	22.71	8.13	0.52	0.3	NA	NA	0.41	0.82	0.52	NA	NA	NA	21.3991	48.7952	0.446987	30	0.0043322	0.0025115	2.17299
SPAC1002.06c	357	357	2	2	2	2	1	0	I	1807270	1807781	1.06042	0.541674	0.955334	9.078	1.097	0.088	0.12	NA	NA	0.104	0.208	0.12	NA	NA	NA	46.2761	86.1933	0.537216	4	0.00221	0.0014716	0.973146
SPAC1002.07c	507	507	2	2	2	2	1	0	I	1807996	1809433	1.01643	0.474279	0.99036	255.3	211.967	6.1	1.2	5061.92	NA	3.65	7.3	6.1	NA	NA	NA	49.5449	82.3367	0.313449	16	0.0030485	0.002096	1.25041
SPAC1002.08c	1101	1101	1	1	1	1	1	1	I	1809480	1811361	NA	NA	1.00048	16.88	20.6283	0.91	0.16	NA	NA	0.535	1.07	0.91	NA	NA	NA	35.676	56.0488	0.220612	32	0.0045564	0.0032062	1.27088
SPAC1002.09c	1536	1536	1	1	1	1	1	1	I	1811408	1813805	NA	NA	1.01198	139.2	259.983	12	2.4	62710.8	34368.2	7.2	14.4	12	48539.5	97079	62710.8	17.4978	43.5394	0.487576	24	0.0027058	0.0018931	1.25381
SPAC1002.10c	1773	1773	1	1	1	1	1	1	I	1813740	1815796	NA	NA	0.99736	43.72	27.69	1.9	0.56	NA	NA	1.23	2.46	1.9	NA	NA	NA	31.563	32.4427	0.407525	27	0.0039343	0.0024774	1.74237
SPAC1002.11	1746	1746	1	2	1.1197	1	1	1	I	1816490	1818558	NA	NA	NA	13.02	12.7283	0.86	0.13	910.25	NA	0.495	0.99	0.86	NA	NA	NA	22.8552	32.2545	0.400852	23	0.0022819	0.0020949	0.259286
SPAC1002.12c	1644	1644	2	5	2.05535	2	1	0	I	1818482	1820420	1.08941	0.766034	0.963262	57.6	39.065	2.3	1.2	2371.58	10155.7	1.75	3.5	2.3	6263.65	12527.3	10155.7	78.4703	116.574	0.267855	17	0.002466	0.0016523	1.36859
SPAC1002.13c	1254	1254	1	2	1.07576	1	1	1	I	1821401	1823413	NA	NA	NA	231.4	685.75	48	7.3	14645.5	17168.1	27.65	55.3	48	15906.8	31813.6	17168.1	5.24398	36.3601	0.381401	16	0.0022966	0.0015024	1.45448
SPAC1002.14	1308	1308	1	2	1.88761	2	1	0	I	1824570	1826248	1.06485	0.424616	0.986673	45.71	33.8317	1.5	0.56	NA	NA	1.03	2.06	1.5	NA	NA	NA	18.2308	58.9789	0.0818854	13	0.0024189	0.0014593	1.74277
SPAC1002.15c	651	651	1	1	1	1	1	0	I	1824486	1827260	NA	NA	0.980864	11.53	13.86	0.42	0.23	2397.43	5661.59	0.325	0.65	0.42	4029.51	8059.02	5661.59	38.4217	62.4486	0.379166	27	0.0032679	0.0018353	2.3125
SPAC1002.16c	1500	1500	2	2	2	2	1	1	I	1827612	1829708	NA	NA	NA	28.84	9.21733	0.76	0.095	NA	NA	0.4275	0.855	0.76	NA	NA	NA	38.4093	76.4799	0.365772	23	0.0026503	0.0021913	0.608322
SPAC1002.17c	615	615	2	5	2.22114	2	1	0	I	1830609	1831951	1.07963	0.884639	0.96452	118.1	101.242	0.74	1.8	955.63	25478.4	1.27	2.54	1.8	13217	26434	25478.4	120.637	121.822	0.350031	16	0.0023158	0.0022474	0.0837759
SPAC1002.18	1200	1200	2	2	2	2	1	0	I	1832317	1833811	1.04938	0.851668	1.00073	67.47	101.465	2.4	1.5	7128.44	8995.82	1.95	3.9	2.4	8062.13	16124.3	8995.82	18.1726	66.9578	0.50672	18	0.0025136	0.0022694	0.301793
SPAC1002.19	1320	1320	2	2	2	2	1	0	I	1835270	1837060	1.15744	NA	0.996244	285.8	113.394	1.1	6.7	NA	9943.84	3.9	7.8	6.7	NA	NA	NA	52.8242	70.9163	0.628945	14	0.0014551	0.0014732	-0.0330748
SPAC1002.20	306	306	2	5	2.98039	3	1	0	I	1823882	1824630	1.24078	NA	NA	1.236	0.41175	NA	0.029	NA	NA	NA	NA	NA	NA	NA	NA	232.567	265.858	0.0172038	11	0.0039177	0.0027663	1.06629
SPAC1006.01	1356	1356	2	2	2	2	1	0	I	5067494	5069371	1.04796	0.806007	1.00615	151.9	83.8417	4.2	2.1	4688.92	30479.9	3.15	6.3	4.2	17584.4	35168.8	30479.9	22.2723	66.4847	0.42393	26	0.003434	0.0026105	0.930344
SPAC1006.02	1107	1107	1	1	1	1	1	1	I	5069559	5070998	NA	NA	1.00705	38.35	43.4167	2.2	0.6	NA	NA	1.4	2.8	2.2	NA	NA	NA	2.75761	23.9192	0.433088	13	0.0021337	0.0017016	0.672864
SPAC1006.03c	2139	2139	1	2	1.06779	1	1	0	I	5070931	5074055	0.867005	0.596993	0.95453	66.08	39.2783	2.1	0.97	1717.83	2844.58	1.535	3.07	2.1	2281.2	4562.41	2844.58	20.6278	42.3657	0.274994	54	0.0041205	0.0032571	0.83534
SPAC1006.04c	2859	2859	2	2	2	2	1	0	I	5074102	5078206	1.06901	NA	1.00811	102.5	1.31647	0.14	0.15	NA	NA	0.145	0.29	0.15	NA	NA	NA	45.8684	69.223	0.0200577	56	0.0032842	0.0025709	0.876385
SPAC1006.05c	1191	1191	1	2	1.00168	1	1	0	I	5078289	5080499	0.100078	NA	1.00155	34.51	29.7533	2.1	0.98	1652.71	8086.8	1.54	3.08	2.1	4869.76	9739.51	8086.8	4.29544	30.6698	0.255139	23	0.0026528	0.0020435	0.866017
SPAC1006.06	3477	3477	2	2	2	2	1	0	I	5080718	5085055	1.10154	0.515676	1.0029	156.2	43.9983	3.4	1	382.2	NA	2.2	4.4	3.4	NA	NA	NA	22.8695	61.783	0.443919	31	0.0016259	0.0013467	0.623589
SPAC1006.07	1179	1179	1	1	1	1	1	1	I	5085486	5087031	NA	1.06021	0.952583	717.1	2664.33	110	14	154934	53576.6	62	124	110	104256	208511	154934	2.07623	17.4056	0.966909	5	0.0008849	0.0006092	0.943438
SPAC1006.08	1176	1176	1	2	1.44388	1	1	1	I	5087986	5089638	NA	NA	NA	30.59	31.675	1.3	0.16	NA	NA	0.73	1.46	1.3	NA	NA	NA	20.4393	35.8137	0	19	0.0034612	0.0021651	1.6929
SPAC1006.09	4311	4311	1	2	1.39179	1	1	0	I	5089815	5094848	1.25522	NA	0.976425	15.14	21.98	1.8	1.1	1348.43	367.56	1.45	2.9	1.8	857.995	1715.99	1348.43	25.1505	38.2736	0.366632	58	0.0026599	0.0021702	0.714174
SPAC1039.01	1704	1704	2	2	2	2	1	0	I	5444360	5447537	1.03408	NA	1.0123	8.051	15.3123	0.68	1.7	NA	7065.94	1.19	2.38	1.7	NA	NA	NA	97.2747	134.461	0.245704	172	0.005881	0.0108669	-1.51562
SPAC1039.02	1806	1806	2	2	2	2	1	0	I	5448735	5451642	1.0136	0.51914	0.99317	48.36	149.888	7.7	4.1	3723.38	70314.5	5.9	11.8	7.7	37019	74037.9	70314.5	49.398	115.483	0.368892	169	0.0056791	0.0113296	-1.64677
SPAC1039.03	1026	1026	2	2	2	2	1	0	I	5452105	5453867	1.10353	1.25899	0.951614	62.7	42.5233	2.3	2.8	NA	5699.54	2.55	5.1	2.8	NA	NA	NA	44.0717	105.622	0	128	0.0051793	0.0140262	-2.06738
SPAC1039.04	1524	1524	2	2	2	2	1	0	I	5454583	5456656	1.08083	0.511176	1.00222	5.671	15.1333	1.2	1.3	NA	1415.25	1.25	2.5	1.3	NA	NA	NA	22.3853	76.8091	0.158193	164	0.0063158	0.015197	-1.9283
SPAC1039.05c	2346	2346	2	2	2	2	1	0	I	5456674	5459789	1.15943	NA	0.990057	27.35	29.59	2	1.7	NA	1578.74	1.85	3.7	2	NA	NA	NA	53.6513	92.5757	0.322552	248	0.0063137	0.0152416	-1.94838
SPAC1039.06	1248	1248	2	2	2	2	1	0	I	5460198	5462354	0.994131	0.94969	0.946139	42.98	46.8883	2.8	1.3	7166.02	16464.7	2.05	4.1	2.8	11815.4	23630.7	16464.7	35.4079	85.8297	0.339694	163	0.0073479	0.014463	-1.62296
SPAC1039.07c	1347	1347	2	5	2.1121	2	1	0	I	5462118	5463989	0.921877	1.77992	1.0047	14.72	18.0367	1.1	1.3	NA	4443.17	1.2	2.4	1.3	NA	NA	NA	29.9271	86.8222	0	144	0.006855	0.01484	-1.7696
SPAC1039.08	813	813	2	2	2	2	1	0	I	5463863	5465172	0.557273	NA	0.987147	36.67	21.4512	2	3	NA	NA	2.5	5	3	NA	NA	NA	38.9265	95.3117	0	105	0.0075002	0.0155626	-1.68708
SPAC1039.09	1743	1743	2	2	2	2	1	0	I	5465377	5468649	1.07632	0.566356	1.00895	53.12	17.6883	2.5	9.4	1273.62	8954.2	5.95	11.9	9.4	5113.91	10227.8	8954.2	24.4065	99.3163	0.11557	183	0.0050743	0.0106037	-1.7248
SPAC1039.10	381	381	2	2	2	2	1	0	I	5470432	5471520	1.06804	NA	0.955192	10.21	19.282	1.7	3.9	7552.02	51041.4	2.8	5.6	3.9	29296.7	58593.4	51041.4	88.517	110.701	0.388152	27	0.0028794	0.0047399	-1.16287
SPAC1039.11c	2988	2988	2	5	2.14859	2	1	0	I	5471270	5474941	NA	NA	0.951817	811.9	14.0998	0.81	0.21	NA	NA	0.51	1.02	0.81	NA	NA	NA	35.4074	77.3857	0.520403	122	0.0030211	0.0062701	-1.69587
SPAC105.01c	2670	2670	2	2	2	2	1	0	I	1740313	1743699	1.07017	0.864658	1.00079	27.53	18.4783	1.1	0.71	NA	NA	0.905	1.81	1.1	NA	NA	NA	25.9298	80.4016	0.00489892	32	0.0024026	0.0017902	1.03245
SPAC105.02c	513	513	2	2	2	2	1	0	I	1744019	1745658	1.0375	1.23775	1.00584	154.9	129.833	5.4	1.6	26624.5	12975.1	3.5	7	5.4	19799.8	39599.7	26624.5	130.408	82.04	0.148648	16	0.0015261	0.0018388	-0.467862
SPAC105.03c	2127	2127	2	2	2	2	1	0	I	1746468	1749242	1.08619	0.504622	0.996843	9.294	41.1017	2.2	0.65	NA	NA	1.425	2.85	2.2	NA	NA	NA	36.6091	86.4971	0.0151345	27	0.0019253	0.001834	0.147394
SPAC1071.01c	2013	2013	1	1	1	1	1	1	I	3855385	3857994	NA	NA	1.00531	44.3	80.505	4.2	1	982.2	2482.28	2.6	5.2	4.2	1732.24	3464.48	2482.28	12.2603	25.1564	0.485289	19	0.0016582	0.0013717	0.59046
SPAC1071.02	3057	3057	1	1	1	1	1	0	I	3858241	3861822	0.684353	0.758083	1.00869	8.216	23.3083	1.8	0.62	1911.91	550.87	1.21	2.42	1.8	1231.39	2462.78	1911.91	4.98864	19.532	0.453351	47	0.0033353	0.0024715	1.09063
SPAC1071.03c	1017	1017	1	1	1	1	1	0	I	3860907	3862735	1.02012	0.465329	1.00437	13.6	53.5133	2.4	0.45	NA	NA	1.425	2.85	2.4	NA	NA	NA	6.98373	25.3055	0.383118	17	0.0020753	0.0017507	0.515165
SPAC1071.04c	504	504	1	1	1	1	1	1	I	3863001	3863504	0.941183	0.567689	0.983787	7.073	13.5717	0.72	0.19	2383.54	1265.62	0.455	0.91	0.72	1824.58	3649.16	2383.54	4.0051	17.0852	0.495451	2	0.0009666	0.0007475	0.439824
SPAC1071.05	1020	1020	2	2	2	2	1	0	I	3864467	3866158	1.16491	1.03568	0.960692	39.66	80.6783	4.8	0.7	1956.33	NA	2.75	5.5	4.8	NA	NA	NA	21.0048	68.068	0.366352	21	0.0030352	0.0023963	0.764999
SPAC1071.06	1572	1572	1	1	1	1	1	0	I	3866536	3868410	1.01788	NA	0.955956	39.93	62.21	2.7	0.6	6058.01	1995.33	1.65	3.3	2.7	4026.67	8053.34	6058.01	4.48277	21.8143	0.538441	13	0.0006035	0.0013067	-1.42609
SPAC1071.07c	465	465	1	1	1	1	1	0	I	3868310	3869076	0.85632	0.42202	1.01864	678.4	4629.17	180	13	57823.8	14190.1	96.5	193	180	36007	72013.9	57823.8	3.45151	43.5037	0.706886	2	0.0004891	0.0004912	-0.0062115
SPAC1071.08	333	333	2	2	2	2	1	0	I	3869082	3869610	1.02916	0.461437	1.0045	180.9	1813.5	54	3.8	141635	60030.7	28.9	57.8	54	100833	201665	141635	19.6421	59.0068	0	3	0.0010495	0.0010682	-0.0306616
SPAC1071.09c	849	849	2	2	2	2	1	0	I	3869017	3871602	1.00575	0.395665	1.00074	58.91	69.6617	3	0.6	NA	NA	1.8	3.6	3	NA	NA	NA	28.4846	64.5153	0.243952	37	0.0037643	0.0027066	1.19581
SPAC1071.10c	2760	2760	1	1	1	1	1	1	I	3871642	3876176	NA	NA	NA	146.8	1533.83	190	26	145212	95743.8	108	216	190	120478	240956	145212	17.1987	29.4309	0.435917	58	0.0024126	0.0024224	-0.0128158
SPAC1071.11	735	735	1	1	1	1	1	0	I	3882010	3884256	0.951159	0.276996	1.00439	33.88	27.765	1.4	0.22	2640.37	NA	0.81	1.62	1.4	NA	NA	NA	32.0163	62.273	0.305231	25	0.0028735	0.0020985	1.08412
SPAC1071.12c	471	471	2	2	2	2	1	0	I	3883445	3884346	1.03063	0.683162	0.947795	35.21	90.7417	4.5	0.67	2881.26	NA	2.585	5.17	4.5	NA	NA	NA	37.6405	62.0521	0.362196	7	0.0022598	0.0014634	1.25035
SPAC1071.13	318	318	2	5	2.48113	5	1	0	I	3878007	3881812	NA	NA	NA	0	0.335958	NA	0.016	NA	NA	NA	NA	NA	NA	NA	NA	183.706	182.411	0	65	0.0037691	0.0035167	0.228657
SPAC1093.01	3786	3786	2	2	2	2	1	0	I	4606299	4611737	NA	NA	1.00619	19.32	21.6517	2	0.94	NA	NA	1.47	2.94	2	NA	NA	NA	51.2401	71.0452	0.41135	54	0.0022747	0.0018701	0.681727
SPAC1093.02	696	696	2	5	2.06034	2	1	0	I	4612099	4613297	1.18296	0.977223	1.00508	34.77	311.15	12	1.4	8332.16	14188.6	6.7	13.4	12	11260.4	22520.8	14188.6	47.0841	89.7719	0.481976	13	0.003642	0.0020423	2.07575
SPAC1093.03	2499	2499	1	5	2.006	2	1	0	I	4613443	4617157	0.935726	0.55158	1.00283	21.16	23.1067	1.3	0.52	NA	NA	0.91	1.82	1.3	NA	NA	NA	32.2451	44.0397	0.521876	30	0.002091	0.0015215	1.12206
SPAC1093.04c	1503	1503	1	1	1	1	1	1	I	4613715	4618620	NA	NA	1.00458	44.49	29.1617	1.7	0.49	622.45	2225.35	1.095	2.19	1.7	1423.9	2847.8	2225.35	24.2688	37.7364	0.494376	52	0.0022945	0.0019978	0.46691
SPAC1093.05	2208	2208	1	1	1	1	1	1	I	4619603	4622351	NA	NA	1.01072	53.79	80.5933	4.4	0.66	3733.91	NA	2.53	5.06	4.4	NA	NA	NA	12.6997	26.6252	0.562754	27	0.0026837	0.0018501	1.33494
SPAC1093.06c	12591	12591	1	2	1.88976	2	1	0	I	4622166	4635111	1.06987	NA	1.00302	5.744	3.24233	0.53	0.22	NA	515.13	0.375	0.75	0.53	NA	NA	NA	17.1617	50.8833	0.182801	162	0.0028155	0.0023576	0.640634
SPAC1093.07	237	237	2	5	2.33755	2	1	0	I	4604880	4606871	NA	NA	NA	12.53	3.48283	0.12	0.058	NA	NA	0.089	0.178	0.12	NA	NA	NA	114.69	181.556	0.022159	16	0.0024637	0.0015129	1.72903
SPAC10F6.01c	4422	4422	2	2	2	2	1	0	I	1200916	1206090	NA	NA	0.984569	84.05	313.083	30	3	52359.5	15396.3	16.5	33	30	33877.9	67755.8	52359.5	28.6088	72.1736	0.597813	54	0.0028428	0.0019659	1.4056
SPAC10F6.02c	3507	3507	1	2	1.02709	1	1	1	I	1206812	1210630	NA	NA	0.956391	35.24	44.6417	2.8	0.89	2114.59	1066.16	1.845	3.69	2.8	1590.38	3180.75	2114.59	8.90753	23.1113	0.370564	36	0.002198	0.0017756	0.72621
SPAC10F6.03c	1803	1803	1	2	1.06267	1	1	1	I	1211195	1213553	NA	NA	NA	214.1	524.233	20	3.6	34432.6	8012.33	11.8	23.6	20	21222.5	42444.9	34432.6	10.0158	28.7456	0.688567	22	0.0015693	0.0017581	-0.310132
SPAC10F6.04	1056	1056	1	2	1.12121	1	1	0	I	1213255	1216120	1.06555	NA	0.956338	57.44	32.84	1.9	0.6	503.31	2469.46	1.25	2.5	1.9	1486.38	2972.77	2469.46	32.9759	50.7011	0.514191	33	0.0024576	0.0021696	0.401797
SPAC10F6.05c	684	684	1	2	1.02047	1	1	0	I	1214788	1217067	0.993974	1.0997	1.00294	100.7	34.9717	1.5	0.37	4883.92	NA	0.935	1.87	1.5	NA	NA	NA	47.7647	76.0065	0.2446	41	0.0048107	0.0033917	1.29177
SPAC10F6.06	774	774	2	2	2	2	1	0	I	1217077	1218228	1.03229	0.452655	NA	670.8	445.817	18	5.1	139690	128485	11.55	23.1	18	134088	268176	139690	47.7986	113.056	0.441122	11	0.0031362	0.0018033	1.89351
SPAC10F6.07c	567	567	2	2	2	2	1	0	I	1218321	1218887	1.10557	NA	0.975871	53.35	9.71567	0.48	0.14	NA	NA	0.31	0.62	0.48	NA	NA	NA	21.4189	56.9505	0.0718829	3	0.0023547	0.0009966	2.38908
SPAC10F6.08c	1026	1026	1	1	1	1	1	0	I	1219667	1220847	1.04651	NA	1.00624	69.07	37.4517	2.9	0.69	2496.6	1781.95	1.795	3.59	2.9	2139.28	4278.55	2496.6	13.6176	45.5701	0.351407	12	0.0028357	0.0019139	1.2564
SPAC10F6.09c	3585	3585	1	3	1.00446	1	1	1	I	1220969	1224862	NA	NA	0.990445	73.72	28.5617	2.3	0.85	1280.11	1137.62	1.575	3.15	2.3	1208.87	2417.73	1280.11	21.653	16.8614	0.612706	35	0.00225	0.001693	1.00155
SPAC10F6.10	1494	1494	1	2	1.00268	1	1	1	I	1225464	1227365	NA	NA	0.999577	44.36	57.3667	2.5	0.4	646.62	NA	1.45	2.9	2.5	NA	NA	NA	3.56662	16.9774	0.565846	17	0.0023394	0.0016845	1.08055
SPAC10F6.11c	1236	1236	1	2	1.52589	2	1	0	I	1226090	1228894	1.02352	1.0353	1.0037	98.98	41.4933	2.5	1.3	NA	2528.19	1.9	3.8	2.5	NA	NA	NA	63.5283	55.2572	0.581708	19	0.0017636	0.0012763	1.07946
SPAC10F6.12c	711	711	2	2	2	2	1	0	I	1229095	1230361	0.961355	NA	0.941585	5.47	35.1933	1.2	0.32	1796.51	NA	0.76	1.52	1.2	NA	NA	NA	35.1546	95.1483	0.295202	14	0.0020654	0.002083	-0.0226438
SPAC10F6.13c	1230	1230	1	2	1.09106	1	1	0	I	1230640	1232155	0.345581	NA	1.0119	23.1	160.667	6.9	2	52613.2	37334.6	4.45	8.9	6.9	44973.9	89947.8	52613.2	97.0038	71.7103	0.505651	11	0.0023134	0.0013686	1.76874
SPAC10F6.14c	1608	1608	1	2	1.55473	1	1	0	I	1232262	1234076	0.931541	NA	1.00605	25.63	41.7333	2.3	0.42	1429.35	NA	1.36	2.72	2.3	NA	NA	NA	39.6002	74.7228	0.143632	23	0.002592	0.0023882	0.247856
SPAC10F6.15	1299	1299	2	2	2	2	1	0	I	1235601	1237035	1.07286	0.498504	1.00637	190	0.365067	0.042	0.011	NA	NA	0.0265	0.053	0.042	NA	NA	NA	62.0088	73.5078	0.143531	17	0.0024409	0.0022314	0.260812
SPAC10F6.16	420	420	2	5	2.21429	2	1	0	I	1238896	1240185	1.06061	1.72727	1.00763	42.7	57.45	2.7	0.82	9229.33	7280.95	1.76	3.52	2.7	8255.14	16510.3	9229.33	92.5787	83.4391	0.295523	13	0.0011351	0.0018997	-1.06658
SPAC10F6.17c	1335	1335	2	2	2	2	1	0	I	1239971	1241970	1.04938	0.508403	0.950239	101.3	57.5717	3.6	0.81	4327.91	5564.11	2.205	4.41	3.6	4946.01	9892.02	5564.11	54.8158	113.018	0.424048	26	0.0028017	0.0024499	0.42348
SPAC110.01	3072	3072	2	2	2	2	1	0	I	1905755	1911747	NA	NA	0.993409	19.66	10.9197	2.8	2.9	337.91	370.9	2.85	5.7	2.9	354.405	708.81	370.9	55.6031	102.554	0.192841	96	0.0030641	0.0030769	-0.0135389
SPAC110.02	3618	3618	1	2	1.08043	1	1	1	I	1911836	1915897	0.87098	NA	0.999152	20.81	13.7983	0.84	0.35	360.48	459.82	0.595	1.19	0.84	410.15	820.3	459.82	13.621	36.3028	0.465555	44	0.0015209	0.0020413	-0.791581
SPAC110.03	579	579	1	1	1	1	1	1	I	1916054	1917656	NA	NA	1.00949	769.1	316.3	10	2.6	29312.3	21373.5	6.3	12.6	10	25342.9	50685.8	29312.3	6.97746	26.1873	0.295271	15	0.0019773	0.0017626	0.331437
SPAC110.04c	2163	2163	1	2	1.04716	1	1	1	I	1917767	1920867	NA	NA	0.997547	525.6	1222.33	55	5.3	77928.4	32575	30.15	60.3	55	55251.7	110503	77928.4	10.6712	30.1979	0.365459	30	0.0023458	0.0018229	0.859873
SPAC110.05	228	228	2	5	2.24561	2	1	0	I	1904196	1906153	NA	NA	NA	13.5	1.29887	0.11	0.18	NA	NA	0.145	0.29	0.18	NA	NA	NA	190.554	219.891	0.0307492	33	0.0036396	0.0033802	0.232284
SPAC1142.01	1971	1971	2	2	2	2	1	0	I	3625312	3627664	1.15534	NA	1.00535	59.82	40.2367	2.5	0.71	2974.62	NA	1.605	3.21	2.5	NA	NA	NA	29.0832	61.2974	0.477165	35	0.0046197	0.0028042	1.97095
SPAC1142.02c	954	954	2	2	2	2	1	0	I	3627675	3629022	0.994426	0.921037	0.99128	64.94	149.3	5.6	1.3	34041.6	18839.3	3.45	6.9	5.6	26440.5	52880.9	34041.6	33.1895	55.0958	0.477105	20	0.002618	0.0027947	-0.18014
SPAC1142.02c	954	954	2	2	2	2	1	0	I	3627675	3629022	0.994426	0.921037	0.993089	64.94	149.3	5.6	1.3	34041.6	18839.3	3.45	6.9	5.6	26440.5	52880.9	34041.6	33.1895	55.0958	0.477105	20	0.002618	0.0027947	-0.18014
SPAC1142.03c	2169	2169	2	5	2.11664	2	1	0	I	3629015	3631504	1.06257	1.43158	1.00272	24.43	41.3817	2.7	1.3	410.11	3203.22	2	4	2.7	1806.66	3613.33	3203.22	56.0293	77.8095	0.089437	44	0.0028496	0.0033285	-0.446771
SPAC1142.04	2124	2124	1	3	1.01601	1	1	1	I	3631499	3633874	NA	NA	1.00552	51.9	95.1333	4.8	0.79	3029.73	1221.33	2.795	5.59	4.8	2125.53	4251.06	3029.73	11.7407	20.3857	0.496134	54	0.0036091	0.0042882	-0.498952
SPAC1142.05	522	522	2	2	2	2	1	0	I	3635293	3636572	NA	NA	1.00379	7.554	44.1167	1	0.42	NA	NA	0.71	1.42	1	NA	NA	NA	28.2569	79.8865	0.24268	17	0.0028186	0.0025037	0.349468
SPAC1142.06	990	990	2	2	2	2	1	0	I	3636685	3638390	1.04716	0.605059	0.964678	79.66	158.017	7	1.1	47747.9	12103.2	4.05	8.1	7	29925.6	59851.2	47747.9	28.2809	64.9857	0.473942	18	0.0022138	0.0019874	0.31957
SPAC1142.07c	669	669	1	1	1	1	1	0	I	3638557	3639824	0.888332	NA	1.00737	498.8	124.383	5.4	2.1	10961.3	2641.69	3.75	7.5	5.4	6801.48	13603	10961.3	40.2159	50.0832	0.478489	13	0.0018929	0.0019327	-0.0544793
SPAC1142.08	2232	2232	2	2	2	2	1	0	I	3639860	3642338	1.11802	0.479558	0.974204	243.7	49.9033	3.1	1.3	NA	NA	2.2	4.4	3.1	NA	NA	NA	11.026	42.9851	0.474889	28	0.001976	0.0021292	-0.2141
SPAC1142.09	348	348	2	5	2.57759	2	1	0	I	3642498	3642845	NA	NA	1.00506	0.7761	0.31164	NA	0.015	NA	NA	NA	NA	NA	NA	NA	NA	100.7	139.185	0	7	0.0036526	0.0037889	-0.0826579
SPAC11D3.01c	240	240	2	2	2	2	1	0	I	108732	109195	1.04436	0.557801	1.00988	664.4	38.8433	2.5	2.7	4835.65	14057.4	2.6	5.2	2.7	9446.54	18893.1	14057.4	56.5548	127.586	0	7	0.005351	0.0028416	2.02895
SPAC11D3.02c	453	453	2	5	2.50331	5	1	0	I	109829	110455	1.06299	0.721799	1.0079	30.41	320.9	11	0.56	12627.8	NA	5.78	11.56	11	NA	NA	NA	440.109	168.236	0.548571	5	0.0020051	0.0015021	0.697892
SPAC11D3.03c	909	909	2	5	3.0209	4	1	0	I	110904	112499	1.12666	1.12941	1.00317	21.21	3.737	0.28	2.4	NA	5067.1	1.34	2.68	2.4	NA	NA	NA	76.4667	165.906	0	15	0.0024324	0.0018479	0.860625
SPAC11D3.04c	393	393	2	5	2.64122	5	1	0	I	112514	114445	1.07557	1.13699	1.00728	85.63	90.0817	3.2	0.71	6675.6	15520	1.955	3.91	3.2	11097.8	22195.6	15520	164.891	227.864	0.468615	28	0.0039272	0.0028809	1.08054
SPAC11D3.05	1641	1641	2	5	2.2791	2	1	0	I	113950	115962	1.13885	0.565105	1.00512	4.542	8.67417	0.46	0.25	NA	NA	0.355	0.71	0.46	NA	NA	NA	71.4266	150.253	0.482094	18	0.0017538	0.0016843	0.115715
SPAC11D3.06	1368	1368	2	2	2	2	1	1	I	116331	118189	1.12248	0.980332	NA	9.91	22.1833	1.9	0.25	NA	NA	1.075	2.15	1.9	NA	NA	NA	42.8638	109.431	0	16	0.0022674	0.0016308	1.07386
SPAC11D3.07c	1914	1914	2	2	2	2	1	0	I	116054	120309	1.17164	0.497844	0.988823	14.79	17.03	1.3	1.6	242.8	NA	1.45	2.9	1.6	NA	NA	NA	56.3003	117.348	0	39	0.0026147	0.0017314	1.56858
SPAC11D3.08c	1653	1653	2	5	2.07562	2	1	0	I	120321	123785	NA	NA	1.00172	12.16	17.9783	1	1.1	NA	NA	1.05	2.1	1.1	NA	NA	NA	55.0376	119.907	0	50	0.0037371	0.0027418	1.13785
SPAC11D3.09	1185	1185	2	5	2.68017	5	1	0	I	122187	124116	1.10802	1.28782	1.0079	7.293	6.4565	0.57	0.11	NA	5026.09	0.34	0.68	0.57	NA	NA	NA	90.804	171.772	0	20	0.0033866	0.0019796	2.0249
SPAC11D3.10	1305	1305	2	5	2.28352	2	1	0	I	124907	129053	0.987687	0.541163	1.00635	30.63	7.24483	0.41	0.34	NA	NA	0.375	0.75	0.41	NA	NA	NA	40.5363	109.012	0.278368	57	0.0031473	0.0025934	0.675326
SPAC11D3.11c	1074	1074	2	3	2.01304	2	1	0	I	126951	129316	NA	NA	1.00531	6.337	15.39	0.77	0.68	NA	NA	0.725	1.45	0.77	NA	NA	NA	40.0285	82.3424	0	21	0.0020573	0.0016726	0.659966
SPAC11D3.13	669	669	2	2	2	2	1	0	I	130148	131268	1.09573	NA	NA	14.86	34.4067	1.3	0.21	NA	NA	0.755	1.51	1.3	NA	NA	NA	25.1211	96.9785	0.393346	11	0.0022832	0.0018517	0.596981
SPAC11D3.14c	3783	3783	2	2	2	2	1	0	I	131190	135736	1.03882	NA	0.994842	12.56	21.3617	2.9	1	4037.5	NA	1.95	3.9	2.9	NA	NA	NA	32.9239	93.2676	0.694924	34	0.0016933	0.0014094	0.611488
SPAC11D3.15	3954	3954	2	5	2.09762	2	1	0	I	136139	140365	1.03824	NA	0.994641	13.93	31.685	3.3	1.3	14279.9	6796.71	2.3	4.6	3.3	10538.3	21076.6	14279.9	38.9314	93.7077	0.686365	35	0.0015764	0.0015604	0.031227
SPAC11D3.16c	396	396	2	2	2	2	1	0	I	140381	141653	1.08437	1.53025	1.00659	15.82	47.5683	3.3	7.4	1080.44	4160.86	5.35	10.7	7.4	2620.65	5241.3	4160.86	92.5153	134.44	0.422379	10	0.0010575	0.0014832	-0.720039
SPAC11D3.17	1758	1758	2	2	2	2	1	0	I	141199	144768	1.10234	0.52004	0.980737	4.517	4.62567	0.6	1.6	NA	NA	1.1	2.2	1.6	NA	NA	NA	75.5353	116.079	0	61	0.0037718	0.0032214	0.542393
SPAC11D3.18c	1497	1497	2	2	2	2	1	0	I	144819	146935	1.10958	1.00774	1.00521	6.892	30.0785	4	1.5	2663	3042.43	2.75	5.5	4	2852.72	5705.43	3042.43	59.9614	126.601	0.529035	29	0.0025466	0.002584	-0.0431953
SPAC11D3.19	234	234	2	5	3.81624	4	1	0	I	106893	108361	NA	NA	NA	9.464	5.3255	0.26	1.6	NA	NA	0.93	1.86	1.6	NA	NA	NA	219.002	257.185	0	23	0.0049359	0.0030425	1.80772
SPAC11E3.01c	3867	3867	2	2	2	2	1	0	I	5277395	5281420	1.02456	0.532803	0.955179	40.94	34.85	2.7	0.92	237.51	NA	1.81	3.62	2.7	NA	NA	NA	18.3375	73.5222	0.429755	41	0.0020881	0.0019182	0.273392
SPAC11E3.02c	3714	3714	1	1	1	1	1	1	I	5281778	5285905	NA	NA	1.00634	19.23	15.0967	0.93	0.57	441.3	NA	0.75	1.5	0.93	NA	NA	NA	14.6298	20.0775	0.501216	49	0.0018207	0.0022359	-0.581216
SPAC11E3.03	786	786	1	2	1.14631	1	1	0	I	5286053	5287290	0.804756	NA	1.00452	74.63	41.2	1.5	0.33	200.1	NA	0.915	1.83	1.5	NA	NA	NA	14.7013	33.9081	0.36454	21	0.0040598	0.0031951	0.776419
SPAC11E3.04c	447	447	2	2	2	2	1	0	I	5287180	5288137	1.02786	0.56159	1.00633	135	317.467	9.8	2.9	12561.3	19703	6.35	12.7	9.8	16132.1	32264.2	19703	180.586	95.5021	0.51623	10	0.002471	0.0019683	0.640771
SPAC11E3.05	3972	3972	1	2	1.48061	1	1	0	I	5288245	5292558	1.02964	NA	0.999191	16.48	20.23	1.7	0.87	NA	710.26	1.285	2.57	1.7	NA	NA	NA	21.9688	43.1644	0.331054	47	0.0024317	0.0020588	0.565135
SPAC11E3.06	1197	1197	1	3	1.11696	1	1	0	I	5292648	5294751	1.12811	NA	NA	36.6	3.75633	0.11	0.072	NA	NA	0.091	0.182	0.11	NA	NA	NA	12.4879	59.8549	0.0861909	36	0.0032293	0.0032247	0.0043676
SPAC11E3.07	684	684	1	1	1	1	1	1	I	5294961	5296384	NA	NA	1.00893	76.12	264.017	10	2.5	12694.2	27052.2	6.25	12.5	10	19873.2	39746.4	27052.2	10.829	30.235	0.489309	16	0.0019032	0.0021164	-0.277164
SPAC11E3.08c	1569	1569	1	1	1	1	1	1	I	5296049	5297794	0.805661	0.438394	1.00915	12.22	7.20917	0.46	0.14	NA	NA	0.3	0.6	0.46	NA	NA	NA	4.22644	25.8919	0.226127	22	0.0019888	0.0023734	-0.467853
SPAC11E3.09	912	912	2	2	2	2	1	0	I	5298656	5300189	1.08641	0.585494	1.00592	14.04	30.8083	1.3	0.39	NA	NA	0.845	1.69	1.3	NA	NA	NA	17.1497	60.3438	0.303616	26	0.0043917	0.0031949	1.10494
SPAC11E3.10	489	489	2	2	2	2	1	0	I	5300670	5301956	1.05743	0.633704	1.00771	33.36	74.005	1.8	0.64	NA	NA	1.22	2.44	1.8	NA	NA	NA	32.2685	86.979	0.384333	16	0.0028507	0.0023417	0.59806
SPAC11E3.11c	2829	2829	1	2	1.5486	1	1	0	I	5302220	5305725	1.05922	NA	1.0001	20.52	40.9333	2.8	0.76	2842.72	NA	1.78	3.56	2.8	NA	NA	NA	31.7982	50.9631	0.147476	44	0.0028781	0.0023639	0.675447
SPAC11E3.12	489	489	2	2	2	2	1	0	I	5305696	5308686	1.12839	NA	1.00883	26.62	34.6133	1.2	0.45	NA	NA	0.825	1.65	1.2	NA	NA	NA	42.7499	120.916	0.289904	36	0.0031164	0.0022696	1.13893
SPAC11E3.13c	1533	1533	2	2	2	2	1	0	I	5306742	5309063	1.07069	1.7218	0.993724	12.65	49.2767	6.7	1.3	6111.88	18801.5	4	8	6.7	12456.7	24913.4	18801.5	30.5689	119.133	0.315841	31	0.0026995	0.0025191	0.215469
SPAC11E3.14	1767	1767	2	2	2	2	1	0	I	5311344	5314362	1.04855	0.40425	1.00946	82.75	38.9967	2.5	2.4	1878.53	1013.44	2.45	4.9	2.5	1445.98	2891.97	1878.53	29.3098	78.0801	0.319118	41	0.0026461	0.0025606	0.103062
SPAC11E3.15	354	354	2	2	2	2	1	0	I	5314778	5315429	NA	NA	0.995366	504.3	2423.67	57	6.8	114229	41304.4	31.9	63.8	57	77766.8	155534	114229	17.916	87.4959	0.884564	9	0.002711	0.0026001	0.104483
SPAC11G7.01	1611	1611	2	2	2	2	1	0	I	3959727	3962914	1.08618	1.3448	1.01037	41.21	56.2933	6.8	0.88	NA	NA	3.84	7.68	6.8	NA	NA	NA	23.0954	65.1626	0.109971	28	0.0021783	0.001658	0.933579
SPAC11G7.02	2304	2304	1	1	1	1	1	1	I	3963058	3966172	0.666598	NA	0.9476	141.1	101.038	5.4	1.6	5119.86	6630.35	3.5	7	5.4	5875.1	11750.2	6630.35	11.8236	19.0048	0.439829	20	0.0015789	0.0012094	0.870524
SPAC11G7.03	1071	1071	1	1	1	1	1	0	I	3966740	3968132	0.829958	NA	0.998139	286	112.883	5.7	1.8	20629.6	28463.9	3.75	7.5	5.7	24546.8	49093.5	28463.9	7.05536	37.0894	0.312902	12	0.0019879	0.0016226	0.587285
SPAC11G7.04	387	387	1	1	1	1	1	1	I	3968932	3969558	0.336576	NA	1.02431	235	1397.67	43	5.3	NA	3127.67	24.15	48.3	43	NA	NA	NA	2.26942	22.317	0.87111	2	0.0005903	0.0006008	-0.026239
SPAC11G7.05c	957	957	1	3	1.05852	1	1	0	I	3969366	3971294	NA	NA	0.988093	48.14	18.155	0.89	0.35	NA	NA	0.62	1.24	0.89	NA	NA	NA	59.1664	66.9589	0.0620805	16	0.0024035	0.001564	1.47697
SPAC11G7.06c	1293	1293	2	2	2	2	1	0	I	3971564	3974699	1.0218	0.900072	1.0106	47.75	6.0965	0.35	0.12	NA	NA	0.235	0.47	0.35	NA	NA	NA	30.6749	58.6921	0.0991745	42	0.0035094	0.0025235	1.20855
SPAC11H11.01	1464	1464	1	2	1.01025	1	1	0	I	4775688	4777440	0.974657	NA	1.01575	56.01	19.47	1.1	0.39	640.91	NA	0.745	1.49	1.1	NA	NA	NA	7.32426	40.5249	0.208455	27	0.0033316	0.0029028	0.437638
SPAC11H11.02c	795	795	2	2	2	2	1	0	I	4775517	4778622	1.03289	0.803167	1.00073	8.629	11.3047	0.45	0.15	NA	NA	0.3	0.6	0.45	NA	NA	NA	27.9028	70.0018	0.243982	39	0.0030886	0.002366	0.938945
SPAC11H11.03c	621	621	2	2	2	2	1	0	I	4779020	4780284	1.09213	0.604138	0.99773	39.14	32.9783	1.2	0.41	4103.58	NA	0.805	1.61	1.2	NA	NA	NA	29.2459	71.474	0.37095	27	0.0050522	0.0040236	0.757333
SPAC11H11.04	1047	1047	2	2	2	2	1	0	I	4780224	4781922	1.08333	0.942979	1.00103	2.167	1.5931	0.058	0.16	NA	NA	0.109	0.218	0.16	NA	NA	NA	14.374	64.6199	0.466985	18	0.0028349	0.001998	1.17466
SPAC11H11.05c	180	180	2	2	2	2	1	0	I	4782047	4782273	0.958096	NA	1.0022	16.5	20.4083	0.73	0.37	NA	NA	0.55	1.1	0.73	NA	NA	NA	25.9483	94.8339	0	6	0.0074759	0.004979	1.10384
SPAC11H11.06	1173	1173	1	1	1	1	1	1	I	4783007	4784765	NA	NA	1.00895	49.32	142.8	6.7	1.7	13055.8	18061.5	4.2	8.4	6.7	15558.7	31117.3	18061.5	31.5111	47.1177	0.357013	17	0.002255	0.0018204	0.663419
SPAC1250.01	3600	3600	1	2	1.01333	1	1	1	I	5100148	5104194	NA	NA	0.992905	46.65	54.0017	4.6	2.9	2253.64	2093.21	3.75	7.5	4.6	2173.43	4346.85	2253.64	14.7509	19.6815	0.580811	43	0.0025726	0.0020019	0.883633
SPAC1250.02	537	537	2	2	2	2	1	0	I	5099293	5100214	1.05291	NA	1.00903	364	0.605733	0.093	0.032	NA	NA	0.0625	0.125	0.093	NA	NA	NA	11.2338	60.706	0.0487209	10	0.0034814	0.0020452	1.76191
SPAC1250.03	468	468	2	5	2.12821	2	1	0	I	5097690	5098816	1.13226	0.701681	1.00544	94.87	143.45	6.2	1.6	5208.23	7377.75	3.9	7.8	6.2	6292.99	12586	7377.75	64.4503	63.9897	0.452661	8	0.0020199	0.0013371	1.21498
SPAC1250.04c	327	327	2	2	2	2	1	0	I	5096773	5097662	NA	0.57276	1.00676	19.33	34.0317	1.3	0.23	962.17	NA	0.765	1.53	1.3	NA	NA	NA	28.2578	77.4015	0.281349	8	0.0012677	0.0017261	-0.631824
SPAC1250.05	354	354	2	2	2	2	1	0	I	5095073	5095925	1.08108	0.644522	1.00064	195.2	468.55	19	3.2	87093.7	13649.1	11.1	22.2	19	50371.4	100743	87093.7	27.3498	82.0208	0.484177	9	0.0032492	0.0019874	1.55468
SPAC1250.07	363	363	2	2	2	2	1	0	I	5097850	5098212	NA	NA	NA	86.75	137.467	5.5	1.4	NA	NA	3.45	6.9	5.5	NA	NA	NA	7.11053	41.5127	0.496428	4	0.0038014	0.0020756	1.61255
SPAC1296.01c	1629	1629	1	2	1.19398	1	1	0	I	707948	710479	0.958285	0.546377	0.986681	64.36	98.6783	4.3	1.2	3602.19	NA	2.75	5.5	4.3	NA	NA	NA	25.9163	59.9397	0.370371	23	0.0020088	0.0017131	0.501438
SPAC1296.02	495	495	1	2	1.64646	2	1	0	I	711238	712354	0.795734	NA	0.998537	182.2	253.417	9.5	2	36444.2	45309.9	5.75	11.5	9.5	40877	81754.1	45309.9	30.3658	55.89	0.277942	14	0.0023727	0.0023609	0.0135168
SPAC1296.03c	1524	1524	2	2	2	2	1	0	I	712217	714070	1.06435	0.50396	1.00959	21.3	12.56	0.66	0.19	NA	NA	0.425	0.85	0.66	NA	NA	NA	34.6798	66.7648	0.43733	22	0.0031047	0.0022364	1.12111
SPAC1296.04	747	747	1	2	1.53414	2	1	0	I	715377	716978	1.01938	0.536355	0.995336	335	49.3767	1.9	0.76	NA	NA	1.33	2.66	1.9	NA	NA	NA	8.77891	41.6571	0.309545	11	0.0017606	0.001295	0.921083
SPAC1296.05c	777	777	2	5	2.13385	2	1	0	I	716874	718168	1.07183	NA	0.995267	33.65	68.8417	3.4	1	4950.05	966.18	2.2	4.4	3.4	2958.11	5916.23	4950.05	75.3307	123.013	0.372426	19	0.0030283	0.0027636	0.270855
SPAC1296.06	1755	1755	1	1	1	1	1	0	I	719380	721549	NA	NA	1.00613	11.63	20.1033	1.1	0.43	1156.48	NA	0.765	1.53	1.1	NA	NA	NA	5.81004	16.3687	0.504781	18	0.0022434	0.0015793	1.17943
SPAC12B10.01c	4944	4944	1	2	1.37358	1	1	0	I	4570305	4575656	1.07257	1.02775	1.00964	71.35	28.7733	2.7	1.4	612.84	645.48	2.05	4.1	2.7	629.16	1258.32	645.48	18.178	43.4407	0.45785	39	0.001696	0.0013726	0.724324
SPAC12B10.02c	708	708	2	2	2	2	1	1	I	4576187	4577002	0.791602	NA	1.00548	60.5	106.268	3.9	0.96	4442.57	9571.65	2.43	4.86	3.9	7007.11	14014.2	9571.65	154.345	36.9341	0.460399	5	0.001546	0.0011542	0.707623
SPAC12B10.03	1632	1632	2	2	2	2	1	0	I	4578164	4580722	1.17308	0.520523	1.02117	14.4	25.7383	1.6	0.45	2613.25	1205.04	1.025	2.05	1.6	1909.14	3818.29	2613.25	26.1601	71.5053	0.370952	40	0.0043467	0.0029456	1.46555
SPAC12B10.04	1212	1212	2	2	2	2	1	0	I	4580656	4582281	1.06832	1.00581	0.998855	11.41	40.1283	1.7	0.27	2270.66	NA	0.985	1.97	1.7	NA	NA	NA	41.1505	78.1126	0.525457	29	0.0065485	0.0033601	2.8343
SPAC12B10.05	1461	1461	2	5	2.0308	2	1	0	I	4582299	4584511	1.0723	0.600021	1.01077	62.22	73.5	2.4	0.87	NA	3414.53	1.635	3.27	2.4	NA	NA	NA	27.0951	71.0119	0.494463	34	0.0040949	0.0028995	1.25169
SPAC12B10.06c	420	420	2	2	2	2	1	0	I	4584473	4585226	NA	NA	1.00559	36.52	46.7233	1.7	0.5	1920.25	NA	1.1	2.2	1.7	NA	NA	NA	98.7034	95.6452	0.403805	13	0.0037674	0.0032704	0.402843
SPAC12B10.07	771	771	2	2	2	2	1	0	I	4584465	4586536	1.03284	1.04552	1.01447	31.39	109.133	3.5	0.44	14248.8	15231.5	1.97	3.94	3.5	14740.1	29480.3	15231.5	127.909	87.7923	0.39863	25	0.0027843	0.0022785	0.651758
SPAC12B10.08c	1371	1371	1	1	1	1	1	1	I	4586309	4588764	NA	NA	1.00718	14.66	5.55017	0.3	0.11	NA	NA	0.205	0.41	0.3	NA	NA	NA	56.7511	34.1842	0.109763	37	0.0035965	0.0028423	0.811916
SPAC12B10.09	1038	1038	1	2	1.94412	2	1	0	I	4588250	4589793	1.02586	0.464711	1.00534	3.434	18.795	1	0.1	1910.98	NA	0.55	1.1	1	NA	NA	NA	21.6465	66.9242	0.467043	21	0.0043067	0.0025621	1.95373
SPAC12B10.10	1260	1260	1	1	1	1	1	0	I	4590152	4591524	1.09326	0.643231	1.00179	43.6	13.0923	0.93	0.2	NA	NA	0.565	1.13	0.93	NA	NA	NA	13.063	39.9815	0.215713	7	0.0015903	0.0009603	1.5073
SPAC12B10.11	1713	1713	1	2	1.98365	2	1	1	I	4591855	4593567	1.08675	0.669269	1.00647	95.26	16.5133	0.96	0.23	NA	NA	0.595	1.19	0.96	NA	NA	NA	47.0967	74.1454	0.588521	11	0.0016785	0.001211	0.989055
SPAC12B10.12c	1917	1917	1	1	1	1	1	0	I	4593600	4596120	0.694778	0.757661	1.00702	26.54	16.2533	0.84	0.32	NA	NA	0.58	1.16	0.84	NA	NA	NA	9.73969	41.4151	0.447145	39	0.0037386	0.0029152	0.86838
SPAC12B10.13	723	723	2	2	2	2	1	0	I	4596234	4597380	1.03591	NA	0.95527	63.5	31.435	1.1	0.47	1993.11	1871.23	0.785	1.57	1.1	1932.17	3864.34	1993.11	105.246	82.5807	0.324041	12	0.0024935	0.0019707	0.69203
SPAC12B10.14c	1998	1998	2	2	2	2	1	0	I	4597466	4599622	1.07406	0.975925	1.00898	37.42	55.585	3.7	1.6	NA	NA	2.65	5.3	3.7	NA	NA	NA	31.2964	62.8753	0.060594	23	0.0024071	0.0020085	0.57642
SPAC12B10.15c	444	444	2	2	2	2	1	0	I	4600263	4600817	1.0504	0.479465	1.00388	22.99	27.09	1.8	0.52	3994.76	NA	1.16	2.32	1.8	NA	NA	NA	66.3019	116.364	0.348917	8	0.0041692	0.0027151	1.27413
SPAC12B10.16c	1530	1530	2	2	2	2	1	0	I	4601278	4603478	1.06038	NA	1.00276	250.9	48.0267	2.3	0.71	7633.44	4233.36	1.505	3.01	2.3	5933.4	11866.8	7633.44	24.5516	62.5964	0.462074	24	0.003044	0.0020539	1.40774
SPAC12G12.01c	2718	2718	2	2	2	2	1	0	I	346795	350151	1.14973	0.497743	1.01726	45.81	45.7167	2.5	0.64	1742.2	210.37	1.57	3.14	2.5	976.285	1952.57	1742.2	37.4976	87.5328	0.446573	35	0.0025033	0.0019638	0.836263
SPAC12G12.02	552	552	1	1	1	1	1	1	I	345234	347735	NA	NA	1.00425	142.8	206.15	6.4	0.92	3060.77	1151.49	3.66	7.32	6.4	2106.13	4212.26	3060.77	57.9958	98.9464	0.305694	35	0.0034681	0.0026415	0.952639
SPAC12G12.03	1731	1731	2	5	2.15656	2	1	0	I	342090	345182	0.978131	0.417733	1.0065	51.99	77.8033	8.6	3	7643.27	3498.33	5.8	11.6	8.6	5570.8	11141.6	7643.27	117.911	131.544	0.342629	29	0.0021509	0.0017672	0.64843
SPAC12G12.04	1749	1749	1	2	1.05775	1	1	1	I	339766	342080	NA	NA	NA	131.7	864.383	40	5.7	90635.5	44876.5	22.85	45.7	40	67756	135512	90635.5	3.91664	31.6168	0.539169	7	0.0006669	0.0005696	0.39268
SPAC12G12.05c	492	492	2	2	2	2	1	1	I	338286	339763	NA	NA	0.999357	209.8	172.667	6.4	1.4	6872.75	9417.9	3.9	7.8	6.4	8145.32	16290.6	9417.9	50.1967	140.554	0.284874	26	0.004723	0.0033159	1.2516
SPAC12G12.06c	1092	1092	1	1	1	1	1	1	I	336308	338157	NA	NA	1.01427	18.6	86.1483	3.2	0.66	11881	5221.23	1.93	3.86	3.2	8551.12	17102.2	11881	6.13531	26.1818	0.554986	19	0.0021993	0.0019345	0.387062
SPAC12G12.07c	1239	1239	2	5	2.11219	2	1	0	I	334615	336131	1.03624	NA	1.00984	223.1	165.617	9.2	0.85	29607.5	9593.17	5.025	10.05	9.2	19600.4	39200.7	29607.5	389.483	127.007	0.488947	8	0.0010306	0.000994	0.0876839
SPAC12G12.08	642	642	1	1	1	1	1	1	I	333178	334621	NA	NA	0.99823	37.19	40.525	1.5	0.31	2313	6290.85	0.905	1.81	1.5	4301.93	8603.85	6290.85	78.42	56.6508	0.312641	16	0.0017223	0.0020871	-0.480839
SPAC12G12.09	2934	2934	2	2	2	2	1	0	I	329810	332816	1.04374	0.0794157	0.977212	9.131	12.1207	1.2	0.52	1092.36	1608.09	0.86	1.72	1.2	1350.22	2700.45	1608.09	29.7899	71.5906	0.0351775	32	0.002053	0.0020045	0.0729808
SPAC12G12.10	1263	1263	2	2	2	2	1	0	I	328196	329545	0.981296	0.461768	1.00105	13.9	26.055	1.5	0.58	NA	NA	1.04	2.08	1.5	NA	NA	NA	17.5261	71.7577	0.423254	13	0.0019123	0.0018138	0.143912
SPAC12G12.11c	1098	1098	2	2	2	2	1	0	I	326440	328122	1.06712	0.514986	0.981134	342.2	93.5883	4.1	1.8	1054.39	3353.11	2.95	5.9	4.1	2203.75	4407.5	3353.11	31.6363	72.2693	0.428637	16	0.0017712	0.0017907	-0.0299804
SPAC12G12.12	975	975	2	2	2	2	1	0	I	324042	325517	1.16167	0.614053	1.00447	20.44	35.275	1.6	0.58	4582.09	8733.85	1.09	2.18	1.6	6657.97	13315.9	8733.85	35.9162	88.9678	0.504773	12	0.0017086	0.0015314	0.301754
SPAC12G12.13c	2055	2055	1	2	1.29343	1	1	0	I	321764	324129	0.613961	0.444007	1.00194	19.92	50.815	2.6	0.6	703.79	398.03	1.6	3.2	2.6	550.91	1101.82	703.79	29.7766	41.8536	0.57722	14	0.0017051	0.0011146	1.42387
SPAC12G12.14c	1530	1530	1	2	1.1268	1	1	1	I	319815	321825	NA	NA	0.99763	47.52	35.2467	2.3	0.68	487.05	NA	1.49	2.98	2.3	NA	NA	NA	43.7213	57.2705	0.606247	18	0.00196	0.0016902	0.447704
SPAC12G12.15	1419	1419	2	2	2	2	1	0	I	316996	319185	0.92443	0.590392	1.008	70.91	49.67	2.9	0.68	NA	1594.53	1.79	3.58	2.9	NA	NA	NA	31.7012	80.6045	0.503242	21	0.0019947	0.001807	0.297986
SPAC12G12.16c	1491	1491	1	1	1	1	1	0	I	315394	317585	1.06216	NA	0.999839	7.064	7.43417	0.47	0.11	NA	NA	0.29	0.58	0.47	NA	NA	NA	31.2798	57.943	0.330559	20	0.0024592	0.0017186	1.22787
SPAC12G12.17	177	177	2	2	2	2	1	0	I	332838	333578	NA	NA	NA	138.8	99.3067	2.1	0.65	NA	NA	1.375	2.75	2.1	NA	NA	NA	37.825	104.586	0	8	0.0021294	0.0020336	0.112127
SPAC1327.01c	2934	2934	2	2	2	2	1	0	I	2204823	2208418	1.10601	NA	0.991986	40.02	42.93	4	1.5	1668.27	2889.28	2.75	5.5	4	2278.78	4557.55	2889.28	39.5697	80.8172	0.415032	38	0.0016241	0.0019916	-0.565971
SPAC139.01c	2409	2409	2	2	2	2	1	0	I	1016103	1019031	1.06987	NA	0.989994	59.53	67.7733	3.4	0.61	3663.71	2353.5	2.005	4.01	3.4	3008.61	6017.21	3663.71	17.828	55.4903	0.441728	36	0.0030324	0.0023167	0.943013
SPAC139.02c	963	963	2	2	2	2	1	0	I	1019248	1020838	1.09802	0.617585	1.00536	24.74	138.55	7.3	1.7	24785.2	7590.53	4.5	9	7.3	16187.8	32375.7	24785.2	31.8642	85.2432	0.438981	13	0.0021677	0.0015401	1.08009
SPAC139.03	1878	1878	2	2	2	2	1	0	I	1021695	1024135	1.02538	0.68731	0.980713	8.139	18.205	1	0.42	NA	NA	0.71	1.42	1	NA	NA	NA	18.4639	56.001	0.0640344	27	0.0034066	0.0020835	1.88147
SPAC139.04c	1302	1302	2	5	2.02304	2	1	0	I	1024002	1025903	1.05455	0.592403	0.954978	50.57	31.7817	2	0.79	696.47	NA	1.395	2.79	2	NA	NA	NA	54.3867	95.6391	0.096302	41	0.0069761	0.0040604	2.21695
SPAC139.05	1482	1482	2	2	2	2	1	0	I	1027811	1029993	1.01564	0.513595	1.00558	4.374	2.972	0.16	0.27	NA	NA	0.215	0.43	0.27	NA	NA	NA	46.7189	99.1064	0.253029	32	0.0023216	0.002774	-0.492167
SPAC139.06	1137	1137	2	3	2.01935	2	1	0	I	1030125	1031941	NA	NA	1.00601	46.75	74.9317	2.8	0.52	3956.61	8772.5	1.66	3.32	2.8	6364.56	12729.1	8772.5	29.7039	71.6787	0.431501	22	0.0023833	0.0022832	0.126611
SPAC1399.01c	1806	1806	2	2	2	2	1	0	I	1851495	1854651	1.04886	0.678664	1.00672	21.98	9.384	1.4	1.1	NA	NA	1.25	2.5	1.4	NA	NA	NA	46.0155	78.0765	0.4505	38	0.003678	0.0022782	1.88475
SPAC1399.02	1770	1127	2	2	2	2	0.636723	0	I	1845648	1848341	1.03498	0.584376	0.985947	3.692	14.2853	1.9	0.91	110.44	NA	1.405	2.81	1.9	NA	NA	NA	17.9337	56.3354	0.369904	27	0.0022764	0.0019689	0.462603
SPAC1399.03	1746	1746	1	2	1.09679	1	1	0	I	1841908	1843995	0.911736	NA	NA	14.66	53.4683	4.3	3.9	2435.84	21611.4	4.1	8.2	4.3	12023.6	24047.2	21611.4	4.10472	20.1045	0.552224	20	0.003158	0.0018155	2.1068
SPAC1399.04c	663	663	2	2	2	2	1	0	I	1840621	1841283	0.980947	NA	0.994806	57.03	80.2933	3.1	2.1	NA	NA	2.6	5.2	3.1	NA	NA	NA	26.4531	71.433	0.580772	9	0.0029988	0.0025569	0.423136
SPAC1399.05c	1590	1590	1	5	1.89308	1	1	0	I	1838515	1840293	1.05865	0.573228	1.01308	30.85	24.0267	1.6	1.1	NA	595.86	1.35	2.7	1.6	NA	NA	NA	363.651	126.453	0.619111	16	0.0033746	0.001695	2.72628
SPAC1399.06	375	375	2	5	3.176	4	1	0	I	1848338	1850881	NA	NA	NA	35.43	9.067	1	0.22	NA	NA	0.61	1.22	1	NA	NA	NA	241.421	273.322	0	51	0.0049485	0.003905	0.838677
SPAC13A11.01c	2334	2334	1	2	1.18638	1	1	0	I	570753	574417	1.01461	NA	1.00306	69.61	53.5083	3.6	0.89	6658.39	4128.82	2.245	4.49	3.6	5393.6	10787.2	6658.39	13.9047	45.2279	0.543797	29	0.0015997	0.0014904	0.218909
SPAC13A11.02c	1488	1488	1	1	1	1	1	1	I	574652	577171	NA	NA	1.0098	123.5	195.467	23	3.1	31313.1	10512.6	13.05	26.1	23	20912.9	41825.8	31313.1	15.2719	47.8384	0.563005	27	0.0025258	0.0020198	0.742169
SPAC13A11.03	633	633	2	5	2.10427	2	1	0	I	578392	579948	1.07059	0.962528	NA	104.7	10.6668	1.3	2	NA	NA	1.65	3.3	2	NA	NA	NA	64.8649	91.9438	0.430768	21	0.0037176	0.002546	1.32038
SPAC13A11.04c	1350	1350	2	5	2.17778	2	1	0	I	579353	581553	0.893636	0.920361	0.99983	56.85	33.7733	1.8	1	865.4	NA	1.4	2.8	1.8	NA	NA	NA	36.3839	110.033	0.456241	24	0.0030888	0.0020568	1.46549
SPAC13A11.05	1542	1542	2	2	2	2	1	0	I	582273	584402	0.907338	0.393335	1.00813	45.75	88.1733	4.8	0.92	15968.1	15100.2	2.86	5.72	4.8	15534.1	31068.3	15968.1	28.9743	86.9177	0.521632	23	0.0018094	0.002034	-0.320707
SPAC13A11.06	1716	1716	2	5	2.0204	2	1	0	I	585355	587495	1.13595	NA	1.00422	73.43	5.01733	0.25	0.16	NA	NA	0.205	0.41	0.25	NA	NA	NA	37.2335	91.4986	0.467647	23	0.0016735	0.0020235	-0.502408
SPAC13C5.01c	747	747	1	2	1.05221	1	1	0	I	423926	425256	NA	NA	1.00546	180.8	166.55	7.3	1	16565.9	11931.8	4.15	8.3	7.3	14248.8	28497.7	16565.9	5.79285	37.1997	0.467199	17	0.0015623	0.0024058	-0.974326
SPAC13C5.02	1236	1236	1	2	1.03883	1	1	0	I	425631	427415	0.491343	NA	1.00251	56.24	60.825	2.3	0.54	349.9	1984.45	1.42	2.84	2.3	1167.17	2334.35	1984.45	139.002	57.2855	0.367519	37	0.0054351	0.0039052	1.19899
SPAC13C5.03	1632	1632	2	2	2	2	1	0	I	427350	430121	1.07176	0.586513	1.00658	15.36	4.11483	0.16	0.059	NA	NA	0.1095	0.219	0.16	NA	NA	NA	51.3799	114.937	0.144329	66	0.0062369	0.0044851	1.24561
SPAC13C5.04	747	747	2	5	2.1245	2	1	0	I	430056	431032	0.87442	0.949564	1.00668	33.84	16.28	0.6	0.44	7991.47	24246	0.52	1.04	0.6	16118.7	32237.4	24246	72.347	145.425	0.445783	14	0.0033054	0.0026992	0.603537
SPAC13C5.05c	1557	1557	1	2	1.00064	1	1	0	I	431367	433274	1.04136	NA	1.00392	157.5	31.0967	1.4	0.48	1443.79	1631.43	0.94	1.88	1.4	1537.61	3075.22	1631.43	7.83924	19.7446	0.483162	15	0.0020477	0.0014824	1.0376
SPAC13C5.06c	534	534	2	2	2	2	1	0	I	434102	435179	1.03471	0.603502	0.942781	146.6	15.8383	0.48	0.3	NA	NA	0.39	0.78	0.48	NA	NA	NA	27.9342	76.8832	0	13	0.0035324	0.0022715	1.47097
SPAC13C5.07	1950	1950	1	3	1.18359	1	1	0	I	435170	439980	0.873027	NA	1.00517	30.83	22.0633	1.2	0.4	NA	NA	0.8	1.6	1.2	NA	NA	NA	95.8761	137.818	0.250102	72	0.0031829	0.0028225	0.40907
SPAC13D1.01c	NA	NA	NA	NA	NA	NA	NA	NA	NA	NA	NA	NA	NA	NA	NA	NA	NA	NA	NA	NA	NA	NA	NA	NA	NA	NA	NA	NA	NA	0	NA	NA	NA
SPAC13D6.01	1296	1296	2	2	2	2	1	0	I	2245497	2247128	0.997457	0.523516	1.00493	10.67	7.698	0.45	0.3	681.86	NA	0.375	0.75	0.45	NA	NA	NA	40.6747	96.952	0.203234	20	0.0031752	0.0023084	1.06995
SPAC13D6.02c	540	540	2	2	2	2	1	0	I	2247229	2248535	0.972213	0.394783	1.02906	77.82	486.067	26	4.6	67040.5	20813.5	15.3	30.6	26	43927	87854	67040.5	31.876	97.1775	0.375169	15	0.0018357	0.0021618	-0.410451
SPAC13D6.03c	687	687	2	2	2	2	1	0	I	2249892	2251382	1.12911	NA	NA	21.94	40.8867	1.6	0.32	11624.4	NA	0.96	1.92	1.6	NA	NA	NA	19.9081	68.5813	0.331221	25	0.0052067	0.0031648	1.89399
SPAC13D6.04c	1572	1572	2	5	2.06679	2	1	0	I	2251442	2253385	1.0787	0.509339	0.996571	19.1	25.665	1.3	0.48	931.6	NA	0.89	1.78	1.3	NA	NA	NA	55.6118	89.1434	0.496025	19	0.0020919	0.001841	0.385477
SPAC13D6.05	705	705	1	1	1	1	1	1	I	2253359	2254440	NA	NA	1.00541	133.8	91.2683	3.7	0.81	8439.04	8341.03	2.255	4.51	3.7	8390.03	16780.1	8439.04	8.16579	35.8125	0.420812	10	0.00257	0.0017425	1.19157
SPAC13F5.01c	2826	2826	2	2	2	2	1	0	I	2169036	2172310	1.04275	0.872126	1.00011	25.99	17.2817	1.4	0.41	63.77	NA	0.905	1.81	1.4	NA	NA	NA	20.0266	58.173	0.461963	35	0.0011051	0.0020155	-1.37519
SPAC13F5.02c	1182	1182	1	2	1.26311	1	1	1	I	2172410	2173796	NA	NA	0.994794	126.5	64.165	4.3	1.4	1188.2	6299.86	2.85	5.7	4.3	3744.03	7488.06	6299.86	5.10565	43.4581	0.665093	12	0.0010705	0.001632	-0.897523
SPAC13F5.03c	1353	1353	2	2	2	2	1	0	I	2174641	2177050	1.03709	0.571881	0.998835	269.2	5.49783	1.9	1.1	NA	NA	1.5	3	1.9	NA	NA	NA	15.6257	57.1679	0.390614	23	0.0014253	0.0017984	-0.60267
SPAC13F5.04c	1170	1170	2	5	2.09316	2	1	0	I	2176988	2179661	0.956546	0.44074	0.992699	4.478	1.44872	1.5	0.62	1497.27	5176.36	1.06	2.12	1.5	3336.82	6673.63	5176.36	57.5819	116.734	0.148757	39	0.0019435	0.0027493	-0.901083
SPAC13F5.05	1092	1092	2	2	2	2	1	0	I	2179175	2181507	1.0584	0.59748	1.01215	14.59	15.51	1.1	0.11	2760.71	NA	0.605	1.21	1.1	NA	NA	NA	35.5452	80.2775	0.226029	27	0.001555	0.0022919	-0.952479
SPAC13F5.06c	2436	2436	1	1	1	1	1	1	I	2181450	2184521	NA	NA	0.937738	12.39	15.695	0.88	0.32	528.08	307.54	0.6	1.2	0.88	417.81	835.62	528.08	29.4935	21.3731	0.457211	44	0.0017732	0.0027182	-1.07951
SPAC13F5.07c	498	498	1	2	1.12851	1	1	0	I	2184654	2185990	0.575071	0.523588	1.00422	39.81	5.38933	0.12	0.51	NA	NA	0.315	0.63	0.51	NA	NA	NA	19.7261	53.939	0.289316	25	0.0026751	0.0035274	-0.709271
SPAC13G6.01c	3402	3402	2	5	2.03527	2	1	0	I	170489	174701	1.09094	1.23292	1.00405	17.72	45.325	2.6	0.88	48.38	NA	1.74	3.48	2.6	NA	NA	NA	30.7035	94.0191	0.491715	49	0.0030311	0.0021929	1.19644
SPAC13G6.02c	759	759	2	2	2	2	1	0	I	174865	176655	1.03514	0.314158	0.97204	302.2	1128.33	41	3.3	81674.2	22579.4	22.15	44.3	41	52126.8	104254	81674.2	71.9473	150.246	0.887961	20	0.0029084	0.0021046	1.08827
SPAC13G6.03	2277	2277	2	5	2.11814	2	1	0	I	175890	180028	1.01419	NA	1.00831	31.5	34.2683	2.5	0.94	273.09	3558.36	1.72	3.44	2.5	1915.72	3831.45	3558.36	79.4064	125.086	0.538695	51	0.0030406	0.0023209	0.973325
SPAC13G6.04	264	264	2	2	2	2	1	0	I	180272	181069	1.03916	NA	0.999089	45.83	78.6783	1.7	0.25	31735.3	22458	0.975	1.95	1.7	27096.7	54193.3	31735.3	32.6766	114.65	0.652309	13	0.0038512	0.0030801	0.663362
SPAC13G6.05c	762	762	1	3	1.44488	1	1	1	I	180903	182254	NA	NA	1.00703	130.4	56.1067	2	0.62	NA	1435.61	1.31	2.62	2	NA	NA	NA	37.8152	63.6902	0.595959	18	0.0023998	0.0025115	-0.124749
SPAC13G6.06c	3096	3096	2	2	2	2	1	0	I	182337	186358	NA	0.679909	1.00276	49.6	137.408	10	2	37621	15960.2	6	12	10	26790.6	53581.2	37621	38.4639	89.6525	0.687402	44	0.0024734	0.0020607	0.62184
SPAC13G6.07c	720	720	2	2	2	2	1	0	I	186314	187683	NA	0.570243	1.00829	664.7	2144.17	68	6.5	1159.5	5613.45	37.25	74.5	68	3386.47	6772.95	5613.45	19.2268	73.0671	0.983843	18	0.0033563	0.0024748	0.998955
SPAC13G6.08	1608	1608	2	2	2	2	1	0	I	187701	190031	1.04008	NA	NA	610.5	1.867	0.085	0.17	NA	NA	0.1275	0.255	0.17	NA	NA	NA	62.9175	98.3551	0.439116	30	0.0032847	0.0024252	1.06225
SPAC13G6.09	825	825	1	1	1	1	1	0	I	190192	191947	0.380817	NA	1.00229	74.31	76.0167	3.4	0.87	3502.71	6644.06	2.135	4.27	3.4	5073.39	10146.8	6644.06	41.3265	68.039	0.535315	28	0.0033842	0.0030069	0.373218
SPAC13G6.10c	1593	1593	2	2	2	2	1	0	I	191928	194053	1.00629	NA	0.983371	335.8	1004.5	73	5.2	27973.9	13599.5	39.1	78.2	73	20786.7	41573.4	27973.9	20.219	60.7544	0.55733	30	0.0027879	0.0026617	0.142052
SPAC13G6.11c	1215	1215	1	1	1	1	1	1	I	194099	195626	NA	NA	1.00395	43.97	79.0933	3.4	0.57	8037.03	2129.16	1.985	3.97	3.4	5083.1	10166.2	8037.03	1.08283	8.45313	0.57959	13	0.0022762	0.0016025	1.11394
SPAC13G6.12c	2580	2580	2	5	2.02868	2	1	0	I	195940	199051	1.05453	NA	1.00485	13.5	5.05283	0.36	0.24	NA	NA	0.3	0.6	0.36	NA	NA	NA	60.4299	82.6643	0.539017	48	0.0038254	0.0029065	0.98812
SPAC13G6.13	348	348	2	5	2.77874	3	1	0	I	198884	199231	1.04776	1.05727	1.00717	0	0.0941633	NA	NA	NA	NA	NA	NA	NA	NA	NA	NA	80.9216	179.394	0.2725	3	0.0026035	0.001634	1.04077
SPAC13G6.14	633	633	2	2	2	2	1	1	I	200121	201517	0.903634	1.10459	1.00784	44.29	78.085	4.3	0.62	2883.18	1732.38	2.46	4.92	4.3	2307.78	4615.56	2883.18	32.5228	87.0646	0.668515	10	0.0018314	0.0013493	0.896416
SPAC13G6.15c	492	492	2	2	2	2	1	0	I	201729	203346	0.732338	0.505841	1.004	9.002	28.39	1.6	0.43	7765.49	NA	1.015	2.03	1.6	NA	NA	NA	112.629	76.5031	0.521148	22	0.0031062	0.0025635	0.611373
SPAC13G7.01c	2166	2166	1	1	1	1	1	1	I	2292636	2295220	NA	NA	1.00504	26.86	65.785	3	1	4642.78	4900.09	2	4	3	4771.44	9542.87	4900.09	2.08661	13.7408	0.582681	26	0.0017167	0.0019004	-0.28512
SPAC13G7.02c	1935	1935	2	2	2	2	1	0	I	2295580	2297981	NA	1.12215	0.999308	805.1	115.67	9.7	3.2	45675.5	17452.6	6.45	12.9	9.7	31564	63128.1	45675.5	20.5271	93.6554	0.305105	29	0.0023673	0.002276	0.119709
SPAC13G7.03	837	837	2	2	2	2	1	0	I	2298875	2300068	1.03904	NA	0.997811	35.49	29.1117	1.2	0.52	NA	NA	0.86	1.72	1.2	NA	NA	NA	63.5497	67.6109	0.142029	17	0.0019571	0.0026864	-0.754425
SPAC13G7.04c	2271	2271	1	2	1.3734	1	1	1	I	2300228	2303411	0.940289	NA	0.935195	32.13	43.2417	3.4	1.4	15425	NA	2.4	4.8	3.4	NA	NA	NA	18.4268	61.1878	0.169209	44	0.0030416	0.0026038	0.521998
SPAC13G7.05	1614	1614	2	2	2	2	1	0	I	2305136	2307359	0.95022	NA	1.00962	39.32	19.9767	1.2	0.34	783.87	NA	0.77	1.54	1.2	NA	NA	NA	27.095	63.401	0.376656	21	0.0018042	0.001781	0.0373311
SPAC13G7.06	801	801	2	2	2	2	1	0	I	2307438	2308878	1.02036	NA	0.99343	39.99	131.65	6.5	0.99	16893.1	8183.47	3.745	7.49	6.5	12538.3	25076.5	16893.1	52.9553	99.3453	0.382453	13	0.0020673	0.0017017	0.569391
SPAC13G7.07	966	966	1	5	1.31263	1	1	0	I	2308863	2310294	0.752161	NA	0.996895	20.02	20.335	0.82	0.43	NA	NA	0.625	1.25	0.82	NA	NA	NA	20.7745	58.6288	0.154863	16	0.0023413	0.0021063	0.307105
SPAC13G7.08c	1341	1341	1	2	1.05966	1	1	1	I	2310271	2311973	NA	NA	NA	22.76	91.1433	4	0.5	3830.04	3266.81	2.25	4.5	4	3548.43	7096.85	3830.04	5.14927	15.169	0.523787	20	0.0023265	0.0022134	0.145637
SPAC13G7.09c	408	408	2	2	2	2	1	0	I	2312284	2313164	1.04609	0.530395	1.00324	50.7	25.3933	0.9	0.18	NA	NA	0.54	1.08	0.9	NA	NA	NA	48.1909	75.7487	0.0942024	20	0.0066942	0.0042762	1.61109
SPAC13G7.10	1173	1173	1	2	1.21824	1	1	1	I	2313645	2315160	NA	NA	1.00485	300.6	59.6233	4	1.3	NA	NA	2.65	5.3	4	NA	NA	NA	24.2073	56.0903	0.552362	12	0.0015491	0.001493	0.0981246
SPAC13G7.11	810	810	2	2	2	2	1	0	I	2315095	2316369	1.30123	NA	0.99934	37.94	42.5483	1.5	0.43	5034.36	1246.21	0.965	1.93	1.5	3140.28	6280.57	5034.36	40.1248	86.9534	0.225209	16	0.0026253	0.0023638	0.304428
SPAC13G7.12c	1371	1371	2	2	2	2	1	0	I	2315455	2318318	1.0711	NA	1.0053	36.17	41.3967	1.9	0.55	3965.63	4978.02	1.225	2.45	1.9	4471.82	8943.65	4978.02	114.19	84.5608	0.394394	32	0.0024059	0.0021053	0.430832
SPAC13G7.13c	1602	1602	2	5	2.05056	2	1	0	I	2318492	2322664	1.01389	0.655068	1.00007	47.94	36.6183	6.3	3	2557.81	NA	4.65	9.3	6.3	NA	NA	NA	70.4568	120.972	0.159532	45	0.0023097	0.0021308	0.261069
SPAC140.01	828	828	2	2	2	2	1	0	I	1895436	1896752	1.06281	NA	1.00178	199	261.4	10	2.9	20932.9	21694.6	6.45	12.9	10	21313.7	42627.5	21694.6	26.5836	58.0273	0.505861	21	0.0033615	0.0030035	0.341953
SPAC140.02	1503	1503	1	2	1.10645	1	1	0	I	1897448	1899491	0.834934	0.589737	1.00458	86.97	643.967	31	6.4	30361	19345.5	18.7	37.4	31	24853.3	49706.6	30361	6.13582	53.1863	0.538458	31	0.0028298	0.0028694	-0.0414597
SPAC140.03	1200	1200	2	2	2	2	1	0	I	1899904	1901605	0.681273	0.758372	1.00824	23.36	41.3683	1.5	0.74	NA	NA	1.12	2.24	1.5	NA	NA	NA	36.8826	81.5811	0.383686	28	0.0048322	0.0031153	1.63955
SPAC140.04	888	888	2	2	2	2	1	0	I	1902075	1903841	0.92233	0.441836	0.998107	231.8	36.0517	2.1	0.52	NA	NA	1.31	2.62	2.1	NA	NA	NA	15.4501	51.1684	0.234283	24	0.0022127	0.0025589	-0.395224
SPAC1420.01c	1743	1743	2	5	2.16179	2	1	0	I	1260290	1262985	1.11579	0.456122	1.00801	122.4	126.817	6.6	1.6	NA	1646.83	4.1	8.2	6.6	NA	NA	NA	49.1951	91.8264	0.238214	42	0.002194	0.0029366	-0.782299
SPAC1420.02c	1641	1641	1	2	1.00853	1	1	1	I	1263756	1265756	NA	NA	0.99935	81.86	227.75	11	1.8	32870.8	9296.96	6.4	12.8	11	21083.9	42167.7	32870.8	8.21908	25.8198	0.381702	13	0.0008428	0.0014362	-1.09485
SPAC1420.03	NA	NA	NA	NA	NA	NA	NA	NA	NA	NA	NA	NA	NA	NA	NA	NA	NA	NA	NA	NA	NA	NA	NA	NA	NA	NA	NA	NA	NA	0	NA	NA	NA
SPAC1420.04c	NA	NA	NA	NA	NA	NA	NA	NA	NA	NA	NA	NA	NA	NA	NA	NA	NA	NA	NA	NA	NA	NA	NA	NA	NA	NA	NA	NA	NA	0	NA	NA	NA
SPAC144.01	339	339	2	2	2	2	1	0	I	4650573	4651169	1.07716	0.449124	0.963457	85.56	43.225	2	0.34	955.19	NA	1.17	2.34	2	NA	NA	NA	58.3117	106.374	0.474737	7	0.0027127	0.0022088	0.524249
SPAC144.02	750	750	2	5	2.00667	2	1	0	I	4652937	4654387	0.90731	0.437559	1.00049	53.22	31.9333	1.6	0.51	2200.49	9381.96	1.055	2.11	1.6	5791.23	11582.5	9381.96	38.3595	81.599	0.466734	12	0.0022184	0.0015589	1.10371
SPAC144.03	1305	1305	2	2	2	2	1	0	I	4654662	4656456	1.10415	NA	1.00802	45.45	304.467	14	2.1	74960.6	21351.2	8.05	16.1	14	48155.9	96311.9	74960.6	19.4123	75.5554	0.622509	11	0.0013078	0.001155	0.338862
SPAC144.04c	1299	1299	1	2	1.23172	1	1	0	I	4656535	4658322	1.06807	0.403127	0.995232	211	221.1	11	2.5	8005.66	NA	6.75	13.5	11	NA	NA	NA	8.71701	33.7117	0.646616	19	0.0022778	0.0020016	0.390199
SPAC144.05	4128	4128	2	2	2	2	1	0	I	4658794	4663843	1.07129	0.605533	0.956749	26.29	19.1867	1.3	0.64	NA	NA	0.97	1.94	1.3	NA	NA	NA	27.7443	57.5482	0.406925	67	0.0039338	0.0025026	1.8254
SPAC144.06	2478	2478	1	1	1	1	1	0	I	4664299	4668408	1.09049	0.722263	0.973357	21.43	31.51	2.1	0.44	1378.4	907.99	1.27	2.54	2.1	1143.19	2286.39	1378.4	13.3573	24.3557	0.512674	38	0.0023617	0.001742	1.09115
SPAC144.07c	948	948	1	1	1	1	1	1	I	4667119	4668769	NA	NA	1.00367	48.2	30.9517	2.1	0.45	NA	NA	1.275	2.55	2.1	NA	NA	NA	24.0719	46.2883	0.426236	18	0.0025673	0.0020539	0.701097
SPAC144.08	678	678	1	1	1	1	1	1	I	4668470	4671381	0.765203	NA	1.00493	16.73	17.575	1.1	0.36	1664.72	1131.89	0.73	1.46	1.1	1398.31	2796.61	1664.72	13.7047	45.8342	0.334242	40	0.0035012	0.0025904	1.0833
SPAC144.09c	1125	1125	1	2	1.00178	1	1	1	I	4669627	4671454	NA	NA	1.00196	31.21	39.27	1.8	0.38	499.24	NA	1.09	2.18	1.8	NA	NA	NA	18.8447	45.928	0.370254	30	0.0039028	0.0030936	0.784191
SPAC144.10c	1380	1380	1	2	1.03043	1	1	1	I	4671423	4673090	NA	NA	1.00719	145.8	41.8417	1.9	0.52	NA	NA	1.21	2.42	1.9	NA	NA	NA	22.9735	43.8806	0.485756	13	0.0015227	0.0014689	0.0971129
SPAC144.11	459	459	2	2	2	2	1	0	I	4674587	4675181	1.01682	0.983614	1.01521	344	1674.5	59	7.3	NA	NA	33.15	66.3	59	NA	NA	NA	9.39905	70.5516	0.887298	6	0.0033081	0.0018995	1.63221
SPAC144.12	825	825	1	1	1	1	1	1	I	4675116	4678174	NA	NA	1.00742	208.6	146.4	6.9	0.54	46086.9	7104.67	3.72	7.44	6.9	26595.8	53191.6	46086.9	43.909	91.4857	0.262613	32	0.0029311	0.0019922	1.42243
SPAC144.13c	1671	1671	2	2	2	2	1	0	I	4677611	4681148	1.06524	NA	1.00295	22.17	10.3085	0.77	0.36	NA	NA	0.565	1.13	0.77	NA	NA	NA	50.5816	104.959	0.189891	59	0.0043852	0.0031423	1.25339
SPAC144.14	1536	1536	1	1	1	1	1	0	I	4681264	4683244	1.06438	1.69896	1.008	25.25	23.245	1	0.58	NA	3264.33	0.79	1.58	1	NA	NA	NA	12.261	40.7508	0.0520289	26	0.0030346	0.0024734	0.669124
SPAC144.15c	2106	2106	1	5	1.05413	1	1	1	I	4681470	4685737	NA	NA	1.01375	14.36	20.955	1.3	0.59	1107.41	NA	0.945	1.89	1.3	NA	NA	NA	34.2311	36.316	0.0443126	53	0.0026167	0.0023401	0.371949
SPAC144.16	540	540	1	1	1	1	1	1	I	4686462	4688886	NA	NA	1.00522	33.21	70.6817	3	1.2	NA	NA	2.1	4.2	3	NA	NA	NA	10.9577	43.0546	0.504742	24	0.0020167	0.001865	0.237574
SPAC144.17c	1350	1350	1	2	1.34296	1	1	0	I	4686302	4689196	1.02741	2.06609	1.01152	27.37	20.8983	0.87	0.49	1590.38	1353.67	0.68	1.36	0.87	1472.03	2944.05	1590.38	81.5567	86.6297	0.419381	26	0.0017912	0.0016928	0.171446
SPAC144.18	1038	1038	1	3	1.01349	1	1	1	I	4689241	4691828	NA	NA	1.00478	34.76	85.8017	5.1	0.82	7693.69	NA	2.96	5.92	5.1	NA	NA	NA	125.269	102.729	0.333612	24	0.0020726	0.0017468	0.544709
SPAC1486.01	657	657	2	2	2	2	1	0	I	3185314	3186584	0.866714	NA	1.01632	128.8	122.05	4.6	2.6	73053.2	65636.6	3.6	7.2	4.6	69344.9	138690	73053.2	12.8616	54.1993	0.389739	14	0.003857	0.0020748	2.30836
SPAC1486.02c	1119	1119	2	5	2.00447	2	1	0	I	3186322	3188100	1.0691	0.401101	1.00384	37.84	54.2883	2.8	0.67	2168.98	NA	1.735	3.47	2.8	NA	NA	NA	26.3577	54.4535	0.287276	28	0.0040634	0.0029697	1.09568
SPAC1486.03c	2394	2367	1	2	1.04394	1	0.988722	1	I	3188246	3190898	NA	NA	1.00658	27.8	34.0333	1.8	0.49	561.54	NA	1.145	2.29	1.8	NA	NA	NA	20.6306	24.343	0.454777	21	0.0020059	0.0014927	0.986468
SPAC1486.04c	5184	5184	2	2	2	2	1	1	I	3191447	3196943	0.835429	0.967951	1.0104	28.82	32.95	2.7	0.65	2128.7	1047.7	1.675	3.35	2.7	1588.2	3176.4	2128.7	56.7134	54.8267	0.375241	57	0.0025652	0.0019535	0.9901
SPAC1486.05	5337	5337	1	5	1.0311	1	1	1	I	3196998	3202450	NA	NA	NA	43.53	77.0567	7	1.8	5455.94	4455.95	4.4	8.8	7	4955.94	9911.89	5455.94	37.497	17.7651	0.553081	52	0.0019921	0.0017979	0.339574
SPAC1486.06	1233	1233	1	1	1	1	1	1	I	3203863	3205821	NA	NA	NA	31.89	70.185	4.2	0.8	14661.6	1606.46	2.5	5	4.2	8134.02	16268	14661.6	12.7872	25.824	0.486132	20	0.0020768	0.001924	0.226302
SPAC1486.07c	435	435	1	1	1	1	1	1	I	3205962	3206626	NA	NA	1.00592	54.76	74.4233	2.8	0.41	NA	NA	1.605	3.21	2.8	NA	NA	NA	9.50442	45.3206	0.529496	10	0.0046979	0.0028454	1.63354
SPAC1486.08	342	342	2	2	2	2	1	0	I	3207482	3209724	0.27466	NA	1.00118	96.02	78.025	3.1	0.85	1958.14	8376.02	1.975	3.95	3.1	5167.08	10334.2	8376.02	46.5905	85.4182	0.0448615	51	0.0071764	0.0042869	2.1157
SPAC1486.09	1167	1167	1	2	1.08826	1	1	1	I	3209851	3211529	NA	NA	1.00943	39.9	81.0583	3.7	0.63	4544.23	4110.58	2.165	4.33	3.7	4327.4	8654.81	4544.23	18.2505	36.5413	0.449022	15	0.0024206	0.0016828	1.19287
SPAC1486.10	2328	2328	1	5	1.05326	1	1	0	I	3211823	3214509	1.06004	NA	1.00622	22.23	42.5567	2.1	0.61	339.89	NA	1.355	2.71	2.1	NA	NA	NA	12.8449	36.453	0.407348	26	0.0019967	0.0018233	0.280442
SPAC1486.11	315	315	2	2	2	2	1	0	I	3202780	3203137	NA	NA	NA	43.04	47.3317	1.4	0.76	4414.55	8635.51	1.08	2.16	1.4	6525.03	13050.1	8635.51	10.9996	51.1123	0.107968	8	0.0059679	0.0042092	0.99396
SPAC14C4.01c	735	735	2	2	2	2	1	0	I	5221803	5226054	1.04338	0.156647	1.00734	243.2	15.1455	0.85	2.7	2392.29	13347.1	1.775	3.55	2.7	7869.69	15739.4	13347.1	74.292	101.004	0.323792	57	0.0038479	0.0025299	1.64719
SPAC14C4.02c	3231	3231	1	2	1.03095	1	1	1	I	5226179	5230259	NA	NA	1.00359	33.92	33.3683	2.2	0.62	NA	2329.46	1.41	2.82	2.2	NA	NA	NA	25.1043	30.595	0.537293	44	0.0028433	0.0020313	1.24115
SPAC14C4.03	1338	1338	2	2	2	2	1	0	I	5231140	5232566	1.04996	NA	1.00485	28.86	1.1808	0.15	0.062	NA	NA	0.106	0.212	0.15	NA	NA	NA	19.1545	61.8514	0.614534	12	0.0012852	0.001584	-0.492044
SPAC14C4.04	804	804	2	5	2.29478	2	1	0	I	5233954	5235661	1.043	0.692758	1.01197	37.96	78.605	3.3	1.7	11150	11332.1	2.5	5	3.3	11241.1	22482.2	11332.1	86.8163	110.283	0.33236	26	0.005239	0.0028696	2.43556
SPAC14C4.05c	2535	2535	2	2	2	2	1	0	I	5235156	5238388	1.00828	0.365797	1.00367	212.6	27.7017	1.7	0.48	502.16	NA	1.09	2.18	1.7	NA	NA	NA	88.0354	80.9022	0.141398	66	0.0061384	0.0038505	1.89508
SPAC14C4.06c	924	924	2	2	2	2	1	0	I	5238326	5240370	0.92931	0.862137	1.00753	27.01	49.1683	2.4	0.68	2744.67	4185.03	1.54	3.08	2.4	3464.85	6929.7	4185.03	82.4289	125.269	0.308759	35	0.0046934	0.0032238	1.38776
SPAC14C4.07	1935	1935	2	2	2	2	1	0	I	5240350	5242915	1.03851	0.680433	1.00652	17.98	33.7267	1.9	1.2	459.34	2290.49	1.55	3.1	1.9	1374.91	2749.83	2290.49	61.7206	99.8343	0.41741	33	0.0044059	0.0024245	2.47399
SPAC14C4.08	558	558	2	2	2	2	1	0	I	5242952	5244114	1.04566	0.570268	1.00868	4.646	0.8927	0.063	0.021	NA	NA	0.042	0.084	0.063	NA	NA	NA	45.9807	88.8487	0.034494	20	0.0045954	0.0032507	1.17867
SPAC14C4.09	1275	1275	2	2	2	2	1	0	I	5243953	5245966	1.04334	0.553772	1.0083	32.7	119.365	5.8	0.38	NA	NA	3.09	6.18	5.8	NA	NA	NA	18.0408	42.7553	0.465816	17	0.0025213	0.0015907	1.62566
SPAC14C4.10c	990	990	2	2	2	2	1	0	I	5245900	5247580	1.07301	NA	1.00918	37.81	11.2837	0.79	0.39	NA	NA	0.59	1.18	0.79	NA	NA	NA	31.1031	76.1972	0.346675	37	0.0069199	0.004151	2.04124
SPAC14C4.11	2205	2205	2	2	2	2	1	0	I	5247703	5250638	1.15843	0.796721	1.01376	66.31	160.25	8.6	3.2	11374.1	26576.5	5.9	11.8	8.6	18975.3	37950.6	26576.5	20.8286	61.5904	0.454585	30	0.0029426	0.0019273	1.5791
SPAC14C4.12c	894	894	2	2	2	2	1	0	I	5250520	5252325	1.05606	0.988908	1.0034	13.9	29.5483	3.2	0.51	3196.2	NA	1.855	3.71	3.2	NA	NA	NA	42.2345	84.0351	0.366258	14	0.0025401	0.001461	1.98493
SPAC14C4.13	1821	1821	2	2	2	2	1	1	I	5253235	5255892	1.07751	0.746553	0.927411	26.78	16.2	0.84	0.28	NA	NA	0.56	1.12	0.84	NA	NA	NA	25.1982	64.7925	0.337481	55	0.0050213	0.0039022	0.904788
SPAC14C4.14	1611	1611	1	1	1	1	1	0	I	5256722	5261958	NA	NA	0.955937	285.6	530.367	24	4.6	81041.1	65852.9	14.3	28.6	24	73447	146894	81041.1	20.1	55.4933	0.55953	70	0.0033175	0.0025288	0.997819
SPAC14C4.15c	2562	2562	2	2	2	2	1	0	I	5259112	5261851	1.02279	0.54555	1.00461	25.28	26.4933	1.6	0.27	NA	NA	0.935	1.87	1.6	NA	NA	NA	19.7823	67.9603	0.369103	40	0.0040646	0.0027498	1.47312
SPAC14C4.16	261	261	2	2	2	2	1	0	I	5229798	5230900	0.852699	0.958325	NA	19.25	16.5783	0.59	0.2	482.19	NA	0.395	0.79	0.59	NA	NA	NA	10.0804	57.5753	0.182573	29	0.009013	0.0049615	2.43885
SPAC1527.01	7194	7194	2	2	2	2	1	0	I	4375301	4382775	1.03055	NA	1.00128	63.64	12.4383	1.4	0.68	NA	NA	1.04	2.08	1.4	NA	NA	NA	12.8647	48.9584	0.352597	128	0.0043414	0.0032263	1.13279
SPAC1527.02	606	606	2	2	2	2	1	0	I	4383079	4384239	1.0857	NA	NA	24.51	60.215	2.1	0.77	NA	4001.15	1.435	2.87	2.1	NA	NA	NA	38.1648	105.69	0.3849	13	0.0028096	0.0021091	0.880093
SPAC1527.03	1428	1428	2	2	2	2	1	0	I	4384450	4386950	1.14632	0.502514	1.00377	18.91	43.335	2.6	0.48	7245.64	5987.73	1.54	3.08	2.6	6616.69	13233.4	7245.64	10.7438	49.493	0.240955	42	0.0040629	0.0031659	0.876487
SPAC1556.01c	3858	3858	1	1	1	1	1	1	I	3791753	3796023	0.572101	NA	1.00171	21.74	18.8367	1.1	0.63	1391.54	513.7	0.865	1.73	1.1	952.62	1905.24	1391.54	7.46898	14.113	0.465934	46	0.0019697	0.0020292	-0.0912342
SPAC1556.02c	1926	1926	1	3	1.73157	2	1	0	I	3796280	3798526	1.04849	NA	1.00852	193.2	469.75	19	4.3	51839.6	38251	11.65	23.3	19	45045.3	90090.5	51839.6	39.4239	57.4828	0.774902	14	0.0009882	0.0011736	-0.424517
SPAC1556.03	900	900	2	2	2	2	1	0	I	3799045	3801693	1.08314	0.800776	1.00145	45.19	54.3067	2.4	0.7	2187.21	NA	1.55	3.1	2.4	NA	NA	NA	23.46	71.1075	0.462439	28	0.0038702	0.0019925	2.80353
SPAC1556.04c	402	402	2	2	2	2	1	0	I	3799092	3801110	1.0326	1.14104	1.01523	9.808	10.4687	0.38	0.24	NA	8159.49	0.31	0.62	0.38	NA	NA	NA	26.9615	77.8352	0.466645	20	0.0035616	0.0018668	2.58668
SPAC1556.05c	336	336	2	2	2	2	1	0	I	3801220	3804334	0.30428	NA	NA	657.7	416.533	11	1.7	NA	NA	6.35	12.7	11	NA	NA	NA	23.9872	55.6323	0.136404	34	0.0030915	0.002058	1.52473
SPAC1556.06	2631	2631	1	5	1.66249	2	1	0	I	3802551	3804954	NA	NA	NA	NA	NA	NA	NA	NA	NA	NA	NA	NA	NA	NA	NA	93.0659	65.3699	0.00183966	6	0.0015151	0.0030299	-1.10039
SPAC1556.06	2631	2631	1	5	1.66249	2	1	0	I	3802551	3804954	NA	NA	NA	NA	NA	NA	NA	NA	NA	NA	NA	NA	NA	NA	NA	93.0659	65.3699	0.00183966	28	0.0024775	0.0021939	0.384649
SPAC1556.07	774	774	1	3	1.03876	1	1	1	I	3805812	3806987	NA	NA	1.01816	106.5	340.25	14	1.5	72535.9	25254.9	7.75	15.5	14	48895.4	97790.8	72535.9	5.14941	15.5597	0.547997	14	0.002546	0.002243	0.36309
SPAC1556.08c	1005	1005	1	3	1.03383	1	1	0	I	3807132	3808739	0.748505	NA	1.00514	65.68	156.95	6.3	2	2386.82	4950.99	4.15	8.3	6.3	3668.91	7337.81	4950.99	36.6721	56.228	0.516153	9	0.0015079	0.0010543	1.05366
SPAC1565.01	729	729	2	2	2	2	1	0	I	1290931	1293853	1.09754	0.432241	1.00777	52.09	130.783	10	3.2	10670.6	15975.7	6.6	13.2	10	13323.2	26646.3	15975.7	68.4129	110.104	0.293251	40	0.0023079	0.0025785	-0.323317
SPAC1565.02c	1125	1125	2	2	2	2	1	0	I	1292405	1293926	1.00897	0.859009	0.974114	82.34	24.7917	1.3	0.41	NA	NA	0.855	1.71	1.3	NA	NA	NA	54.7246	112.445	0.313303	22	0.0024172	0.0027227	-0.32397
SPAC1565.03	501	501	2	5	2.30938	2	1	0	I	1294306	1295341	1.04308	1.03453	1.00357	14.77	5.57333	0.4	0.083	NA	NA	0.2415	0.483	0.4	NA	NA	NA	112.817	200.52	0.0241781	13	0.00123	0.0023682	-1.2736
SPAC1565.04c	795	795	2	2	2	2	1	0	I	1295316	1296634	1.07164	NA	1.00343	86.42	18.78	0.57	0.26	342.77	NA	0.415	0.83	0.57	NA	NA	NA	64.4014	110.166	0.234847	21	0.0027487	0.0030036	-0.243499
SPAC1565.05	2322	2322	1	1	1	1	1	1	I	1297168	1299830	NA	NA	1.00643	15.63	55.3467	3.2	0.59	4936.95	955.76	1.895	3.79	3.2	2946.36	5892.71	4936.95	7.4558	20.6138	0.458178	34	0.0021606	0.0024067	-0.310432
SPAC1565.06c	597	597	1	1	1	1	1	1	I	1299707	1301178	NA	NA	NA	21.08	42.375	1.3	0.28	NA	4548.52	0.79	1.58	1.3	NA	NA	NA	11.1728	31.4427	0.480289	11	0.0010689	0.0014085	-0.617819
SPAC1565.07c	3663	3663	1	2	1.42342	1	1	0	I	1301297	1305977	1.02651	3.36466	1.0024	7.918	12.7242	0.89	0.48	801.24	NA	0.685	1.37	0.89	NA	NA	NA	71.4139	68.983	0.0957488	51	0.0021111	0.0020531	0.088655
SPAC1565.08	2448	2448	1	2	1.02165	1	1	1	I	1306168	1309266	NA	NA	0.995911	756.5	562.15	28	5.7	52689.9	34070.4	16.85	33.7	28	43380.2	86760.3	52689.9	35.7929	46.5418	0.453873	25	0.0012509	0.0015205	-0.520559
SPAC15A10.01	2082	2082	1	1	1	1	1	1	I	3673618	3677834	NA	NA	0.985587	29.16	39.58	2.6	0.73	161.8	1199.11	1.665	3.33	2.6	680.455	1360.91	1199.11	15.349	34.7132	0.35764	43	0.0024439	0.0019212	0.843372
SPAC15A10.02	1353	1353	1	2	1.07465	1	1	1	I	3677958	3680028	NA	NA	0.940173	152.3	93.7967	5.5	1.2	3824.46	4898.36	3.35	6.7	5.5	4361.41	8722.82	4898.36	46.8967	47.8153	0.456283	21	0.0015555	0.0019128	-0.53587
SPAC15A10.03c	2559	2559	1	1	1	1	1	0	I	3680360	3683268	1.11906	NA	1.0065	32.8	16.8733	1.3	0.58	NA	NA	0.94	1.88	1.3	NA	NA	NA	13.0363	19.2406	0.670654	24	0.0018602	0.0015551	0.573015
SPAC15A10.04c	1380	1380	1	1	1	1	1	1	I	3683597	3685385	NA	NA	1.00177	72.53	209.683	8.2	1.2	19053.8	5962.95	4.7	9.4	8.2	12508.4	25016.8	19053.8	5.06821	27.6762	0.631206	20	0.0015013	0.0021058	-0.817869
SPAC15A10.05c	729	729	2	2	2	2	1	0	I	3685633	3686831	1.13724	0.659086	0.973483	32.45	7.44167	0.35	0.32	1838.39	12106.3	0.335	0.67	0.35	6972.35	13944.7	12106.3	46.5873	80.7947	0.464113	19	0.0039809	0.0029874	0.940443
SPAC15A10.06	1704	1704	1	3	1.01761	1	1	0	I	3688460	3691125	NA	NA	1.00209	18.67	33.5283	1.6	0.64	1169.87	4040.46	1.12	2.24	1.6	2605.16	5210.33	4040.46	42.202	52.0822	0.508906	35	0.0036058	0.0024756	1.38986
SPAC15A10.07	489	489	2	2	2	2	1	0	I	3691307	3692572	1.08901	0.94614	1.00823	44.4	53.93	2.5	0.34	5941.77	2915.28	1.42	2.84	2.5	4428.52	8857.05	5941.77	25.9294	66.3163	0.235112	17	0.0028568	0.0025293	0.359827
SPAC15A10.08	1866	1866	1	5	1.20364	1	1	0	I	3692791	3695013	1.11139	1.47314	1.00773	56.21	52.1267	2.1	0.86	981.85	527.09	1.48	2.96	2.1	754.47	1508.94	981.85	33.8356	46.9669	0.645893	25	0.0025205	0.0021183	0.5574
SPAC15A10.09c	867	867	2	2	2	2	1	0	I	3694974	3696517	1.0564	0.992378	1.0071	11.59	38.3117	1.8	0.24	1380.53	NA	1.02	2.04	1.8	NA	NA	NA	15.2597	67.6214	0.318787	26	0.0028934	0.003174	-0.260763
SPAC15A10.10	2103	2103	2	5	2.01997	2	1	0	I	3696549	3700027	1.00339	2.19744	0.943738	127.8	10.585	0.51	0.33	NA	NA	0.42	0.84	0.51	NA	NA	NA	50.0603	64.3529	0.0300657	55	0.0041391	0.0029783	1.22976
SPAC15A10.11	6159	6159	1	5	1.73648	2	1	0	I	3702494	3709127	0.992961	0.580608	0.988947	37.48	49.5017	4.8	2	3033.73	807.94	3.4	6.8	4.8	1920.84	3841.67	3033.73	50.6845	41.6982	0.436636	54	0.001757	0.0015335	0.459342
SPAC15A10.12c	447	447	1	1	1	1	1	1	I	3708974	3710234	NA	NA	1.00391	31.78	35.5183	1.6	0.35	NA	1821.29	0.975	1.95	1.6	NA	NA	NA	26.8195	63.1649	0.262073	13	0.0020834	0.0019435	0.190709
SPAC15A10.13	1914	1914	2	5	2.03083	2	1	0	I	3710527	3713927	NA	NA	1.00052	66.12	42.345	2.3	0.58	2564.51	NA	1.44	2.88	2.3	NA	NA	NA	50.9651	85.1344	0.154518	46	0.0030886	0.0025517	0.655516
SPAC15A10.15	1944	1944	2	2	2	2	1	0	I	3714084	3716585	1.04387	NA	1.00735	123.7	47.7433	2.2	1.2	NA	2583.89	1.7	3.4	2.2	NA	NA	NA	27.9067	58.0772	0.16248	25	0.0028424	0.0018836	1.4942
SPAC15A10.16	4158	4158	2	2	2	2	1	0	I	3716643	3720963	1.12296	0.361097	1.00373	49.87	32.1683	3.4	1.3	1835.83	3469.08	2.35	4.7	3.4	2652.45	5304.91	3469.08	17.4991	43.5927	0.216287	40	0.0020089	0.0017445	0.467001
SPAC15A10.17	261	261	2	2	2	2	1	0	I	3688045	3688305	NA	NA	NA	169.9	185.683	7.3	1.7	NA	NA	4.5	9	7.3	NA	NA	NA	10.1429	45.364	0	0	0	0	NA
SPAC15E1.02c	447	447	2	2	2	2	1	0	I	3721257	3721816	1.05785	0.844346	1.01018	85.19	14.7608	0.96	1.6	1975.88	2680.82	1.28	2.56	1.6	2328.35	4656.7	2680.82	30.2549	90.3378	0.607768	4	0.0016137	0.0013459	0.385997
SPAC15E1.03	321	321	1	1	1	1	1	0	I	3722414	3723074	0.294471	0.706995	1.00577	1310	4836.83	120	11	34882.6	15557.1	65.5	131	120	25219.9	50439.7	34882.6	1.55194	21.1691	0.68309	6	0.0011443	0.0017098	-0.727879
SPAC15E1.04	1878	1878	1	1	1	1	1	1	I	3723774	3725936	NA	NA	NA	68.94	71.4283	3.9	1.3	8228.53	8555.2	2.6	5.2	3.9	8391.86	16783.7	8555.2	7.06805	16.4217	0.634519	15	0.0016053	0.0013068	0.621497
SPAC15E1.05c	1098	1098	1	5	1.37887	1	1	0	I	3725837	3727355	1.0325	0.418647	NA	37.68	37.2183	1.9	0.54	3313.1	3851.09	1.22	2.44	1.9	3582.09	7164.19	3851.09	38.6465	55.9795	0.406017	9	0.0013985	0.001116	0.619746
SPAC15E1.06	564	564	1	1	1	1	1	0	I	3727303	3728410	1.15522	NA	1.00252	50.85	58.585	1.8	0.48	1168.64	NA	1.14	2.28	1.8	NA	NA	NA	41.1252	51.4868	0.393051	9	0.0010898	0.0015314	-0.706032
SPAC15E1.07c	519	519	1	1	1	1	1	0	I	3728516	3729034	1.09358	NA	1.0052	36.95	0.2089	0.032	0.046	NA	NA	0.039	0.078	0.046	NA	NA	NA	3.69807	16.5914	0.125682	5	0.0035729	0.0018148	2.01924
SPAC15E1.08	534	534	1	3	1.05243	1	1	1	I	3729739	3731015	NA	NA	1.00495	57.55	112.44	2.7	0.41	13580.5	615.65	1.555	3.11	2.7	7098.07	14196.1	13580.5	27.5718	26.1295	0.469561	21	0.0032475	0.0030975	0.138874
SPAC15E1.09	333	333	2	2	2	2	1	0	I	3731077	3732340	1.06045	3.57341	1.00262	26.28	54.3317	1.2	0.54	2799.37	8877.59	0.87	1.74	1.2	5838.48	11677	8877.59	54.8729	110.702	0.166393	13	0.0013599	0.0019388	-0.791217
SPAC15E1.10	798	798	2	2	2	2	1	0	I	3732274	3733363	NA	0.466801	1.00801	25.86	21.13	0.75	0.7	NA	2070.66	0.725	1.45	0.75	NA	NA	NA	32.4841	78.0118	0.368789	25	0.0041907	0.0043203	-0.0881148
SPAC15F9.01c	684	684	2	2	2	2	1	0	I	2397248	2398350	1.07597	1.39082	1.00516	30.72	1.30048	0.066	0.055	NA	NA	0.0605	0.121	0.066	NA	NA	NA	24.781	99.5369	0.00953727	18	0.0038809	0.0030767	0.733079
SPAC15F9.02	1020	1020	2	5	2.5098	2	1	0	I	2398986	2400719	1.16951	NA	NA	55.97	94.28	3.7	0.81	4150.5	4539.06	2.255	4.51	3.7	4344.78	8689.56	4539.06	308.299	118.562	0.429706	22	0.0025448	0.0023898	0.18729
SPAC15F9.03c	372	372	1	1	1	1	1	1	I	2400650	2401615	NA	NA	1.01218	205.9	532.25	12	1.6	15833.7	34735	6.8	13.6	12	25284.4	50568.7	34735	21.5128	32.3132	0.527881	8	0.0008791	0.0015599	-1.03832
SPAC16.01	603	603	2	2	2	2	1	0	I	4422700	4424646	1.05457	0.492194	1.01312	55.09	38.5333	1.6	0.77	NA	NA	1.185	2.37	1.6	NA	NA	NA	38.4281	49.7549	0.30886	27	0.0028238	0.0026121	0.240134
SPAC16.02c	1098	1098	1	2	1.31239	1	1	1	I	4424648	4427046	NA	NA	1.01018	457.4	798.25	21	3.1	21857.8	22951.2	12.05	24.1	21	22404.5	44809	22951.2	23.4632	52.4947	0.455534	18	0.0009953	0.0014139	-0.830157
SPAC16.03c	1014	1014	1	2	1.11538	1	1	0	I	4427303	4428958	1.07456	NA	1.00633	13.42	56.1867	2.7	0.55	16806.7	7726.85	1.625	3.25	2.7	12266.8	24533.5	16806.7	34.2303	54.5982	0.432827	29	0.0019996	0.0033028	-1.17846
SPAC16.04	1854	1854	2	2	2	2	1	0	I	4429631	4431741	1.12388	0.492247	1.01213	51.42	77.75	3.6	0.86	6517.98	245.01	2.23	4.46	3.6	3381.49	6762.99	6517.98	39.1578	57.6169	0.563547	24	0.0023463	0.0021425	0.277781
SPAC16.05c	1329	1329	1	2	1.22272	1	1	0	I	4431869	4434012	1.00937	NA	NA	16.38	33.8517	7.9	7.2	NA	NA	7.55	15.1	7.9	NA	NA	NA	21.7933	70.7871	0.521632	30	0.0023557	0.0026394	-0.322183
SPAC1610.01	654	654	1	1	1	1	1	0	I	1790362	1791399	0.776915	0.859563	1.00272	14.87	18.9317	0.89	0.23	2139.98	4335.13	0.56	1.12	0.89	3237.55	6475.11	4335.13	18.2991	25.924	0.328965	14	0.0041017	0.0025406	1.65131
SPAC1610.02c	762	762	1	1	1	1	1	1	I	1791400	1792494	0.764401	0.850681	0.996874	214.1	25.22	1.1	0.24	5144.17	8748.68	0.67	1.34	1.1	6946.43	13892.9	8748.68	7.25289	35.3873	0.156608	11	0.0030043	0.0018922	1.50562
SPAC1610.03c	2133	2133	1	2	1.32161	1	1	0	I	1792433	1794994	1.07738	1.11227	0.962466	1279	0.49825	0.035	0.019	NA	NA	0.027	0.054	0.035	NA	NA	NA	19.7747	55.0366	0.470502	33	0.0037381	0.002429	1.63136
SPAC1610.04	1581	1581	2	2	2	2	1	0	I	1796057	1798148	1.09854	0.487381	1.00254	55.55	25.35	1.2	0.33	897.44	NA	0.765	1.53	1.2	NA	NA	NA	28.0928	66.8869	0	14	0.001608	0.0012611	0.739026
SPAC1635.01	849	849	1	1	1	1	1	0	I	4648900	4650466	0.953222	0.416121	1.00886	267.3	418	20	4.6	65920.1	79739	12.3	24.6	20	72829.5	145659	79739	35.372	64.5682	0.457358	11	0.00111	0.0013222	-0.411137
SPAC1639.01c	1098	1098	2	5	2.13115	2	1	0	I	251173	254600	NA	NA	1.00916	358.3	167.85	7.6	1.2	4682.82	NA	4.4	8.8	7.6	NA	NA	NA	70.5749	140.668	0.519345	42	0.0025211	0.0023078	0.285855
SPAC1639.02c	2658	2658	2	5	2.04289	2	1	0	I	255881	259505	0.951627	0.563359	0.995236	49.16	44.28	2.1	1.3	NA	NA	1.7	3.4	2.1	NA	NA	NA	64.6673	75.1228	0.550349	24	0.0013296	0.0012471	0.19331
SPAC167.01	3219	3219	2	2	2	2	1	0	I	1559383	1562894	1.02358	0.576851	1.00396	12.48	18.2533	1.2	0.42	NA	NA	0.81	1.62	1.2	NA	NA	NA	17.3277	49.9566	0.44233	32	0.0019482	0.0017177	0.404782
SPAC167.02	936	936	1	1	1	1	1	1	I	1554880	1558526	NA	NA	1.00196	45.7	29.4033	1.4	0.49	2294.22	NA	0.945	1.89	1.4	NA	NA	NA	30.6596	32.4651	0.478816	37	0.0019762	0.0019126	0.101732
SPAC167.03c	1950	1950	1	1	1	1	1	1	I	1554993	1557929	NA	NA	1.00467	86.89	36.815	2.4	0.59	1394.88	NA	1.495	2.99	2.4	NA	NA	NA	31.1309	16.4918	0.515223	28	0.0017873	0.001797	-0.0160751
SPAC167.04	630	630	2	5	2.12698	2	1	0	I	1553587	1554941	1.03843	NA	0.982876	120.4	107.522	3.5	0.9	3682.68	3444.35	2.2	4.4	3.5	3563.51	7127.03	3682.68	91.5811	103.267	0.293333	14	0.0017246	0.0019476	-0.307792
SPAC167.05	1806	1806	1	1	1	1	1	0	I	1549926	1553310	NA	NA	1.00539	84.1	44.5583	2.9	1.5	3132.9	4746.35	2.2	4.4	2.9	3939.62	7879.25	4746.35	45.5262	58.1905	0.306927	24	0.001553	0.0013359	0.474628
SPAC167.06c	366	366	2	2	2	2	1	0	I	1550050	1550889	1.08228	0.491281	1.00452	422.2	14.6583	0.63	0.4	5060.68	19303.9	0.515	1.03	0.63	12182.3	24364.6	19303.9	58.3825	89.6971	0.116621	6	0.0018075	0.0013471	0.752333
SPAC167.07c	3090	3090	2	2	2	2	1	0	I	1546286	1550081	0.724675	NA	1.00473	8.391	11.6522	0.6	0.44	983.48	731.48	0.52	1.04	0.6	857.48	1714.96	983.48	53.307	68.9032	0.331437	41	0.0019217	0.002035	-0.1719
SPAC167.08	NA	NA	NA	NA	NA	NA	NA	NA	NA	NA	NA	NA	NA	NA	NA	NA	NA	NA	NA	NA	NA	NA	NA	NA	NA	NA	NA	NA	NA	0	NA	NA	NA
SPAC167.09	537	537	1	1	1	1	1	0	I	1557902	1559475	NA	NA	NA	25.45	26.3867	0.83	0.48	NA	NA	0.655	1.31	0.83	NA	NA	NA	7.58956	36.9274	0.301167	21	0.0027132	0.0025147	0.226397
SPAC1687.01	378	378	1	1	1	1	1	1	I	903042	903861	NA	NA	1.00381	53.59	95.9133	3.1	0.56	25230.3	14389	1.83	3.66	3.1	19809.6	39619.2	25230.3	5.16547	15.7517	0.490276	13	0.0038813	0.0029863	0.794289
SPAC1687.02	816	816	1	1	1	1	1	1	I	904026	906347	NA	NA	1.00732	31.64	22.2267	0.94	0.58	NA	NA	0.76	1.52	0.94	NA	NA	NA	8.40822	17.1514	0.534318	12	0.000808	0.0009734	-0.443383
SPAC1687.03c	1029	1029	1	1	1	1	1	1	I	905077	906465	NA	NA	1.00684	71.76	90.3183	3.3	0.7	1423.67	3765.74	2	4	3.3	2594.7	5189.41	3765.74	28.6363	40.2959	0.594025	6	0.0006188	0.0008136	-0.527111
SPAC1687.04	1506	1506	1	2	1.0239	1	1	1	I	906778	908799	NA	NA	1.00869	12.05	17.3583	1.3	0.59	1088.93	478.22	0.945	1.89	1.3	783.575	1567.15	1088.93	24.6794	43.6508	0.459716	23	0.0024121	0.0021437	0.363679
SPAC1687.05	2184	2184	1	5	1.625	2	1	0	I	908736	911854	1.0878	0.949585	0.939564	110.2	60.6217	3.3	0.91	424.49	3161.48	2.105	4.21	3.3	1792.98	3585.97	3161.48	31.2028	80.4081	0.481958	25	0.0021668	0.0015098	1.27752
SPAC1687.06c	405	405	2	5	2.06173	2	1	0	I	911227	911720	1.06779	1.07927	1.00113	450.5	2050.33	76	6.7	97295.5	49329.5	41.35	82.7	76	73312.5	146625	97295.5	32.5554	130.733	0.811059	3	0.0015608	0.0011439	0.638894
SPAC1687.07	375	375	2	2	2	2	1	0	I	913657	914031	1.02405	0.573318	NA	33.7	22.4167	1.3	0.7	NA	1451.31	1	2	1.3	NA	NA	NA	14.2954	20.0921	0.558629	1	0.000669	0.0005023	0.37083
SPAC1687.08	291	291	2	2	2	2	1	0	I	914328	914618	1.12419	1.27755	NA	4.826	21.9617	1	0.52	NA	NA	0.76	1.52	1	NA	NA	NA	30.9307	70.2781	0.100849	7	0.0060335	0.0045311	0.76186
SPAC1687.09	4140	4140	2	2	2	2	1	0	I	914940	919775	1.10938	0.564413	0.973528	52.14	31.9217	2.9	0.96	1039.81	NA	1.93	3.86	2.9	NA	NA	NA	17.2915	53.4176	0.140998	71	0.0039117	0.0027666	1.32509
SPAC1687.10	1986	1986	2	2	2	2	1	0	I	919726	922098	1.09126	NA	NA	30.27	14.435	0.78	0.12	178.71	NA	0.45	0.9	0.78	NA	NA	NA	35.8942	78.9244	0.256625	31	0.0041801	0.0024608	2.10164
SPAC1687.11	2409	2409	1	1	1	1	1	1	I	922271	925133	NA	NA	NA	113.2	124.825	6.5	1.6	1427.1	3328.54	4.05	8.1	6.5	2377.82	4755.64	3328.54	2.33477	13.9104	0.596333	30	0.0026298	0.0019738	0.996266
SPAC1687.12c	819	819	2	2	2	2	1	0	I	925111	926289	NA	NA	0.975514	139.2	151.55	5.9	1.5	916.35	NA	3.7	7.4	5.9	NA	NA	NA	15.8019	55.6898	0.543031	13	0.0025082	0.002077	0.550299
SPAC1687.13c	900	900	2	2	2	2	1	0	I	926394	927671	1.08305	0.993516	1.00003	44.35	38.0167	1.7	0.37	3006.34	NA	1.035	2.07	1.7	NA	NA	NA	13.568	49.6913	0.442289	16	0.003637	0.0023601	1.48865
SPAC1687.14c	231	231	2	2	2	2	1	0	I	927801	929011	1.06013	0.846516	1.00676	10.99	18.06	0.51	0.21	NA	NA	0.36	0.72	0.51	NA	NA	NA	55.1977	109.325	0.243772	13	0.0027493	0.0020237	0.950148
SPAC1687.15	1164	1164	2	2	2	2	1	0	I	929843	932197	1.05491	0.543382	1.01205	68.86	110.843	5.5	1.4	6662.97	4519.21	3.45	6.9	5.5	5591.09	11182.2	6662.97	21.4988	70.3865	0.319363	21	0.0018019	0.0016804	0.207474
SPAC1687.16c	903	903	2	5	2.39756	4	1	0	I	932425	934021	1.04512	0.832198	0.964477	15.61	75.14	4.5	0.33	NA	NA	2.415	4.83	4.5	NA	NA	NA	80.5215	136.146	0.428999	15	0.0022575	0.0017703	0.748775
SPAC1687.17c	573	573	1	3	1.68237	1	1	0	I	934941	936081	1.06591	NA	NA	26.96	63.5917	2.3	0.6	976.29	1471.25	1.45	2.9	2.3	1223.77	2447.54	1471.25	56.1769	82.0716	0.374032	19	0.0044577	0.0031729	1.14503
SPAC1687.18c	1680	1680	1	3	1.1	1	1	1	I	936188	938157	NA	NA	1.00742	48.58	50.4317	1.9	0.82	NA	NA	1.36	2.72	1.9	NA	NA	NA	89.6993	33.3291	0.44576	33	0.0040405	0.0031555	0.849004
SPAC1687.19c	1215	1215	2	2	2	2	1	0	I	938311	939831	1.00782	NA	1.00785	41.61	63.6433	2.7	0.63	11303.5	5476.44	1.665	3.33	2.7	8389.95	16779.9	11303.5	57.1973	107.566	0.64786	15	0.0017053	0.0019194	-0.303479
SPAC1687.20c	2019	2019	1	2	1.0104	1	1	1	I	939770	941944	NA	NA	1.01196	12.2	7.8215	0.65	0.21	NA	NA	0.43	0.86	0.65	NA	NA	NA	25.9406	33.157	0.301071	39	0.004332	0.0033775	0.86879
SPAC1687.21	630	630	2	2	2	2	1	0	I	941942	943335	1.09629	0.528641	1.0102	137.2	287.667	9	2.1	35057.9	21025.3	5.55	11.1	9	28041.6	56083.2	35057.9	44.3196	87.252	0.360999	15	0.0016346	0.0020268	-0.526581
SPAC1687.22c	2199	2199	1	5	1.04366	1	1	0	I	943265	946909	NA	NA	0.999609	24.15	33.7767	3.7	1.4	2318.38	NA	2.55	5.1	3.7	NA	NA	NA	15.7331	52.8585	0.292699	32	0.0017697	0.0016898	0.142637
SPAC1687.23c	315	315	2	5	2.92063	3	1	0	I	929156	929654	1.06579	0.994686	NA	0	0.0465183	NA	NA	NA	NA	NA	NA	NA	NA	NA	NA	129.646	185.506	0.0195972	13	0.0078475	0.0049075	1.58768
SPAC16A10.01	2493	2493	2	2	2	2	1	0	I	3077159	3080590	NA	NA	NA	12.61	6.6175	0.51	0.77	NA	NA	0.64	1.28	0.77	NA	NA	NA	20.171	66.1751	0.264896	33	0.0016218	0.0018133	-0.319679
SPAC16A10.02	411	411	1	3	1.15085	1	1	0	I	3080862	3083426	1.07255	0.814729	0.996159	123.9	67.79	2.7	0.47	6961.37	1927.37	1.585	3.17	2.7	4444.37	8888.74	6961.37	20.0225	45.3206	0.374711	27	0.0031881	0.0019827	1.8011
SPAC16A10.03c	2544	2544	1	2	1.07626	1	1	0	I	3080492	3084667	NA	NA	1.00674	23.61	13.3557	0.96	0.42	NA	NA	0.69	1.38	0.96	NA	NA	NA	44.9459	71.9123	0.278491	55	0.0033907	0.002482	1.15497
SPAC16A10.04	612	612	2	2	2	2	1	0	I	3086938	3088619	1.07694	1.32634	1.0122	127.7	86.6367	2.9	1.1	3583.91	5747.9	2	4	2.9	4665.9	9331.81	5747.9	40.9412	79.3515	0.286963	9	0.0009815	0.0010091	-0.0669375
SPAC16A10.05c	273	273	2	2	2	2	1	1	I	3088784	3089517	0.707598	NA	NA	12.86	14.6067	0.35	0.14	NA	NA	0.245	0.49	0.35	NA	NA	NA	21.3696	82.1205	0.256259	9	0.0020268	0.0023192	-0.30868
SPAC16A10.06c	753	753	1	1	1	1	1	1	I	3089494	3090898	NA	NA	1.01165	76.32	33.335	0.86	0.46	NA	NA	0.66	1.32	0.86	NA	NA	NA	16.3455	42.9014	0.314213	22	0.0019074	0.0029516	-1.02156
SPAC16A10.07c	1992	1992	2	5	2.03865	2	1	1	I	3091021	3093570	NA	NA	1.00351	35.09	34.545	2.3	0.71	449.27	NA	1.505	3.01	2.3	NA	NA	NA	42.1493	81.8881	0.107342	29	0.0025486	0.0021422	0.566608
SPAC16A10.08c	858	858	2	2	2	2	1	0	I	3093708	3094885	NA	NA	1.01206	130.3	12.7113	0.66	0.4	NA	NA	0.53	1.06	0.66	NA	NA	NA	8.5116	45.6861	0	17	0.002997	0.0027183	0.28501
SPAC16C9.01c	1086	1086	2	5	2.02026	2	1	0	I	790245	792274	1.04813	NA	0.995211	123	50.2583	1.7	1.3	5248.56	9103.52	1.5	3	1.7	7176.04	14352.1	9103.52	140.777	125.134	0.336243	18	0.0015377	0.0016711	-0.223813
SPAC16C9.02c	924	924	2	2	2	2	1	0	I	792521	793937	1.02713	1.13972	1.01231	47.23	132.11	4.1	0.48	20544.7	4225.39	2.29	4.58	4.1	12385.1	24770.1	20544.7	28.6542	105.586	0.529175	11	0.0018046	0.0014907	0.539552
SPAC16C9.03	1497	1497	1	1	1	1	1	1	I	794866	796821	NA	NA	0.974487	56.72	158.617	7.5	2.2	4982.38	1358.14	4.85	9.7	7.5	3170.26	6340.52	4982.38	18.5758	31.9167	0.566922	25	0.0029528	0.0024088	0.662973
SPAC16C9.04c	1470	1470	1	1	1	1	1	0	I	796876	798833	1.10621	NA	1.0061	103.4	78.14	5.8	1.1	5627.75	3654.38	3.45	6.9	5.8	4641.06	9282.13	5627.75	9.32912	36.8317	0.557397	21	0.0025571	0.0020224	0.758509
SPAC16C9.05	1215	1215	1	5	1.09547	1	1	0	I	799341	800981	0.896812	NA	0.981149	61.7	53.8683	2.6	0.51	2670.7	NA	1.555	3.11	2.6	NA	NA	NA	73.9866	61.6565	0.281405	36	0.0063135	0.0041348	1.60834
SPAC16C9.06c	2778	2778	1	2	1.58819	1	1	0	I	801141	804123	1.03114	NA	0.985509	51.68	56.7433	2.9	0.52	3387.85	NA	1.71	3.42	2.9	NA	NA	NA	28.6096	46.9083	0.629415	37	0.0030012	0.0023373	0.869154
SPAC16C9.07	2511	2511	2	2	2	2	1	1	I	804574	807722	1.03566	1.28429	1.00019	66.34	29.6667	1.7	0.38	1719.04	1712.37	1.04	2.08	1.7	1715.7	3431.41	1719.04	42.013	65.9696	0.274115	42	0.0025432	0.0025123	0.0380516
SPAC16E8.01	4263	4263	2	2	2	2	1	0	I	3498988	3503915	0.792102	0.479701	1.00237	121.5	114.057	11	3.5	9393.64	9369.78	7.25	14.5	11	9381.71	18763.4	9393.64	36.5159	58.9729	0.448419	56	0.0023661	0.0021603	0.300927
SPAC16E8.02	669	669	1	1	1	1	1	1	I	3504034	3506896	NA	NA	1.01086	20.43	11.81	0.46	0.35	NA	NA	0.405	0.81	0.46	NA	NA	NA	7.21236	22.5574	0.40277	50	0.0037252	0.0032919	0.412523
SPAC16E8.03	336	336	1	1	1	1	1	1	I	3505109	3505657	NA	NA	1.00803	89.06	20.7267	0.75	0.64	NA	NA	0.695	1.39	0.75	NA	NA	NA	0.0602756	1.96059	0.443506	10	0.0055743	0.0034373	1.55992
SPAC16E8.04c	756	756	1	1	1	1	1	1	I	3505603	3507057	NA	NA	1.01129	17	73.985	3.1	0.89	11604.5	11449.9	1.995	3.99	3.1	11527.2	23054.4	11604.5	13.9188	35.5089	0.366862	24	0.0029219	0.0031092	-0.175912
SPAC16E8.05c	630	630	2	2	2	2	1	0	I	3507198	3508537	1.06579	NA	1.0064	323	2.05267	0.093	0.033	NA	NA	0.063	0.126	0.093	NA	NA	NA	35.9806	50.6052	0.23397	24	0.004191	0.0033737	0.707563
SPAC16E8.06c	1317	1317	1	2	1.06454	1	1	0	I	3508514	3510077	1.0737	1.27479	1.01015	52.46	66.9967	3.3	0.51	3237.48	1192.08	1.905	3.81	3.3	2214.78	4429.56	3237.48	7.21492	32.346	0.525831	13	0.0016553	0.0015677	0.148166
SPAC16E8.07c	2496	2496	1	1	1	1	1	1	I	3510331	3513032	NA	NA	0.976586	52.61	127.517	6.9	1.9	14259.8	21408.8	4.4	8.8	6.9	17834.3	35668.5	21408.8	14.8066	16.3327	0.650759	29	0.0020376	0.0020216	0.0235603
SPAC16E8.08	810	810	2	2	2	2	1	0	I	3513971	3515415	1.0858	0.493307	1.00641	19.2	23.78	1.6	0.4	3380.59	4832.86	1	2	1.6	4106.73	8213.45	4832.86	20.6334	64.8054	0.0418182	20	0.003163	0.0026071	0.607595
SPAC16E8.09	2619	2619	1	2	1.26308	1	1	0	I	3515632	3518734	NA	NA	0.973195	34.44	32.6267	2.1	0.81	592.59	453.76	1.455	2.91	2.1	523.175	1046.35	592.59	6.17463	35.0348	0.477281	30	0.0022384	0.0018217	0.685743
SPAC16E8.10c	780	780	1	1	1	1	1	1	I	3518714	3519812	NA	NA	1.00965	97.36	80.575	2.6	0.48	865.64	NA	1.54	3.08	2.6	NA	NA	NA	3.46269	17.6293	0.461721	17	0.003986	0.0029164	1.01932
SPAC16E8.11c	1602	1602	1	1	1	1	1	1	I	3520173	3522395	NA	NA	1.01025	32.77	38.4367	1.9	0.58	1157.3	2198.63	1.24	2.48	1.9	1677.96	3355.93	2198.63	12.3702	14.0416	0.503001	17	0.0014756	0.0014407	0.0674354
SPAC16E8.12c	636	636	2	2	2	2	1	0	I	3523136	3524339	1.0567	0.560142	1.00794	119.2	68.13	3	0.99	NA	NA	1.995	3.99	3	NA	NA	NA	26.2477	56.3214	0	12	0.0017999	0.0018789	-0.109648
SPAC16E8.13	1644	1644	1	2	1.0219	1	1	0	I	3525227	3527875	1.07419	NA	1.00945	26.94	26.3267	1.3	0.31	930.66	NA	0.805	1.61	1.3	NA	NA	NA	12.0548	36.5696	0.547937	30	0.0026338	0.0021333	0.70339
SPAC16E8.14c	660	660	2	2	2	2	1	0	I	3526978	3528225	0.998661	1.08965	1.01354	47.14	58.2417	2.1	0.37	11006	NA	1.235	2.47	2.1	NA	NA	NA	21.3184	50.0234	0.523437	19	0.0031726	0.0028679	0.300468
SPAC16E8.15	657	657	1	1	1	1	1	1	I	3527949	3529446	NA	NA	0.978593	231.8	404.35	11	1.5	11979.9	7695.28	6.25	12.5	11	9837.58	19675.2	11979.9	14.8226	38.8009	0.445751	24	0.0037632	0.0030178	0.721352
SPAC16E8.16	1023	1023	1	3	1.01955	1	1	1	I	3529970	3532143	NA	NA	1.00132	42.93	27.0917	2.6	1.8	855.06	NA	2.2	4.4	2.6	NA	NA	NA	24.7652	50.9961	0.485026	19	0.0018023	0.0016647	0.23376
SPAC16E8.17c	996	996	2	2	2	2	1	0	I	3532213	3533673	1.07967	2.6289	1.00192	51.95	69.6717	3.3	0.89	11711.5	13101.7	2.095	4.19	3.3	12406.6	24813.2	13101.7	31.8229	92.0914	0.551029	21	0.0032977	0.0027099	0.622458
SPAC16E8.18	324	324	2	2	2	2	1	0	I	3522650	3522973	1.11422	0.919841	NA	18.67	57.6933	1.7	0.77	NA	NA	1.235	2.47	1.7	NA	NA	NA	29.9252	76.4086	0.418663	3	0.0023942	0.0017441	0.653541
SPAC16E8.18c	471	471	1	2	1.19108	1	1	0	I	3534358	3535127	NA	NA	NA	96.1	30.61	1	0.22	NA	NA	0.61	1.22	1	NA	NA	NA	14.182	46.1299	0.223776	7	0.0027373	0.0017146	1.37043
SPAC1705.02	192	185	2	2	2	2	0.963542	0	I	1568838	1569449	1.13485	0.567859	1.01052	19.97	49.1333	2	0.35	1159.8	NA	1.175	2.35	2	NA	NA	NA	6.43442	42.2104	0.309065	3	0.0012594	0.0010073	0.438768
SPAC1705.03c	1266	1266	1	2	1.01896	1	1	0	I	1569613	1571567	NA	NA	1.00677	338.9	1315.33	48	5.7	1242.68	32676.8	26.85	53.7	48	16959.7	33919.5	32676.8	6.31359	39.0905	0.361538	12	0.0009235	0.0011574	-0.527168
SPAC1751.01c	2163	2163	2	2	2	2	1	0	I	377844	384751	1.06118	1.0036	1.00263	32.56	5.892	1.5	0.88	NA	NA	1.19	2.38	1.5	NA	NA	NA	141.122	171.707	0.143835	60	0.0016913	0.0016427	0.0938721
SPAC1751.02c	282	282	1	1	1	1	1	1	I	384886	386195	NA	NA	1.00275	79.49	83.7683	2	0.42	NA	NA	1.21	2.42	2	NA	NA	NA	11.9482	54.2291	0.290891	19	0.0029744	0.002734	0.248599
SPAC1751.03	1209	1209	1	1	1	1	1	1	I	386266	387856	NA	NA	0.95263	206.6	563.267	22	2.3	17770.3	5582.52	12.15	24.3	22	11676.4	23352.8	17770.3	5.94853	17.5899	0.572067	8	0.0015004	0.0009471	1.38959
SPAC1751.04	312	312	2	2	2	2	1	0	I	383580	385433	1.03596	1.37716	NA	27.35	28.0033	0.83	0.13	NA	NA	0.48	0.96	0.83	NA	NA	NA	234.816	144.56	0.125743	19	0.0020329	0.0019335	0.145439
SPAC1782.01	5040	5040	2	2	2	2	1	0	I	4754862	4760226	1.07914	1.0628	0.970219	25.99	27.805	2.9	0.83	1438.91	1475.74	1.865	3.73	2.9	1457.33	2914.65	1475.74	14.1124	55.7744	0.467873	55	0.0020623	0.001931	0.214453
SPAC1782.02c	486	486	2	2	2	2	1	0	I	4760053	4761239	1.03349	0.50115	1.00149	20.89	60.185	2.1	0.46	NA	NA	1.28	2.56	2.1	NA	NA	NA	91.022	119.697	0.286755	11	0.0025734	0.0017559	1.1926
SPAC1782.03	1068	1068	1	1	1	1	1	1	I	4761230	4763033	NA	NA	0.948075	80.52	21.1017	1.2	0.4	208.17	NA	0.8	1.6	1.2	NA	NA	NA	67.5767	84.1283	0.349307	19	0.0023496	0.0019841	0.520902
SPAC1782.04	528	528	2	2	2	2	1	0	I	4763020	4764222	1.06942	0.971275	1.00344	90.94	84.755	3.9	0.5	NA	NA	2.2	4.4	3.9	NA	NA	NA	50.696	82.3155	0.297149	14	0.0028738	0.0021922	0.83557
SPAC1782.05	1059	1059	1	1	1	1	1	0	I	4764357	4765742	0.794333	NA	1.00437	17.29	21.265	1.1	0.25	2965.54	2516.25	0.675	1.35	1.1	2740.89	5481.79	2965.54	23.1591	59.0214	0.462237	18	0.0032323	0.0024463	0.901149
SPAC1782.06c	849	849	1	2	1.34747	1	1	0	I	4765618	4766877	0.995124	0.589504	NA	57.32	100.813	4.5	1	16509.3	10799.9	2.75	5.5	4.5	13654.6	27309.1	16509.3	18.9881	47.8384	0.470904	15	0.0024578	0.0022424	0.261334
SPAC1782.07	279	279	2	2	2	2	1	0	I	4767042	4767986	NA	NA	0.975517	412.4	393.6	12	2.4	12325.4	39140.9	7.2	14.4	12	25733.2	51466.3	39140.9	18.4541	58.0895	0.46686	7	0.0013818	0.0013953	-0.0221452
SPAC1782.08c	1623	1623	2	2	2	2	1	0	I	4767907	4769529	0.950528	NA	NA	99.51	60.3767	2.7	0.81	NA	NA	1.755	3.51	2.7	NA	NA	NA	18.7375	86.8785	0.425928	19	0.0031544	0.0022051	1.21732
SPAC1782.09c	1614	1614	2	2	2	2	1	1	I	4769991	4771708	1.11001	0.601089	0.993686	136.6	44.9117	3.3	1	417.9	1667.16	2.15	4.3	3.3	1042.53	2085.06	1667.16	16.8346	47.6157	0.659257	6	0.0006225	0.0006578	-0.118317
SPAC1782.10c	465	465	2	2	2	2	1	1	I	4772002	4773217	NA	NA	NA	74.81	242.233	10	1.3	17970.1	21058.6	5.65	11.3	10	19514.3	39028.7	21058.6	26.2608	72.5838	0.281567	7	0.0014282	0.0010843	0.728749
SPAC1782.11	609	609	2	2	2	2	1	0	I	4773628	4774653	0.96611	NA	1.0058	27.49	353.633	13	1.2	145010	30207.1	7.1	14.2	13	87608.3	175217	145010	14.288	94.418	0.46218	7	0.0023521	0.0012851	1.9077
SPAC1782.12c	357	357	2	2	2	2	1	0	I	4773459	4775369	NA	NA	1.00769	87.6	70.7717	2.2	1.3	2523.01	4296.55	1.75	3.5	2.2	3409.78	6819.56	4296.55	88.6245	117.719	0.406857	16	0.0020731	0.0015771	0.865389
SPAC1783.01	1752	1752	2	2	2	2	1	0	I	2187113	2190744	1.05624	NA	0.998152	39.09	34.715	2.6	0.56	474.14	NA	1.58	3.16	2.6	NA	NA	NA	41.8106	68.4582	0.412464	59	0.0031629	0.0030632	0.103138
SPAC1783.02c	903	903	2	2	2	2	1	0	I	2189354	2190953	0.937967	0.322556	1.00496	23.93	33.2633	1.6	0.39	2408.17	4940.29	0.995	1.99	1.6	3674.23	7348.46	4940.29	46.3899	74.6728	0.417244	31	0.0034968	0.0036518	-0.127663
SPAC1783.03	1056	1056	1	2	1.19508	1	1	1	I	2190850	2193879	NA	NA	NA	25.47	16.9383	1.1	0.22	NA	NA	0.66	1.32	1.1	NA	NA	NA	20.5865	37.655	0.338035	39	0.0031207	0.0024301	0.873753
SPAC1783.04c	1248	1248	1	1	1	1	1	1	I	2192037	2193656	1.09179	NA	0.981393	56.65	64.9383	2.8	0.66	NA	NA	1.73	3.46	2.8	NA	NA	NA	29.3737	32.5567	0.525891	16	0.0025052	0.0018673	0.939842
SPAC1783.05	4122	4122	2	2	2	2	1	1	I	2194820	2199471	1.10717	1.2029	1.0098	51.28	68.7467	5.4	1.2	2183.98	378.2	3.3	6.6	5.4	1281.09	2562.18	2183.98	22.087	49.746	0.586058	43	0.0018795	0.0017415	0.245746
SPAC1783.06c	399	399	2	2	2	2	1	0	I	2199327	2200168	1.01039	1.0158	0.997415	78.65	45.6317	1.5	1.4	NA	NA	1.45	2.9	1.5	NA	NA	NA	61.7416	83.0923	0.505555	6	0.0017873	0.0013422	0.729814
SPAC1783.07c	1659	1659	2	2	2	2	1	0	I	2200353	2203135	NA	0.559085	1.01651	49.88	105.963	6.1	3.7	2711.13	2320.52	4.9	9.8	6.1	2515.82	5031.65	2711.13	90.9744	126.859	0.202473	39	0.0026482	0.0026743	-0.0299278
SPAC1783.08c	606	606	2	2	2	2	1	0	I	2203607	2204472	0.975	0.878293	1.00216	116.1	983.917	36	4.2	22866.6	40899.8	20.1	40.2	36	31883.2	63766.4	40899.8	26.0604	91.9757	0.787234	13	0.0015675	0.0028276	-1.18095
SPAC1786.01c	1893	1893	2	2	2	2	1	0	I	3028006	3030516	1.10681	NA	1.00406	35.1	100.367	4.2	0.87	4280.92	4035.45	2.535	5.07	4.2	4158.19	8316.37	4280.92	44.6884	95.1625	0.520802	27	0.0021657	0.0020254	0.205293
SPAC1786.02	1935	1935	2	5	2.02636	2	1	0	I	3033828	3037249	1.03466	NA	1.00874	140.3	245.067	16	8.2	7449.96	NA	12.1	24.2	16	NA	NA	NA	44.3571	96.25	0.274089	29	0.0015893	0.0016156	-0.0487589
SPAC1786.03	1806	1806	1	2	1.0144	1	1	1	I	3037689	3039659	NA	NA	0.968442	17.8	25.7333	1.8	0.41	7182.47	690.73	1.105	2.21	1.8	3936.6	7873.2	7182.47	1.34313	14.1986	0.472067	36	0.0026336	0.0034421	-0.716947
SPAC1786.04	336	336	2	5	3.08631	3	1	0	I	3033456	3033916	0.999351	1.08723	NA	1.125	0.266067	0.038	0.014	NA	NA	0.026	0.052	0.038	NA	NA	NA	249.656	329.214	0	5	0.001743	0.0020429	-0.305971
SPAC17A2.01	1581	1581	2	5	3.08033	2	1	0	I	3549682	3552067	1.04826	1.26733	1.00967	92.28	148.856	23	1.8	8505.91	NA	12.4	24.8	23	NA	NA	NA	227.52	213.829	0.314164	33	0.0031444	0.0026054	0.62637
SPAC17A2.02c	873	873	2	2	2	2	1	0	I	3552290	3554138	1.00271	1.12061	0.99775	63.79	163.933	8.5	1.3	14364.7	7973.31	4.9	9.8	8.5	11169	22338	14364.7	60.4914	66.3632	0.312308	13	0.0016715	0.0013244	0.694673
SPAC17A2.03c	1032	1032	1	1	1	1	1	1	I	3554534	3556722	NA	NA	0.949802	71.5	97.61	3.5	0.92	12525.8	26262.9	2.21	4.42	3.5	19394.3	38788.6	26262.9	24.0815	45.7295	0.34827	28	0.0025882	0.0024105	0.219308
SPAC17A2.04c	1077	1077	1	1	1	1	1	1	I	3556908	3558514	NA	NA	1.00444	22.27	37.7667	1.9	0.25	9172.46	2828.14	1.075	2.15	1.9	6000.3	12000.6	9172.46	12.4376	30.1409	0.455489	24	0.0032925	0.002815	0.495437
SPAC17A2.05	1542	1542	2	2	2	2	1	0	I	3560508	3562931	1.07154	0.546575	1.00648	20.39	57.015	3.5	1.4	8804.05	23150	2.45	4.9	3.5	15977	31954.1	23150	44.4494	76.8198	0.464569	22	0.0019233	0.0017095	0.360992
SPAC17A2.06c	3819	3819	2	2	2	2	1	0	I	3562948	3566829	0.999438	NA	1.00054	31.98	25.7917	1.8	0.87	NA	NA	1.335	2.67	1.8	NA	NA	NA	15.804	49.3542	0.406067	40	0.0018054	0.0019413	-0.215673
SPAC17A2.07c	534	534	2	2	2	2	1	0	I	3567223	3567861	1.00053	0.530493	1.00588	20.53	13.3777	1	0.5	NA	NA	0.75	1.5	1	NA	NA	NA	17.7108	57.2714	0.353072	10	0.0037164	0.0029477	0.654283
SPAC17A2.08c	1086	1086	1	1	1	1	1	1	I	3567982	3569702	NA	NA	0.990301	155.9	44.9683	2.4	0.61	NA	NA	1.505	3.01	2.4	NA	NA	NA	8.74872	31.8969	0.311458	34	0.0048562	0.0037213	0.92594
SPAC17A2.09c	1899	1899	1	2	1.58662	2	1	0	I	3570007	3572345	0.987916	NA	1.0131	23.1	26.7183	10	4.6	5354.23	NA	7.3	14.6	10	NA	NA	NA	30.8418	50.62	0.383193	34	0.0020445	0.0027404	-0.770912
SPAC17A2.10c	693	693	2	5	2.48629	2	1	0	I	3574995	3575687	1.08561	0.450179	0.998314	3.196	0.676183	4	0.7	NA	NA	2.35	4.7	4	NA	NA	NA	61.2166	139.788	0.0952276	8	0.0031295	0.0025803	0.506346
SPAC17A2.11	654	654	2	5	2.67737	4	1	0	I	3576769	3578782	1.03675	0.503806	1.00551	0	0.115793	0.037	0.009	NA	NA	0.023	0.046	0.037	NA	NA	NA	156.683	214.845	0.00525725	31	0.0052259	0.0040361	0.886828
SPAC17A2.12	2694	2694	2	2	2	2	1	0	I	3578771	3583005	1.09543	0.660089	0.961031	26.65	18.7617	2.3	0.63	NA	NA	1.465	2.93	2.3	NA	NA	NA	80.2162	112.338	0.231396	74	0.0035935	0.0033745	0.208287
SPAC17A2.13c	813	813	2	2	2	2	1	0	I	3583128	3584899	1.00936	0.836057	1.0079	709	609.3	19	6.3	48394.4	60743.1	12.65	25.3	19	54568.8	109138	60743.1	67.079	97.7961	0.46174	24	0.0039191	0.0025541	1.56088
SPAC17A2.14	1854	1854	2	2	2	2	1	0	I	3586167	3588777	1.04984	NA	0.983447	46.7	61.3217	3.6	1.5	1539.35	3430.48	2.55	5.1	3.6	2484.91	4969.83	3430.48	34.7896	54.416	0.381419	31	0.0023507	0.0022374	0.152306
SPAC17A5.01	2847	2847	1	2	1.52687	1	1	0	I	1749862	1753167	1.04829	0.539462	1.00417	11.72	24.1017	1.5	0.52	1266.18	2856.13	1.01	2.02	1.5	2061.16	4122.31	2856.13	20.6996	49.488	0	43	0.0026415	0.0024514	0.240337
SPAC17A5.02c	1437	1437	1	5	1.06611	1	1	0	I	1753774	1755715	0.788199	NA	1.00404	91.79	35.6867	1.7	0.53	1912.4	NA	1.115	2.23	1.7	NA	NA	NA	28.6269	25.4958	0.480421	13	0.0013858	0.0012622	0.25948
SPAC17A5.03	1167	161	1	1	1	1	0.137961	1	I	1756016	1757330	NA	NA	1.02284	530.9	2728	120	10	NA	NA	65	130	120	NA	NA	NA	2.08865	13.0965	0.96255	0	0	0	NA
SPAC17A5.04c	1539	1539	2	2	2	2	1	0	I	1757450	1759202	0.815367	0.460695	1.00597	861.3	27.7683	1.4	0.64	NA	NA	1.02	2.04	1.4	NA	NA	NA	29.618	71.2255	0.53199	18	0.0023516	0.0019497	0.57808
SPAC17A5.05c	744	744	2	2	2	2	1	0	I	1759628	1760371	1.0608	0.989346	1.00926	15.17	16.5283	1.4	0.42	1463.55	NA	0.91	1.82	1.4	NA	NA	NA	26.9534	81.0167	0.561482	3	0.0003945	0.0007605	-0.843761
SPAC17A5.06	2415	2415	1	1	1	1	1	1	I	1761552	1764319	NA	NA	1.01038	45.92	44.0733	2.9	1	180.24	805.17	1.95	3.9	2.9	492.705	985.41	805.17	12.0147	24.4982	0.744136	28	0.0024027	0.0019054	0.776513
SPAC17A5.07c	1917	1917	1	1	1	1	1	0	I	1764233	1766758	0.727703	0.558611	1.00175	69.45	42.1533	2	0.83	NA	1684.82	1.415	2.83	2	NA	NA	NA	10.2837	14.0618	0.487521	26	0.0019891	0.001945	0.0669591
SPAC17A5.08	633	633	1	3	1.02528	1	1	0	I	1767372	1768645	0.880389	NA	1.00034	397.3	239.55	9.3	1.7	NA	4105.72	5.5	11	9.3	NA	NA	NA	52.5981	84.487	0.331879	6	0.0012425	0.0009402	0.707623
SPAC17A5.09c	933	933	2	2	2	2	1	0	I	1768709	1770113	1.10248	0.353726	0.993392	56.73	40.8333	2.6	0.53	2863.86	5970.68	1.565	3.13	2.6	4417.27	8834.54	5970.68	41.0756	68.1825	0.15379	12	0.0023352	0.0016099	1.17512
SPAC17A5.10	675	675	1	2	1.83111	2	1	0	I	1770119	1772023	1.10122	0.63925	1.00709	36.25	20.47	1.6	0.59	1395.65	NA	1.095	2.19	1.6	NA	NA	NA	15.3384	57.0671	0.133592	23	0.0022702	0.0022754	-0.0065424
SPAC17A5.11	1038	1038	2	5	2.04528	2	1	0	I	1772925	1774203	1.10195	0.876602	1.0078	9.106	2.265	0.11	0.082	NA	NA	0.096	0.192	0.11	NA	NA	NA	23.6477	63.1176	0.379215	13	0.0020021	0.0019145	0.121162
SPAC17A5.12	2094	2094	1	1	1	1	1	1	I	1774258	1776351	NA	NA	1.00534	64.46	33.5567	2.3	0.67	2128.94	811.23	1.485	2.97	2.3	1470.09	2940.17	2128.94	2.38624	9.76644	0.361863	21	0.002563	0.0018908	1.02003
SPAC17A5.13	708	708	1	1	1	1	1	1	I	1776500	1777371	NA	NA	0.949626	10.83	44.1267	2	0.38	4868.52	5350	1.19	2.38	2	5109.26	10218.5	5350	1.17641	23.4529	0.703409	5	0.0011784	0.0010813	0.187225
SPAC17A5.14	3987	3987	1	2	1.07725	1	1	1	I	1778445	1782740	NA	NA	NA	85.2	49.385	2.9	0.94	3007.75	2775.97	1.92	3.84	2.9	2891.86	5783.72	3007.75	24.364	27.31	0.567281	39	0.0018241	0.0017108	0.203731
SPAC17A5.15c	2151	2151	1	1	1	1	1	1	I	1782880	1785113	NA	NA	0.989921	98.89	340.4	17	2.4	23060.7	11052.8	9.7	19.4	17	17056.8	34113.5	23060.7	0.770255	4.3363	0.663993	38	0.0036273	0.0032112	0.397478
SPAC17A5.16	2778	2778	1	1	1	1	1	0	I	1786379	1790355	1.06366	0.659446	0.998968	34.47	26.1533	2	0.7	1556.23	644.76	1.35	2.7	2	1100.49	2200.99	1556.23	10.9001	30.5832	0.402617	43	0.0023719	0.0020413	0.502077
SPAC17A5.18c	453	453	2	2	2	2	1	0	I	1751076	1753681	1.07207	1.36584	NA	123.5	2.3055	0.2	0.22	NA	NA	0.21	0.42	0.22	NA	NA	NA	18.5393	45.8467	0.621109	31	0.0026307	0.0022415	0.522231
SPAC17A5.19	279	279	2	2	2	2	1	0	I	1760784	1761455	NA	NA	NA	23.23	25.7433	1.4	0.44	1820.74	NA	0.92	1.84	1.4	NA	NA	NA	53.9704	110.52	0.0276027	12	0.0039523	0.0033636	0.456589
SPAC17C9.01c	1998	1998	1	2	1.06907	1	1	1	I	4498074	4500581	NA	NA	0.930261	101.9	17.18	0.78	0.35	NA	NA	0.565	1.13	0.78	NA	NA	NA	20.7546	34.3338	0.532004	26	0.0022268	0.0019535	0.41259
SPAC17C9.02c	777	777	2	2	2	2	1	0	I	4496733	4498140	NA	1.12994	1.01399	15.02	27.1367	1.4	0.53	NA	NA	0.965	1.93	1.4	NA	NA	NA	63.7619	111.612	0.220165	17	0.002266	0.002276	-0.0121503
SPAC17C9.03	4212	4212	1	2	1.01472	1	1	1	I	4491952	4496637	NA	NA	1.01305	242.6	449.667	26	4.1	25066.8	6642.99	15.05	30.1	26	15854.9	31709.7	25066.8	14.4554	22.9698	0.660052	59	0.002501	0.0023859	0.152891
SPAC17C9.05c	822	822	1	2	1.0073	1	1	0	I	4490444	4491942	0.99497	1.18588	1.00414	5.52	8.7335	0.35	0.15	571.96	NA	0.25	0.5	0.35	NA	NA	NA	22.0756	45.2375	0.150095	28	0.0046138	0.0035231	0.920991
SPAC17C9.06	1428	1428	1	1	1	1	1	1	I	4488524	4490553	NA	NA	1.00897	17.89	32.9283	1.6	0.33	2061.27	9747.02	0.965	1.93	1.6	5904.15	11808.3	9747.02	10.4816	24.9208	0.431508	28	0.0029011	0.0025994	0.34528
SPAC17C9.07	1506	1506	1	1	1	1	1	0	I	4486144	4488205	1.03988	NA	1.00402	20.44	46.4183	3	0.55	392.14	1673.39	1.775	3.55	3	1032.77	2065.53	1673.39	13.4163	43.326	0.548265	20	0.0022218	0.0018271	0.615501
SPAC17C9.08	969	969	2	2	2	2	1	0	I	4484695	4486171	1.06483	0.665161	0.958099	106.8	70.5367	3	0.79	4918.24	10393.8	1.895	3.79	3	7656.01	15312	10393.8	25.6531	81.6201	0.496654	18	0.0028805	0.0022972	0.712096
SPAC17C9.09c	288	288	2	2	2	2	1	0	I	4483738	4484657	1.09404	NA	NA	145	365.083	7.5	0.99	26516.1	12191.5	4.245	8.49	7.5	19353.8	38707.6	26516.1	49.9247	100.617	0.282619	12	0.0040894	0.0025982	1.4972
SPAC17C9.10	816	816	2	2	2	2	1	1	I	4481792	4483837	1.12268	0.550837	0.955055	154.4	164.283	6	2.1	4275.52	5493.33	4.05	8.1	6	4884.43	9768.85	5493.33	39.3344	89.9601	0.280289	17	0.0019739	0.0016397	0.566524
SPAC17C9.11c	723	723	2	5	2.0899	2	1	0	I	4480191	4481986	1.13832	0.958182	0.988414	287.3	103.898	4.8	1.1	1704.88	3128.42	2.95	5.9	4.8	2416.65	4833.3	3128.42	61.9817	140.239	0.271297	34	0.0045315	0.0035658	0.822129
SPAC17C9.12	960	960	2	2	2	2	1	0	I	4477935	4479970	NA	0.980491	1.00394	321.8	186.433	9.1	2.4	81008.4	35429.9	5.75	11.5	9.1	58219.2	116438	81008.4	61.3717	82.472	0.427194	18	0.0020556	0.0016661	0.655633
SPAC17C9.13c	789	789	1	2	1.03676	1	1	1	I	4477472	4479000	NA	NA	1.0051	339.1	147.717	6.6	1.8	NA	NA	4.2	8.4	6.6	NA	NA	NA	34.9959	50.6856	0.453165	16	0.0017605	0.0019711	-0.293925
SPAC17C9.14	699	699	2	2	2	2	1	0	I	4475785	4476962	0.993609	0.620707	1.00454	112.3	75.7667	3.5	1.1	NA	5051.57	2.3	4.6	3.5	NA	NA	NA	35.3667	83.1487	0.257116	11	0.0026071	0.0017604	1.23228
SPAC17C9.15c	285	285	2	2	2	2	1	0	I	4475148	4476658	0.795391	1.18056	1.0059	115.2	87.4917	3.4	0.33	NA	NA	1.865	3.73	3.4	NA	NA	NA	55.8019	71.9476	0.267783	16	0.0031595	0.0019959	1.60412
SPAC17C9.16c	1596	1596	2	5	2.10464	2	1	0	I	4472472	4474744	1.0891	1.31853	1.00141	11.27	37.6283	2	5.6	NA	NA	3.8	7.6	5.6	NA	NA	NA	57.2583	114.124	0.242124	31	0.0031615	0.0026835	0.535772
SPAC17D4.01	927	927	2	2	2	2	1	0	I	4722806	4724645	1.09257	NA	0.999996	311	869.8	22	11	890.59	NA	16.5	33	22	NA	NA	NA	30.7354	105.297	0.14733	12	0.0013398	0.0012777	0.126626
SPAC17D4.02	1917	1917	1	1	1	1	1	1	I	4724742	4726846	NA	NA	1.00238	28.63	41.965	2	0.53	73.32	NA	1.265	2.53	2	NA	NA	NA	40.0397	20.9648	0.64612	16	0.0015157	0.0014331	0.158703
SPAC17D4.03c	2199	2199	2	2	2	2	1	0	I	4726782	4729409	0.955206	0.589111	1.00782	25.15	30.2683	1.6	0.64	1336.14	NA	1.12	2.24	1.6	NA	NA	NA	32.978	57.7502	0.439391	36	0.0037198	0.0025823	1.34463
SPAC17D4.04	2067	2067	2	2	2	2	1	0	I	4729678	4732140	1.06362	1.38865	0.964733	46.49	69.645	3	0.69	4272.16	1308.92	1.845	3.69	3	2790.54	5581.08	4272.16	69.2728	58.5598	0.527767	31	0.0035319	0.0023727	1.4696
SPAC17G6.02c	975	975	2	2	2	2	1	0	I	3588615	3590624	1.05689	0.97588	0.985476	25.32	48.615	3.7	2.2	NA	NA	2.95	5.9	3.7	NA	NA	NA	38.3925	71.2222	0.2479	35	0.0029474	0.0032819	-0.310289
SPAC17G6.03	1908	1908	1	5	2.01258	2	1	0	I	3590440	3595067	1.04845	0.494698	1.00457	50.31	15.3628	1.3	0.28	NA	3744.53	0.79	1.58	1.3	NA	NA	NA	28.7869	81.1693	0.270389	97	0.0054638	0.0039526	1.24146
SPAC17G6.04c	1149	1149	1	1	1	1	1	0	I	3592994	3596453	0.958199	NA	1.00663	29.9	25.96	1.8	0.73	1094.87	NA	1.265	2.53	1.8	NA	NA	NA	21.911	57.5513	0.537748	34	0.0020962	0.0018515	0.4013
SPAC17G6.05c	2328	2328	1	5	1.04038	1	1	0	I	3596387	3598863	0.969795	NA	0.998644	31.9	22.025	2.1	0.87	4328.36	1903.96	1.485	2.97	2.1	3116.16	6232.32	4328.36	11.2754	31.7217	0.504687	34	0.0029726	0.0025855	0.454493
SPAC17G6.06	405	405	2	2	2	2	1	0	I	3599034	3599783	0.996054	0.333086	1.00909	200.5	1221.17	37	4.3	76807.1	16917.4	20.65	41.3	37	46862.3	93724.5	76807.1	21.6197	103.331	0.642752	6	0.0011841	0.0015069	-0.471476
SPAC17G6.07c	669	669	1	1	1	1	1	1	I	3599829	3601047	NA	NA	1.00876	124.6	65.3817	3	0.63	895.88	NA	1.815	3.63	3	NA	NA	NA	40.9909	66.2243	0.304388	24	0.0041452	0.0037116	0.341182
SPAC17G6.08	1611	1611	1	3	1.39106	1	1	0	I	3601674	3603904	1.07526	0.615249	1.01149	59.04	18.15	0.84	0.31	857.6	NA	0.575	1.15	0.84	NA	NA	NA	43.8152	51.6231	0.380321	21	0.00186	0.0017748	0.137812
SPAC17G6.09	822	822	1	1	1	1	1	1	I	3604045	3605545	NA	NA	0.971154	44.35	108.422	6	1.1	10128.2	6973.98	3.55	7.1	6	8551.09	17102.2	10128.2	44.7097	39.4404	0.342809	14	0.0021501	0.001758	0.599325
SPAC17G6.10	1584	1584	1	1	1	1	1	1	I	3605621	3607454	NA	NA	0.958621	97.8	60.5433	2.9	0.72	8935.13	3750.94	1.81	3.62	2.9	6343.03	12686.1	8935.13	7.57816	21.1282	0.453916	20	0.0023902	0.0020541	0.466083
SPAC17G6.11c	1911	1911	1	1	1	1	1	1	I	3607395	3611122	NA	NA	1.00501	13.51	31.055	5	0.67	2813.76	NA	2.835	5.67	5	NA	NA	NA	20.6377	49.9493	0.358476	49	0.0023855	0.0024933	-0.135294
SPAC17G6.12	2304	2304	1	1	1	1	1	1	I	3612082	3614883	NA	NA	0.992126	30.22	26.5683	1.5	0.69	2902.52	5886.17	1.095	2.19	1.5	4394.35	8788.69	5886.17	4.91292	10.3718	0.570574	40	0.0023929	0.002689	-0.33924
SPAC17G6.13	1302	1302	2	2	2	2	1	0	I	3615585	3617100	1.05814	0.556571	1.0069	117	135.085	6.7	1.2	5648.2	4459.25	3.95	7.9	6.7	5053.73	10107.5	5648.2	14.1882	56.8003	0.43599	13	0.0015537	0.0016152	-0.100926
SPAC17G6.14c	1305	1305	1	1	1	1	1	1	I	3617071	3618932	NA	NA	1.00918	51.03	233.15	11	1.1	48907.6	33645	6.05	12.1	11	41276.3	82552.6	48907.6	6.39789	29.4815	0.676927	15	0.0013301	0.0015182	-0.337042
SPAC17G6.15c	969	969	2	5	2.0547	2	1	0	I	3618869	3620815	0.986484	0.253902	0.963984	38.68	157.85	5.8	1.1	14422	6670.51	3.45	6.9	5.8	10546.3	21092.5	14422	42.3032	84.0305	0.470736	29	0.0041597	0.0028144	1.42765
SPAC17G6.16c	2274	2274	1	1	1	1	1	1	I	3620761	3623784	NA	NA	0.936366	62.87	58.425	3.1	0.66	2417.69	283.13	1.88	3.76	3.1	1350.41	2700.82	2417.69	7.51777	16.7292	0.609298	27	0.0014458	0.0016823	-0.41657
SPAC17G6.17	1209	1209	2	2	2	2	1	0	I	3623742	3625371	0.972163	NA	0.985105	29.93	25.16	1.2	0.31	NA	NA	0.755	1.51	1.2	NA	NA	NA	11.6327	51.507	0.332019	33	0.0049117	0.0038159	0.869278
SPAC17G8.01c	2364	2364	1	1	1	1	1	1	I	2341251	2343947	NA	NA	1.00409	16.82	33.0933	2	0.51	3369.63	935	1.255	2.51	2	2152.32	4304.63	3369.63	3.25146	11.5738	0.511568	36	0.0029596	0.0025143	0.540611
SPAC17G8.02	993	993	2	5	2.04632	2	1	1	I	2344065	2346044	NA	NA	NA	19.53	26.5967	1.4	0.31	2172.2	1302	0.855	1.71	1.4	1737.1	3474.2	2172.2	73.5028	118.509	0.326002	29	0.0037898	0.0027589	1.11599
SPAC17G8.03c	600	600	2	2	2	2	1	1	I	2345981	2347368	NA	NA	0.996396	56.17	46.9533	2.1	0.47	2613.25	2100.01	1.285	2.57	2.1	2356.63	4713.26	2613.25	44.4158	75.9969	0.250856	16	0.0033371	0.0021745	1.47105
SPAC17G8.04c	459	459	1	1	1	1	1	1	I	2348292	2349747	NA	NA	1.00671	125.8	263.783	7.2	1.6	65141	41641	4.4	8.8	7.2	53391	106782	65141	59.1826	60.6194	0.445631	14	0.0014503	0.0018599	-0.591839
SPAC17G8.05	582	582	1	1	1	1	1	0	I	2350014	2351244	0.147689	NA	1.00813	27.84	30.6767	0.9	0.21	1689.38	NA	0.555	1.11	0.9	NA	NA	NA	24.4623	46.3423	0.361615	12	0.001993	0.0018362	0.222715
SPAC17G8.06c	1797	1797	1	1	1	1	1	0	I	2351150	2353472	0.713924	NA	1.01048	35.8	444.217	18	2.3	42993.6	24869.1	10.15	20.3	18	33931.4	67862.8	42993.6	22.9203	51.8953	0.670635	30	0.0033675	0.0024368	1.14492
SPAC17G8.07	654	654	1	2	1.01835	1	1	0	I	2354127	2355211	1.05806	NA	1.00522	36.26	38.54	1.4	0.42	2459.46	5429.13	0.91	1.82	1.4	3944.3	7888.59	5429.13	23.4842	52.5782	0.546825	15	0.0034552	0.0026094	0.881959
SPAC17G8.08c	864	864	2	2	2	2	1	0	I	2355278	2356601	1.01213	1.25948	1.00994	43.26	146.65	5.6	1	24208.4	6952.89	3.3	6.6	5.6	15580.6	31161.3	24208.4	28.1176	69.9149	0.324545	24	0.0052988	0.0036024	1.37537
SPAC17G8.09	399	399	2	2	2	2	1	0	I	2357302	2358388	0.998425	0.313743	1.00172	41.83	26.0583	1	0.27	NA	560.8	0.635	1.27	1	NA	NA	NA	14.1559	66.3445	0.106094	8	0.0019831	0.0013863	1.02427
SPAC17G8.10c	804	804	2	2	2	2	1	0	I	2358028	2359871	1.06531	NA	1.00169	432.7	23.3067	1.5	0.78	NA	808.41	1.14	2.28	1.5	NA	NA	NA	22.2882	67.7106	0.378396	18	0.0017237	0.0018387	-0.175384
SPAC17G8.11c	1071	1071	1	1	1	1	1	1	I	2360172	2362268	0.783897	0.385873	1.00837	7.111	14.6717	1.7	0.6	1847.77	NA	1.15	2.3	1.7	NA	NA	NA	43.6799	49.2756	0.261109	26	0.0029701	0.0024575	0.615338
SPAC17G8.12	1827	1827	1	1	1	1	1	1	I	2363316	2367055	NA	NA	NA	95.08	24.7967	1.8	0.98	1747.99	777.54	1.39	2.78	1.8	1262.77	2525.53	1747.99	15.36	48.6379	0.361048	36	0.002398	0.0018131	0.984642
SPAC17G8.13c	1224	1224	1	2	1.3317	1	1	0	I	2363499	2367108	1.17257	0.518652	0.957467	20.78	35.5417	1.6	0.48	NA	NA	1.04	2.08	1.6	NA	NA	NA	15.8948	49.7931	0.375902	33	0.0021712	0.0017219	0.789907
SPAC17G8.14c	2967	2967	1	2	1.02966	1	1	0	I	2367140	2370652	1.02525	0.52555	0.992713	90.92	34.97	2.1	0.78	1235.28	1148.37	1.44	2.88	2.1	1191.83	2383.65	1235.28	12.3963	41.3633	0.495661	28	0.0016661	0.0015022	0.324679
SPAC17G8.15	222	222	1	1	1	1	1	0	I	2348008	2348451	NA	NA	NA	59.61	17.2317	0.57	0.1	NA	NA	0.335	0.67	0.57	NA	NA	NA	1.41607	4.84849	0.485313	5	0.0022519	0.002126	0.123466
SPAC17H9.01	3609	3609	2	2	2	2	1	0	I	2000656	2004811	1.01145	NA	1.00734	10.39	15.9967	1.2	0.36	NA	NA	0.78	1.56	1.2	NA	NA	NA	39.3178	69.4095	0.126297	69	0.0045945	0.0031281	1.49872
SPAC17H9.02	3093	3093	1	5	1.02425	1	1	1	I	2004745	2008108	NA	NA	NA	17.41	37.0217	2.2	0.58	NA	NA	1.39	2.78	2.2	NA	NA	NA	113.144	20.1578	0.402001	27	0.0018505	0.0015118	0.663813
SPAC17H9.03c	693	693	2	5	2.15296	2	1	0	I	2008096	2009331	1.09756	0.772899	1.00955	22.45	14.8633	0.87	0.48	NA	NA	0.675	1.35	0.87	NA	NA	NA	64.255	114.081	0.287142	9	0.0009889	0.0013715	-0.683084
SPAC17H9.04c	1815	1815	2	5	2.02369	2	1	0	I	2009345	2011903	1.19133	0.985686	1.01149	16.81	72.4817	3.8	0.78	4319.87	3102.49	2.29	4.58	3.8	3711.18	7422.36	4319.87	27.9576	73.6084	0.496057	23	0.0018701	0.0016938	0.302328
SPAC17H9.05	1002	1002	1	1	1	1	1	1	I	2012859	2016204	NA	NA	1.00524	101	163.667	7	0.98	6208.82	1221.69	3.99	7.98	7	3715.26	7430.51	6208.82	42.2097	47.6097	0.39297	52	0.0038124	0.0029284	0.948831
SPAC17H9.06c	1806	1806	1	2	1.99059	2	1	0	I	2014063	2016932	1.09433	0.959063	0.999261	15.7	12.8683	0.67	0.27	NA	NA	0.47	0.94	0.67	NA	NA	NA	28.3179	56.631	0.27466	41	0.0032826	0.002692	0.677348
SPAC17H9.07	363	363	2	2	2	2	1	1	I	2016297	2017627	NA	NA	1.0022	132.7	99.865	3	0.61	5025.24	4248.84	1.805	3.61	3	4637.04	9274.08	5025.24	40.1521	69.5472	0	20	0.0027507	0.0028346	-0.0843604
SPAC17H9.08	981	981	1	1	1	1	1	0	I	2017807	2020483	0.867412	0.643225	1.00265	103	16.4467	0.68	0.25	579.78	NA	0.465	0.93	0.68	NA	NA	NA	19.0983	43.0224	0.46798	24	0.0018025	0.0016893	0.195574
SPAC17H9.09c	660	660	2	2	2	2	1	0	I	2019462	2020669	0.822956	NA	NA	84.46	42.6117	2.2	0.44	9898.52	7003.3	1.32	2.64	2.2	8450.91	16901.8	9898.52	24.8185	81.9748	0.589795	7	0.0010364	0.0010915	-0.115939
SPAC17H9.10c	3219	3219	1	1	1	1	1	1	I	2020968	2024999	0.66585	NA	1.0085	15.24	39.1217	2.6	0.77	1229.96	NA	1.685	3.37	2.6	NA	NA	NA	54.2576	31.7677	0.396444	41	0.0025729	0.0019192	1.05151
SPAC17H9.11	426	426	2	2	2	2	1	0	I	2025054	2026052	1.0695	0.443764	1.00141	23.2	85.9617	3.6	0.63	11943.4	15866.7	2.115	4.23	3.6	13905	27810.1	15866.7	30.3751	76.4984	0.286634	11	0.0032414	0.0022774	1.08465
SPAC17H9.12c	801	801	2	5	2.24095	2	1	0	I	2025955	2027090	1.11392	0.428739	1.00681	21.92	122.133	5.5	1.2	53721.4	34407	3.35	6.7	5.5	44064.2	88128.4	53721.4	77.1645	104.225	0.362274	10	0.0028038	0.0016581	1.73356
SPAC17H9.13c	1209	1209	2	2	2	2	1	0	I	2027208	2029000	0.771307	0.922758	1.00663	32.08	85.975	4	1.4	10521.3	2410.01	2.7	5.4	4	6465.65	12931.3	10521.3	10.446	64.2337	0.585998	25	0.0053203	0.0026264	3.01093
SPAC17H9.14c	1080	1080	2	2	2	2	1	0	I	2029143	2030361	1.07549	0.391557	1.00452	233.7	359.817	16	3.1	33043.8	19416.8	9.55	19.1	16	26230.3	52460.7	33043.8	24.3502	67.1072	0.522805	16	0.0031487	0.0024723	0.752742
SPAC17H9.16	435	435	1	1	1	1	1	1	I	2031074	2032221	NA	NA	0.996636	62.21	125.967	4.7	0.69	14113.4	12577.5	2.695	5.39	4.7	13345.5	26691	14113.4	36.9539	40.3168	0.465942	10	0.0024543	0.0016408	1.24393
SPAC17H9.17c	1113	1113	1	2	1.02516	1	1	1	I	2032009	2033308	NA	NA	1.00335	7.085	18.23	0.8	0.23	710.83	280.9	0.515	1.03	0.8	495.865	991.73	710.83	5.39643	15.7315	0.496432	13	0.0010854	0.001885	-1.12414
SPAC17H9.18c	318	318	1	2	1.62264	2	1	0	I	2033638	2033955	NA	NA	1.01056	13.25	7.521	0.32	0.1	NA	NA	0.21	0.42	0.32	NA	NA	NA	9.36547	74.4655	0.0276258	5	0.0014779	0.0029804	-1.0507
SPAC17H9.19c	1473	1473	1	1	1	1	1	1	I	2033768	2035673	0.739994	NA	0.971949	121	46.0433	3	0.67	NA	NA	1.835	3.67	3	NA	NA	NA	13.1775	22.589	0.50817	18	0.0019011	0.0017807	0.189624
SPAC17H9.20	2889	2889	1	1	1	1	1	1	I	2036327	2040544	NA	NA	1.00253	9.33	16.6733	1.1	0.35	722.74	2718.59	0.725	1.45	1.1	1720.66	3441.33	2718.59	11.2266	22.9665	0.481506	47	0.0033418	0.0020994	1.84672
SPAC1805.01c	2328	2328	2	5	2.03222	2	1	0	I	2770615	2773500	0.982423	0.974813	1.00831	19.93	48.8567	2.3	0.88	405.42	1741.72	1.59	3.18	2.3	1073.57	2147.14	1741.72	53.4552	88.0187	0.527439	28	0.0011989	0.0018288	-1.02463
SPAC1805.02c	765	765	2	2	2	2	1	0	I	2773786	2774994	1.01747	0.516403	1.00501	132.6	179.367	6.8	1.4	10900.7	5034.73	4.1	8.2	6.8	7967.71	15935.4	10900.7	14.6708	49.8564	0.106076	18	0.0013739	0.0028067	-1.4317
SPAC1805.03c	1107	1107	2	2	2	2	1	0	I	2775105	2777120	1.08586	0.866678	1.00231	9.222	11.5848	0.65	0.13	NA	NA	0.39	0.78	0.65	NA	NA	NA	24.9662	63.0015	0.35645	33	0.0013907	0.0030833	-1.66172
SPAC1805.04	3489	3489	1	2	1.18143	1	1	1	I	2775128	2781053	0.994896	0.470633	NA	12.08	34.5467	2.6	0.63	1577.34	358.15	1.615	3.23	2.6	967.745	1935.49	1577.34	15.9147	46.3167	0.425548	74	0.0011356	0.0023521	-1.65937
SPAC1805.05	1320	1320	1	1	1	1	1	0	I	2781154	2783133	NA	NA	0.997293	42.84	144.9	7.3	1.2	11954	6021.22	4.25	8.5	7.3	8987.62	17975.2	11954	6.5347	25.0065	0.403577	13	0.0006999	0.0012367	-1.15032
SPAC1805.06c	990	990	1	1	1	1	1	0	I	2783547	2785086	1.08557	0.623224	1.00858	28.92	94.9967	3.2	0.45	12654.8	3561.12	1.825	3.65	3.2	8107.96	16215.9	12654.8	8.27283	17.4735	0.470583	14	0.0010401	0.0017125	-1.05514
SPAC1805.07c	285	285	2	2	2	2	1	0	I	2785159	2786344	0.753536	0.461837	1.00932	14.97	12.27	0.31	0.22	NA	NA	0.265	0.53	0.31	NA	NA	NA	29.4362	68.9745	0.172069	14	0.0008496	0.0022273	-1.6622
SPAC1805.08	336	336	2	2	2	2	1	0	I	2788022	2788718	1.02805	0.960778	0.993162	68	183.383	5.4	0.97	66970.9	26331.8	3.185	6.37	5.4	46651.3	93302.7	66970.9	77.1498	78.7584	0.37843	2	0.0001479	0.0005405	-1.08976
SPAC1805.09c	1023	1023	2	2	2	2	1	0	I	2790112	2791285	1.13793	0.689539	0.998761	4.118	3.39267	0.19	0.058	NA	NA	0.124	0.248	0.19	NA	NA	NA	14.0652	47.6754	0.528517	23	0.0017016	0.0036997	-1.5687
SPAC1805.10	1584	1584	2	2	2	2	1	0	I	2791137	2794932	1.03213	0.867438	NA	24.04	18.7017	1.1	0.37	NA	NA	0.735	1.47	1.1	NA	NA	NA	52.9496	71.7388	0.431561	57	0.0019408	0.0028299	-0.993384
SPAC1805.11c	360	360	1	1	1	1	1	0	I	2792839	2793544	1.02984	1.48876	1.00734	590.6	2416.5	78	7	15373.6	14696.7	42.5	85	78	15035.1	30070.3	15373.6	2.99978	19.8197	0.824945	7	0.0011347	0.0018676	-0.901577
SPAC1805.12c	387	387	2	2	2	2	1	0	I	2794057	2794801	1.06646	0.449861	1.01689	580.8	1378	42	5.2	NA	NA	23.6	47.2	42	NA	NA	NA	48.149	78.0184	0.579879	6	0.0011749	0.001517	-0.496381
SPAC1805.13	405	405	1	1	1	1	1	0	I	2794903	2795753	NA	NA	0.989545	1275	5949.33	150	16	83605.9	37407.8	83	166	150	60506.9	121014	83605.9	6.45495	24.0316	0.546766	10	0.0012024	0.0022135	-1.14609
SPAC1805.14	1359	1359	1	2	1.18322	1	1	0	I	2795957	2797948	0.831135	NA	1.0139	24.88	36.67	1.8	0.35	NA	NA	1.075	2.15	1.8	NA	NA	NA	20.9313	36.203	0.214931	24	0.0012295	0.0022717	-1.33991
SPAC1805.15c	2016	2016	1	2	1.21677	1	1	0	I	2797871	2800406	1.06606	0.447042	0.999026	34.11	13.99	0.69	0.7	342.21	NA	0.695	1.39	0.7	NA	NA	NA	10.3084	31.8326	0.378088	19	0.0005914	0.0014112	-1.64279
SPAC1805.16c	948	948	2	2	2	2	1	0	I	2800577	2802126	1.01081	0.497311	1.00734	38	49.265	3.3	2.1	27792.3	21780.7	2.7	5.4	3.3	24786.5	49573	27792.3	30.0811	70.1373	0.478617	19	0.0013628	0.002309	-1.15877
SPAC1805.17	3237	3237	1	1	1	1	1	1	I	2803886	2808253	NA	NA	1.01712	78.09	85.305	7.3	1.7	10775.3	5961.28	4.5	9	7.3	8368.27	16736.5	10775.3	7.84101	26.1206	0.637954	39	0.0011092	0.0016826	-1.04768
SPAC1805.18	288	288	1	1	1	1	1	0	I	2789090	2789377	NA	NA	NA	23.26	43.8533	1.7	0.7	1102.05	NA	1.2	2.4	1.7	NA	NA	NA	0	0	0.560614	2	0.0007911	0.0013081	-0.592989
SPAC1834.01	1302	1302	1	1	1	1	1	1	I	4691803	4693738	NA	NA	1.01504	58.04	187.333	7.7	1.5	14776.6	12108.9	4.6	9.2	7.7	13442.8	26885.5	14776.6	16.238	31.1345	0.685857	11	0.0014296	0.0010708	0.858519
SPAC1834.02	4722	4722	1	1	1	1	1	1	I	4693681	4698606	NA	NA	NA	51.06	139.383	12	2.1	26383.6	10619.3	7.05	14.1	12	18501.5	37002.9	26383.6	7.5574	15.951	0.669472	42	0.0018205	0.0016063	0.41256
SPAC1834.03c	312	312	2	2	2	2	1	0	I	4698773	4699544	1.08075	0.88007	1.00785	372.9	934.467	28	3.4	NA	NA	15.7	31.4	28	NA	NA	NA	26.0616	75.2898	0.645916	8	0.00228	0.001957	0.392633
SPAC1834.04	411	411	2	2	2	2	1	0	I	4699691	4700560	1.0551	0.571631	1.0073	657.8	765.8	28	2.1	NA	NA	15.05	30.1	28	NA	NA	NA	47.6591	108.874	0.430746	5	0.0010165	0.0010828	-0.127677
SPAC1834.05	1734	1734	2	2	2	2	1	1	I	4702256	4704743	0.93235	0.664506	0.998933	11.03	43.88	2.1	0.52	3189.79	5916.62	1.31	2.62	2.1	4553.2	9106.41	5916.62	16.0136	65.7586	0.418769	21	0.0019363	0.0015911	0.622378
SPAC1834.06c	990	990	1	3	1.01616	1	1	1	I	4704488	4706031	NA	NA	1.00858	36.66	95.1383	3.9	1.1	2141.51	NA	2.5	5	3.9	NA	NA	NA	31.3553	53.6788	0.455027	10	0.0017586	0.0012207	1.10539
SPAC1834.07	1665	1665	2	2	2	2	1	0	I	4706793	4709252	1.02655	0.966446	1.00212	42.69	28.935	1.3	0.62	1285.57	NA	0.96	1.92	1.3	NA	NA	NA	23.7827	66.9446	0.305487	30	0.0023219	0.002298	0.0311376
SPAC1834.08	4920	4920	2	5	2.00732	2	1	0	I	4709727	4715261	1.12352	0.599205	1.00645	16.05	21.05	2.5	1.2	373.5	NA	1.85	3.7	2.5	NA	NA	NA	35.955	68.6462	0.29465	59	0.0022175	0.0020086	0.329504
SPAC1834.09	921	921	2	2	2	2	1	0	I	4716549	4717760	1.06708	0.464961	1.01614	32.96	15.5217	0.86	0.32	NA	NA	0.59	1.18	0.86	NA	NA	NA	30.1699	87.0328	0.41458	19	0.0049697	0.0029557	1.92691
SPAC1834.10c	537	537	2	5	2.12291	2	1	0	I	4717677	4718455	1.05308	0.392359	1.01106	126	146.783	5.5	1.2	NA	NA	3.35	6.7	5.5	NA	NA	NA	53.2265	111.92	0.217186	15	0.0051973	0.0036325	1.17228
SPAC1834.11c	2379	2379	1	1	1	1	1	1	I	4718513	4721597	NA	NA	1.00373	95.11	94.8783	4.8	2.1	10358.7	14045.7	3.45	6.9	4.8	12202.2	24404.5	14045.7	22.1395	46.753	0.602947	35	0.0022681	0.0021744	0.131191
SPAC1834.13	237	237	3	5	3.41772	4	1	0	I	4721587	4722717	NA	NA	NA	5.242	0.788233	0.05	0.037	NA	NA	0.0435	0.087	0.05	NA	NA	NA	190.239	261.716	0	2	0.0013416	0.0015895	-0.233996
SPAC1851.02	840	840	1	1	1	1	1	0	I	4500526	4501673	0.91334	0.398076	1.00725	56.97	198.933	7.1	1.5	10509.3	5671.84	4.3	8.6	7.1	8090.56	16181.1	10509.3	16.6321	42.192	0.44532	17	0.0035724	0.0027918	0.777097
SPAC1851.03	696	696	1	1	1	1	1	1	I	4502333	4505734	0.795865	NA	1.00018	46.33	72.79	2.6	0.65	NA	1813.12	1.625	3.25	2.6	NA	NA	NA	5.33041	14.554	0.445457	48	0.0034791	0.0026584	0.964875
SPAC1851.04c	3159	3159	1	3	1.0038	1	1	0	I	4503486	4506928	0.453403	NA	0.98283	30.78	28.81	2	0.59	124.73	NA	1.295	2.59	2	NA	NA	NA	20.4238	23.7594	0.399708	44	0.0027051	0.0024079	0.383266
SPAC186.01	981	981	1	1	1	1	1	0	I	5527462	5528959	1.06053	NA	1.00325	1.432	5.1873	0.48	0.15	NA	NA	0.315	0.63	0.48	NA	NA	NA	11.8625	25.1487	0	96	0.0050109	0.0122614	-1.91926
SPAC186.02c	999	999	1	1	1	1	1	0	I	5529851	5531144	1.07017	NA	1.00175	21.68	0.642265	0.11	0.063	NA	NA	0.0865	0.173	0.11	NA	NA	NA	5.67718	26.618	0	55	0.0034738	0.0087138	-1.89712
SPAC186.03	NA	NA	NA	NA	NA	NA	NA	NA	NA	NA	NA	NA	NA	NA	NA	NA	NA	NA	NA	NA	NA	NA	NA	NA	NA	NA	NA	NA	NA	11	0.0033469	0.0083564	-1.536
SPAC186.04c	528	528	1	1	1	1	1	0	I	5538480	5539516	NA	NA	1.00188	2.557	0.9003	0.031	NA	NA	NA	NA	NA	NA	NA	NA	NA	9.09453	29.0629	0	17	0.0031024	0.0079266	-1.69144
SPAC186.05c	789	789	1	1	1	1	1	0	I	5540032	5541502	1.07643	0.575843	1.00479	1.506	19.0607	0.032	0.066	NA	NA	0.049	0.098	0.066	NA	NA	NA	2.74449	23.4151	0.285703	82	0.0039914	0.0115114	-2.10626
SPAC186.06	555	555	1	1	1	1	1	0	I	5542290	5543031	1.05674	0.624147	0.968693	0	1.59047	NA	0.0098	NA	NA	NA	NA	NA	NA	NA	NA	0.624365	17.4075	0	15	0.00138	0.0044216	-1.87164
SPAC186.07c	999	999	1	1	1	1	1	0	I	5545615	5546613	1.05264	NA	NA	0	0.0307783	NA	NA	NA	NA	NA	NA	NA	NA	NA	NA	2.08684	28.0135	0	32	0.0057422	0.0061291	-0.190543
SPAC186.08c	993	993	1	1	1	1	1	0	I	5548884	5550012	1.06292	0.630118	1.00408	0.2176	0.32374	NA	NA	NA	NA	NA	NA	NA	NA	NA	NA	90.8912	25.7412	0	44	0.0048836	0.0074491	-1.06956
SPAC186.09	1719	1719	1	3	1.10239	1	1	0	I	5552811	5554529	1.08893	0.63038	0.99625	2.325	0.148337	NA	NA	NA	NA	NA	NA	NA	NA	NA	NA	4.19657	28.1771	0.488245	70	0.0045828	0.0077497	-1.30758
SPAC18B11.02c	1185	1185	2	2	2	2	1	0	I	313974	315335	1.05106	0.80115	0.994826	19.96	60.8117	2.6	0.26	2441.5	NA	1.43	2.86	2.6	NA	NA	NA	17.2017	87.7214	0.689887	9	0.0016064	0.0012447	0.711553
SPAC18B11.03c	1344	1344	2	2	2	2	1	0	I	311920	314040	1.01209	1.49836	0.998144	6.47	7.783	0.44	0.16	NA	NA	0.3	0.6	0.44	NA	NA	NA	51.3142	104.033	0.404735	22	0.0027191	0.0019585	1.12136
SPAC18B11.04	573	573	2	2	2	2	1	0	I	310157	311712	1.0968	0.676097	0.994122	107.8	58.22	2.1	0.84	3376.22	5472.81	1.47	2.94	2.1	4424.52	8849.03	5472.81	52.189	98.9204	0.71741	16	0.003268	0.0019369	1.89083
SPAC18B11.05	1395	1395	1	2	1.04588	1	1	1	I	308138	310034	NA	NA	1.00159	28.23	25.0317	1.3	0.45	NA	NA	0.875	1.75	1.3	NA	NA	NA	45.7382	59.01	0.505153	15	0.0020021	0.0014896	0.936244
SPAC18B11.06	984	984	1	1	1	1	1	1	I	306764	308031	NA	NA	1.00637	29.2	69.38	3.7	0.88	1476.89	2911.5	2.29	4.58	3.7	2194.2	4388.39	2911.5	18.1637	34.8036	0.61044	20	0.0038277	0.002971	0.821631
SPAC18B11.07c	456	456	1	1	1	1	1	1	I	305602	306762	1.09788	NA	1.0027	131.5	196.433	6	1.3	16951.8	NA	3.65	7.3	6	NA	NA	NA	33.2908	26.8859	0.758985	10	0.0018401	0.0016252	0.331774
SPAC18B11.08c	288	288	2	2	2	2	1	0	I	304355	305168	1.11711	0.532289	1.01216	55.51	186.417	4.1	0.66	19773.8	NA	2.38	4.76	4.1	NA	NA	NA	59.2717	134.876	0.633961	8	0.0031358	0.0018603	1.63103
SPAC18B11.09c	624	624	2	5	2.33494	2	1	0	I	303004	304161	1.02911	0.474722	1.00156	38.26	40.115	1	1.8	NA	NA	1.4	2.8	1.8	NA	NA	NA	53.4662	129.201	0.555739	14	0.0027307	0.0023869	0.387146
SPAC18B11.10	1845	1845	2	2	2	2	1	0	I	299278	301837	NA	0.708434	0.994633	19.67	40.415	2.3	0.67	9281.71	3367.13	1.485	2.97	2.3	6324.42	12648.8	9281.71	11.3622	58.4432	0.61062	19	0.0019111	0.0013985	1.03638
SPAC18B11.11	3885	3885	1	2	1.04788	1	1	1	I	294591	299154	1.09216	NA	NA	10.29	11.6638	0.95	0.51	706.85	674.43	0.73	1.46	0.95	690.64	1381.28	706.85	10.6655	51.6485	0.518909	41	0.0021173	0.0016937	0.772254
SPAC18G6.01c	780	780	2	2	2	2	1	0	I	2208991	2210790	1.06472	NA	0.996271	28.18	16.92	1.1	0.61	1528.33	3138.07	0.855	1.71	1.1	2333.2	4666.4	3138.07	53.4976	111.224	0.00145873	18	0.0022283	0.0018836	0.513066
SPAC18G6.02c	2883	2883	1	2	1.19945	1	1	0	I	2210810	2214664	0.718672	0.338248	NA	16.51	11.6492	0.91	0.35	NA	NA	0.63	1.26	0.91	NA	NA	NA	24.1897	55.0049	0.199189	77	0.0035762	0.003779	-0.172514
SPAC18G6.03	645	645	1	1	1	1	1	1	I	2215635	2217134	NA	NA	1.01992	418.7	356.5	11	3.2	23336	21926.1	7.1	14.2	11	22631.1	45262.1	23336	51.2695	53.8182	0.522717	16	0.0020736	0.0020105	0.0863328
SPAC18G6.04c	1467	1467	2	2	2	2	1	0	I	2217019	2219065	1.1242	0.990363	1.00861	27.39	96.8533	5.4	1.5	11968.3	12844.2	3.45	6.9	5.4	12406.2	24812.5	12844.2	20.87	60.4699	0.565122	25	0.0035843	0.0023016	1.63599
SPAC18G6.05c	8013	8013	1	2	1.08623	1	1	0	I	2219135	2227378	1.06968	0.821503	NA	13.08	49.6383	6.3	1.5	6190.3	1323.59	3.9	7.8	6.3	3756.95	7513.89	6190.3	12.9772	33.6854	0.598813	83	0.0020211	0.0018971	0.210781
SPAC18G6.06	750	750	1	1	1	1	1	1	I	2228922	2230058	NA	NA	0.94331	56.39	81.9217	3.4	0.71	3422.23	2735.36	2.055	4.11	3.4	3078.8	6157.59	3422.23	6.34469	20.8268	0.472572	11	0.0029421	0.0018223	1.57419
SPAC18G6.07c	1080	1080	1	1	1	1	1	1	I	2229963	2231496	NA	NA	1.00901	44.91	119.8	5.1	0.93	9531.97	5612.66	3.015	6.03	5.1	7572.31	15144.6	9531.97	16.3084	33.6803	0.540464	15	0.0021101	0.001843	0.394294
SPAC18G6.09c	939	939	1	2	1.44728	1	1	0	I	2231661	2234214	1.05389	NA	1.00216	20.82	7.78667	7.9	5.7	NA	4994.69	6.8	13.6	7.9	NA	NA	NA	28.5176	80.4956	0.159297	25	0.0019163	0.0018467	0.110657
SPAC18G6.10	2067	2067	1	2	1.13643	1	1	1	I	2234262	2236773	0.816776	NA	1.00421	91.7	57.2283	3.2	1.1	934.46	1245.3	2.15	4.3	3.2	1089.88	2179.76	1245.3	9.20813	38.564	0.408576	34	0.0014715	0.0025495	-1.28364
SPAC18G6.11c	1800	1800	1	5	1.06222	1	1	1	I	2236712	2239308	NA	NA	1.00693	31.81	58.4933	3.4	1.3	912.49	NA	2.35	4.7	3.4	NA	NA	NA	10.5377	33.9861	0.457645	26	0.0021276	0.0018866	0.376827
SPAC18G6.12c	930	930	2	2	2	2	1	0	I	2239252	2240546	1.04984	0.438241	1.00145	46.23	20.1017	0.72	0.39	2784.07	3589.42	0.555	1.11	0.72	3186.74	6373.49	3589.42	63.704	96.4157	0.318103	14	0.0031628	0.0020364	1.48649
SPAC18G6.13	345	345	2	2	2	2	1	0	I	2241013	2241357	0.785718	0.5761	0.963241	15.03	14.0333	0.81	0.48	302.97	NA	0.645	1.29	0.81	NA	NA	NA	8.82435	74.8776	0	1	0.0001008	0.000546	-0.911041
SPAC18G6.14c	588	588	1	1	1	1	1	1	I	2241748	2242554	NA	NA	0.923598	791.5	3878	130	11	149704	68126.8	70.5	141	130	108915	217831	149704	12.9987	50.6838	0.829821	5	0.00144	0.0011685	0.484246
SPAC18G6.15	927	927	2	5	2.01079	2	1	1	I	2243558	2245220	0.966256	NA	NA	124.9	161.017	7	0.95	5234.28	2171.13	3.975	7.95	7	3702.7	7405.41	5234.28	29.4897	62.7826	0.429391	22	0.0032049	0.0026787	0.567202
SPAC1952.01	1227	1227	1	3	1.05705	1	1	1	I	4967939	4969888	NA	NA	0.998747	8.452	16.5367	1.4	0.26	NA	NA	0.83	1.66	1.4	NA	NA	NA	45.3266	44.7105	0.383005	19	0.0020256	0.0018353	0.293136
SPAC1952.02	609	609	2	2	2	2	1	0	I	4969822	4970737	0.819547	0.398833	1.00625	94.99	87.3067	2.6	0.51	NA	NA	1.555	3.11	2.6	NA	NA	NA	46.1328	52.8782	0.49753	12	0.0021489	0.002473	-0.341898
SPAC1952.03	975	975	2	2	2	2	1	0	I	4970821	4972306	1.02897	0.628869	0.997658	52.19	16.4417	0.7	0.2	401.53	NA	0.45	0.9	0.7	NA	NA	NA	20.1977	54.3253	0.345861	18	0.002603	0.0023762	0.267726
SPAC1952.04c	414	414	2	2	2	2	1	0	I	4972426	4973471	NA	NA	NA	39.4	40.5367	1.2	0.95	295.65	839.74	1.075	2.15	1.2	567.695	1135.39	839.74	89.8148	109.077	0	8	0.0014894	0.0014406	0.0805091
SPAC1952.05	1365	1365	2	2	2	2	1	0	I	4973601	4975698	1.03404	0.621916	0.957026	21.88	37.6517	2.5	0.54	1718.39	NA	1.52	3.04	2.5	NA	NA	NA	6.56148	39.5043	0.359424	23	0.0014208	0.002065	-0.906048
SPAC1952.06c	1695	1695	2	2	2	2	1	0	I	4975630	4978148	1.0068	1.41056	1.00542	39.96	41.6883	2.3	0.43	600.94	NA	1.365	2.73	2.3	NA	NA	NA	19.7839	51.2758	0.350107	39	0.0026737	0.0029175	-0.256868
SPAC1952.07	972	972	2	2	2	2	1	1	I	4978592	4980303	1.0274	0.56941	1.00643	107.9	41.6433	1.5	0.53	NA	NA	1.015	2.03	1.5	NA	NA	NA	34.1931	59.0995	0.422699	18	0.0021638	0.0017742	0.615804
SPAC1952.08c	573	573	2	2	2	2	1	0	I	4978273	4981008	1.07904	0.502121	1.00779	133.2	102.767	4.5	1.1	8959.97	5432.01	2.8	5.6	4.5	7195.99	14392	8959.97	55.7811	80.6487	0.382149	28	0.0020359	0.0019628	0.110701
SPAC1952.09c	1566	1566	2	2	2	2	1	0	I	4981215	4984035	1.01615	0.632328	NA	244.5	49.4383	4.2	1	9667.3	3569.95	2.6	5.2	4.2	6618.62	13237.2	9667.3	63.9304	91.573	0.436709	23	0.0018492	0.0015363	0.591675
SPAC1952.10c	1086	1086	2	5	2.03959	2	1	0	I	4984297	4986605	1.07158	1.21296	0.964497	10.54	11.1427	0.57	0.14	NA	NA	0.355	0.71	0.57	NA	NA	NA	55.3624	84.8412	0.1786	28	0.0019073	0.0022872	-0.49407
SPAC1952.11c	2508	2508	2	2	2	2	1	0	I	4986541	4989670	1.06322	0.72214	1.00564	30.91	60.3667	3.8	2	12767.1	12908.6	2.9	5.8	3.8	12837.8	25675.7	12908.6	46.4124	96.2882	0.60743	31	0.00128	0.0018656	-0.944115
SPAC1952.12c	618	618	2	2	2	2	1	0	I	4989725	4991010	1.02187	1.34999	0.974639	23.16	15.7917	0.66	0.24	NA	NA	0.45	0.9	0.66	NA	NA	NA	51.7213	89.5576	0.0111254	23	0.0026204	0.0033714	-0.647057
SPAC1952.13	1971	1971	1	3	1.00101	1	1	1	I	4991106	4993629	NA	NA	0.999921	104.5	39.3583	2.5	0.61	1193.86	NA	1.555	3.11	2.5	NA	NA	NA	144.178	29.8516	0.595426	32	0.0019018	0.0024433	-0.668776
SPAC1952.14c	438	438	1	1	1	1	1	1	I	4993624	4994533	NA	NA	1.00358	44.76	82.1133	3.7	0.48	2615.19	1939.14	2.09	4.18	3.7	2277.16	4554.33	2615.19	63.2735	55.5925	0.135833	17	0.0022318	0.0035231	-1.01872
SPAC1952.15c	1053	1053	2	5	2.15859	2	1	0	I	4994792	4997222	1.12978	1.11334	0.997721	25.24	0.504483	0.081	0.013	NA	NA	0.047	0.094	0.081	NA	NA	NA	83.1571	139.914	0	40	0.0026197	0.0031109	-0.486495
SPAC1952.16	2013	2013	2	2	2	2	1	0	I	4995327	5000816	1.07568	0.697202	0.998222	109	19.415	0.93	0.24	269.68	NA	0.585	1.17	0.93	NA	NA	NA	49.643	78.6197	0.0104712	86	0.0026424	0.0029534	-0.340192
SPAC1952.17c	1860	1860	2	2	2	2	1	0	I	4999993	5002396	1.06042	1.03461	1.02213	39.52	11.9293	0.54	0.23	632.93	NA	0.385	0.77	0.54	NA	NA	NA	55.7212	86.4137	0	25	0.0015696	0.0019589	-0.583324
SPAC19A8.01c	3249	3249	1	5	1.35334	1	1	0	I	2490084	2494363	1.11454	NA	0.996821	44.92	16.42	2.1	1	NA	NA	1.55	3.1	2.1	NA	NA	NA	14.319	51.0519	0.278343	48	0.0017787	0.0021134	-0.494989
SPAC19A8.02	3642	3642	2	2	2	2	1	0	I	2485083	2489081	1.0666	0.467725	1.00426	26.84	33.305	2.4	1.2	232.67	1885.12	1.8	3.6	2.4	1058.89	2117.79	1885.12	51.3209	63.5214	0.441173	39	0.002156	0.0018379	0.532012
SPAC19A8.03	1680	1680	1	2	1.04345	1	1	0	I	2482408	2484948	1.07356	0.486851	1.00389	34.4	40.5933	2.4	0.72	NA	NA	1.56	3.12	2.4	NA	NA	NA	51.8965	77.095	0.463432	28	0.002087	0.0020773	0.0139836
SPAC19A8.04	1632	1632	1	2	1.05699	1	1	0	I	2480065	2482210	1.05421	0.507116	1.00847	148.4	465.367	24	6.7	32540	20264.5	15.35	30.7	24	26402.2	52804.5	32540	9.59124	33.6051	0.594073	31	0.0016834	0.002721	-1.14703
SPAC19A8.05c	1833	1833	1	2	1.25368	1	1	0	I	2477864	2480031	1.05273	NA	0.960773	48.68	22.2483	1.5	0.97	3133.14	5157.38	1.235	2.47	1.5	4145.26	8290.52	5157.38	7.58597	36.7394	0.488359	27	0.0021976	0.0023458	-0.187138
SPAC19A8.06	1194	1194	1	5	1.07789	1	1	1	I	2475940	2477174	NA	NA	0.976347	51.93	35.5167	2.1	0.71	1849.17	NA	1.405	2.81	2.1	NA	NA	NA	21.007	19.1741	0.599016	13	0.0025727	0.0019828	0.788493
SPAC19A8.07c	870	840	1	1	1	1	0.965517	1	I	2474620	2475765	NA	NA	1.00975	54.45	65.9817	3.7	0.8	4725.45	1845.13	2.25	4.5	3.7	3285.29	6570.58	4725.45	49.2905	46.0226	0.686403	13	0.0027273	0.0023636	0.407749
SPAC19A8.08	3150	3150	1	1	1	1	1	0	I	2468576	2472061	1.16921	NA	1.01593	41.6	30.5283	2	0.78	1249.34	NA	1.39	2.78	2	NA	NA	NA	17.8177	43.845	0.379922	44	0.0019262	0.0023775	-0.589401
SPAC19A8.09	246	246	1	1	1	1	1	1	I	2467781	2468393	NA	NA	1.01171	23.71	43.3133	1.1	0.22	NA	NA	0.66	1.32	1.1	NA	NA	NA	12.7399	26.3385	0.428939	4	0.0002288	0.0012392	-1.58128
SPAC19A8.10	765	765	1	2	1.54379	2	1	0	I	2465369	2467346	1.05924	0.370944	1.00147	39.75	24.3283	0.98	0.31	NA	NA	0.645	1.29	0.98	NA	NA	NA	33.8776	42.9893	0.357255	25	0.002045	0.0023819	-0.41521
SPAC19A8.11c	741	741	1	1	1	1	1	0	I	2462251	2467428	NA	NA	1.00209	79.16	83.4	3.6	0.98	505.17	1804.4	2.29	4.58	3.6	1154.79	2309.57	1804.4	38.4212	55.9178	0.305056	62	0.0017063	0.0022558	-0.774153
SPAC19A8.12	2226	2226	1	2	1.13252	1	1	1	I	2462202	2465087	NA	NA	1.0022	55.52	37.2783	2.3	0.73	1865.31	1376.33	1.515	3.03	2.3	1620.82	3241.64	1865.31	28.3673	50.7227	0.297304	34	0.0013895	0.0022191	-1.135
SPAC19A8.13	786	786	1	2	1.27735	1	1	1	I	2461151	2462268	NA	NA	1.00614	83.91	95.0533	4.7	0.74	4914.26	2494.92	2.72	5.44	4.7	3704.59	7409.18	4914.26	66.3898	101.09	0.461064	12	0.0019212	0.0020218	-0.129749
SPAC19A8.14	618	618	2	2	2	2	1	0	I	2460189	2461046	1.07198	0.483558	1.00044	52.44	64.4833	2.8	0.27	5229.56	NA	1.535	3.07	2.8	NA	NA	NA	112.387	117.923	0.471112	7	0.0017871	0.0015403	0.367997
SPAC19A8.15	2094	2094	1	1	1	1	1	1	I	2457495	2459817	NA	NA	1.00488	29.61	294.25	15	1.9	77683.1	22459.1	8.45	16.9	15	50071.1	100142	77683.1	8.10545	14.8272	0.28154	22	0.0017592	0.0017839	-0.0399966
SPAC19A8.16	198	198	2	5	2.57576	2	1	0	I	2472433	2472961	NA	NA	NA	162.3	8.4255	0.27	0.7	2705.34	11456.5	0.485	0.97	0.7	7080.9	14161.8	11456.5	59.677	132.257	0.384142	8	0.0037486	0.0028486	0.75161
SPAC19B12.01	2454	2454	1	1	1	1	1	1	I	4875418	4878120	NA	1.13382	1.00182	32.14	51.975	2.8	0.52	2006.76	807.69	1.66	3.32	2.8	1407.22	2814.45	2006.76	4.54195	10.7517	0.598204	32	0.0024595	0.0022299	0.31065
SPAC19B12.02c	1629	1629	1	1	1	1	1	1	I	4878579	4880798	NA	NA	1.00699	98.88	765.783	36	3.1	9619.67	20924.7	19.55	39.1	36	15272.2	30544.3	20924.7	2.26571	19.394	0.333429	28	0.0024151	0.0023768	0.0478834
SPAC19B12.03	5481	5481	1	1	1	1	1	1	I	4882814	4889915	NA	NA	0.985274	13.52	35.98	5.8	1.3	3958.45	534.71	3.55	7.1	5.8	2246.58	4493.16	3958.45	15.7955	26.5226	0.412555	70	0.0025255	0.0018566	1.15268
SPAC19B12.04	186	186	2	2	2	2	1	0	I	4890186	4890829	0.991391	0.565007	0.99844	432.4	1348.33	32	4.7	22820.3	23428.2	18.35	36.7	32	23124.2	46248.5	23428.2	67.6728	118.668	0.411231	7	0.0026164	0.0020474	0.638515
SPAC19B12.05c	2172	2172	1	2	1.18554	1	1	1	I	4890740	4893805	NA	NA	0.997747	75.75	93.8067	4	1.6	2059.85	1564.15	2.8	5.6	4	1812	3624	2059.85	155.236	48.798	0.469321	34	0.0018095	0.0020895	-0.406772
SPAC19B12.06c	777	777	2	2	2	2	1	0	I	4893974	4895378	1.14478	0.450302	1.00361	22.52	169.117	5.6	0.82	2006.48	5844.88	3.21	6.42	5.6	3925.68	7851.36	5844.88	71.2935	106.487	0.410093	13	0.0019007	0.0017429	0.239956
SPAC19B12.07c	960	960	2	2	2	2	1	0	I	4895458	4897099	1.0906	0.72363	NA	50.58	40.0833	1.7	0.72	NA	NA	1.21	2.42	1.7	NA	NA	NA	54.9372	104.228	0.323971	14	0.001683	0.001606	0.128912
SPAC19B12.08	963	963	2	2	2	2	1	0	I	4897936	4900012	1.12218	1.09452	0.947707	49.19	16.5033	0.93	1.1	NA	NA	1.015	2.03	1.1	NA	NA	NA	78.7213	91.7268	0.384939	21	0.0023074	0.0019073	0.601847
SPAC19B12.09	321	321	2	2	2	2	1	0	I	4900282	4901134	1.04612	NA	1.01046	61.42	95.5467	2.7	0.45	8520.21	NA	1.575	3.15	2.7	NA	NA	NA	21.7247	75.7115	0.147227	5	0.0009988	0.0011041	-0.198727
SPAC19B12.10	1308	1308	1	1	1	1	1	0	I	4901551	4904311	0.797429	NA	1.00447	27.75	17.4983	0.7	0.45	1210.42	3889.16	0.575	1.15	0.7	2549.79	5099.58	3889.16	30.2388	63.1551	0.404307	31	0.0020023	0.0021156	-0.161179
SPAC19B12.11c	375	375	2	2	2	2	1	0	I	4903418	4904283	0.984011	NA	1.00164	55.17	95.95	3.1	0.97	3485.69	2951.83	2.035	4.07	3.1	3218.76	6437.52	3485.69	68.59	103.162	0.350671	7	0.001295	0.0015243	-0.345575
SPAC19B12.12c	NA	NA	NA	NA	NA	NA	NA	NA	NA	NA	NA	NA	NA	NA	NA	NA	NA	NA	NA	NA	NA	NA	NA	NA	NA	NA	NA	NA	NA	22	0.0034469	0.003542	-0.0775264
SPAC19B12.13	NA	NA	NA	NA	NA	NA	NA	NA	NA	NA	NA	NA	NA	NA	NA	NA	NA	NA	NA	NA	NA	NA	NA	NA	NA	NA	NA	NA	NA	0	NA	NA	NA
SPAC19D5.01	2136	2136	2	5	2.01545	2	1	0	I	5202366	5205202	1.11843	0.391792	1.00327	71.16	9.37717	0.95	0.14	NA	NA	0.545	1.09	0.95	NA	NA	NA	104.651	60.325	0.332052	47	0.004917	0.0031261	1.78767
SPAC19D5.02c	672	672	2	2	2	2	1	0	I	5205155	5206288	1.06116	0.61402	1.00937	42.52	41.7217	1.6	0.56	NA	NA	1.08	2.16	1.6	NA	NA	NA	66.6204	98.7142	0.0879447	28	0.0080043	0.0046554	2.14016
SPAC19D5.03	1218	1218	2	2	2	2	1	0	I	5206595	5208422	1.03375	1.34854	NA	13.88	17.4033	0.89	0.36	NA	NA	0.625	1.25	0.89	NA	NA	NA	22.972	67.1256	0.409677	22	0.003362	0.0022669	1.39483
SPAC19D5.04	9684	9684	1	1	1	1	1	1	I	5208643	5218739	NA	NA	0.976771	18.61	29.85	4.8	2	2451.44	1132.33	3.4	6.8	4.8	1791.88	3583.77	2451.44	2.907	9.91403	0.527956	104	0.0029437	0.0019405	1.68291
SPAC19D5.05c	552	552	1	1	1	1	1	1	I	5218789	5219613	NA	NA	1.00939	33.17	60.33	2.3	0.53	5255.64	3432.22	1.415	2.83	2.3	4343.93	8687.86	5255.64	9.66668	36.5312	0.627056	18	0.0068313	0.0041097	1.85718
SPAC19D5.06c	1059	1059	2	2	2	2	1	0	I	5220220	5221383	1.03211	1.10103	1.00499	36.16	48.8	2.4	0.45	NA	NA	1.425	2.85	2.4	NA	NA	NA	45.2021	95.2453	0.549147	13	0.0044111	0.0021055	2.90192
SPAC19D5.07	1425	1425	2	2	2	2	1	0	I	5222447	5224795	1.09062	NA	1.01028	10.12	9.97183	1.6	3.4	679.79	3390.7	2.5	5	3.4	2035.24	4070.49	3390.7	88.1167	105.849	0.455958	30	0.0036072	0.002414	1.48175
SPAC19D5.09c	NA	NA	NA	NA	NA	NA	NA	NA	NA	NA	NA	NA	NA	NA	NA	NA	NA	NA	NA	NA	NA	NA	NA	NA	NA	NA	NA	NA	NA	0	NA	NA	NA
SPAC19D5.10c	264	264	2	5	2.50758	4	1	0	I	5221387	5221719	NA	NA	NA	6.752	10.2998	0.51	0.065	NA	NA	0.2875	0.575	0.51	NA	NA	NA	181.953	203.637	0.0747492	6	0.0054154	0.0034252	1.27905
SPAC19D5.11c	330	330	2	5	2.15455	2	1	0	I	5219548	5220112	1.02135	0.998048	NA	5.565	12.71	0.58	0.14	NA	NA	0.36	0.72	0.58	NA	NA	NA	43.1066	133.355	0.431253	6	0.0038437	0.0020003	2.02843
SPAC19E9.01c	1116	1116	2	2	2	2	1	1	I	1351565	1353770	1.06317	NA	NA	53.97	57.465	3.2	0.61	6683.95	1510.62	1.905	3.81	3.2	4097.28	8194.57	6683.95	49.637	77.0923	0.303354	30	0.0033497	0.0025639	0.918646
SPAC19E9.02	2169	2169	1	2	1.32181	1	1	0	I	1354204	1357184	1.00369	0.486265	0.995164	261.8	62.785	3	1.1	NA	NA	2.05	4.1	3	NA	NA	NA	24.9434	48.7451	0.323254	34	0.0018686	0.0021491	-0.396305
SPAC19E9.03	1236	1236	2	5	2.07039	2	1	1	I	1361066	1364174	0.814171	NA	0.993973	154.1	198.35	21	4.9	NA	NA	12.95	25.9	21	NA	NA	NA	121.37	99.3621	0.21714	50	0.0028127	0.0030314	-0.226084
SPAC19G12.01c	2160	2160	1	1	1	1	1	1	I	4041809	4044613	NA	NA	0.994934	18.68	9.51267	0.56	0.2	143.4	NA	0.38	0.76	0.56	NA	NA	NA	10.0395	14.5818	0.415369	35	0.0015096	0.0023621	-1.09871
SPAC19G12.02c	2385	2385	2	5	2.0369	2	1	0	I	4044821	4049384	0.982291	0.453725	0.958204	32.61	25.7117	1.2	0.6	1064.12	NA	0.9	1.8	1.2	NA	NA	NA	30.7784	74.5248	0.407302	86	0.0021083	0.0035532	-1.31376
SPAC19G12.03	963	963	2	2	2	2	1	0	I	4047209	4049353	1.11065	2.3367	1.00469	36.12	33.265	2.4	1	3204.07	17111.2	1.7	3.4	2.4	10157.6	20315.2	17111.2	46.5901	93.3351	0.421607	39	0.0017627	0.0034327	-1.49567
SPAC19G12.04	576	576	2	2	2	2	1	0	I	4049307	4050971	1.10379	0.57048	1.00602	18.47	8.02883	0.43	0.21	829.56	17459.3	0.32	0.64	0.43	9144.42	18288.8	17459.3	41.5182	96.3233	0.209138	48	0.0047545	0.0054403	-0.393994
SPAC19G12.05	876	876	2	2	2	2	1	0	I	4050905	4052174	1.09744	NA	1.00004	39.96	205.317	9.4	1.2	18488.3	3332.81	5.3	10.6	9.4	10910.5	21821.1	18488.3	35.9314	75.4303	0.505884	7	0.0008716	0.0010382	-0.36869
SPAC19G12.06c	396	396	2	2	2	2	1	0	I	4052446	4053397	NA	NA	1.00363	292.7	658.717	26	6.3	9982.36	68244.3	16.15	32.3	26	39113.3	78226.7	68244.3	70.3886	136.807	0.367283	9	0.0009901	0.0017826	-1.08854
SPAC19G12.07c	1812	1812	1	1	1	1	1	1	I	4053604	4056672	NA	NA	0.968868	86.45	49.93	2.6	1.2	8193.86	1558.65	1.9	3.8	2.6	4876.26	9752.51	8193.86	16.3462	37.8779	0.400013	44	0.0016742	0.0027058	-1.18386
SPAC19G12.08	1044	1044	1	1	1	1	1	0	I	4056794	4058815	1.06124	1.09561	1.00406	218.6	200.617	15	4	19929.1	2496.23	9.5	19	15	11212.6	22425.3	19929.1	3.02764	18.6314	0.355783	26	0.0021186	0.0024221	-0.369599
SPAC19G12.09	855	855	2	2	2	2	1	0	I	4059980	4061192	1.07312	0.99445	1.00585	183.6	92.7117	4.2	2.8	34752.2	51710.7	3.5	7	4.2	43231.4	86462.8	51710.7	26.3803	68.3265	0.426601	17	0.0026226	0.0026399	-0.0181472
SPAC19G12.10c	3009	2053	2	2	2	2	0.682286	0	I	4061377	4064952	NA	NA	0.997784	874.5	604.4	40	20	14355.5	43925.6	30	60	40	29140.5	58281.1	43925.6	16.4254	55.0824	0.395873	23	0.0007934	0.0015401	-1.40818
SPAC19G12.11	753	753	1	1	1	1	1	0	I	4066981	4068474	0.971731	NA	0.999055	20.95	64.24	2.8	0.92	12057.3	4178.36	1.86	3.72	2.8	8117.82	16235.6	12057.3	36.1258	48.2707	0.276404	27	0.0020982	0.003411	-1.14022
SPAC19G12.12	885	885	2	2	2	2	1	0	I	4068498	4069929	1.1083	NA	1.00131	14.77	33.7267	1.7	0.24	NA	NA	0.97	1.94	1.7	NA	NA	NA	28.3541	57.1255	0.409528	18	0.0022866	0.0023677	-0.0960488
SPAC19G12.13c	750	750	2	2	2	2	1	0	I	4068603	4070968	0.727704	0.579525	1.01049	7.634	14.0367	0.43	0.27	72.59	NA	0.35	0.7	0.43	NA	NA	NA	23.6227	55.0466	0.372661	31	0.0022482	0.0024701	-0.270221
SPAC19G12.14	2229	2229	1	2	1.02153	1	1	1	I	4072137	4075036	NA	NA	NA	124.5	53.1017	3.7	1.1	1311.83	2324.73	2.4	4.8	3.7	1818.28	3636.56	2324.73	4.63278	22.2696	0.447963	29	0.0016056	0.0018843	-0.441756
SPAC19G12.15c	2454	2454	1	2	1.01345	1	1	0	I	4074998	4077914	0.596748	NA	1.0069	484.6	107.783	7.3	1.3	8289.58	4242.92	4.3	8.6	7.3	6266.25	12532.5	8289.58	12.422	34.6857	0.375165	31	0.00168	0.0020032	-0.485337
SPAC19G12.16c	2013	1198	2	2	2	2	0.595132	0	I	4078389	4081129	1.07188	0.621565	0.954885	3100	265.75	20	0.79	NA	NA	10.395	20.79	20	NA	NA	NA	24.3869	54.1913	0.0619219	22	0.0015822	0.0022256	-0.834825
SPAC19G12.17	315	315	1	1	1	1	1	0	I	4066258	4066971	NA	NA	NA	91.05	91.4183	2.3	0.51	9281.71	3425.82	1.405	2.81	2.3	6353.77	12707.5	9281.71	3.15155	24.1202	0.526104	7	0.0012473	0.0018467	-0.745747
SPAC1A6.01c	1368	1368	2	2	2	2	1	0	I	1066192	1070006	1.06064	NA	1.00789	23.22	27.9017	1.3	0.42	291.3	NA	0.86	1.72	1.3	NA	NA	NA	15.0928	44.296	0.528314	50	0.0029323	0.0024719	0.583781
SPAC1A6.02	1086	1086	1	5	1.01842	1	1	1	I	1068668	1070235	NA	NA	1.00352	26.46	65.9567	3.4	0.47	5687.07	1423.83	1.935	3.87	3.4	3555.45	7110.9	5687.07	16.419	48.7385	0.598797	30	0.0046258	0.0036108	0.842572
SPAC1A6.03c	2001	2001	1	2	1.98651	2	1	0	I	1069923	1072343	1.0693	NA	1.01009	109.9	126.167	5.8	1.3	3763.99	11949	3.55	7.1	5.8	7856.5	15713	11949	20.3523	79.5825	0.352076	50	0.0051853	0.0038934	1.04014
SPAC1A6.04c	1842	1842	2	5	2.52986	2	1	1	I	1074331	1077514	0.978815	0.579121	NA	1272	997.3	86	17	38934.8	32632.6	51.5	103	86	35783.7	71567.4	38934.8	58.6581	139.616	0.285985	38	0.0034258	0.0022487	1.60554
SPAC1A6.05c	1452	1452	2	2	2	2	1	0	I	1079635	1081713	1.10089	NA	0.999123	21.46	42.59	1.9	0.38	1205.1	2493.43	1.14	2.28	1.9	1849.27	3698.53	2493.43	14.3252	57.986	0.485148	20	0.0024272	0.0018808	0.827732
SPAC1A6.06c	558	558	2	5	2.12366	2	1	0	I	1081916	1083616	1.05231	1.54181	0.999863	3779	2.41683	0.22	0.16	NA	NA	0.19	0.38	0.22	NA	NA	NA	40.4449	105.675	0.166742	18	0.0022155	0.0019944	0.310869
SPAC1A6.07	1911	1911	2	2	2	2	1	0	I	1084068	1086426	1.12947	0.511118	1.00953	78.72	78.235	4.5	0.96	11702.5	2846.61	2.73	5.46	4.5	7274.55	14549.1	11702.5	22.4443	67.9857	0.138006	24	0.0020849	0.0019172	0.255453
SPAC1A6.08c	858	858	2	2	2	2	1	0	I	1086242	1087505	1.03893	1.16905	1.00468	348.7	8.5165	0.41	0.14	NA	NA	0.275	0.55	0.41	NA	NA	NA	28.248	74.0852	0	6	0.0001651	0.0008941	-1.79461
SPAC1A6.09c	1173	1173	2	2	2	2	1	0	I	1087443	1089673	0.975549	NA	1.00225	149.6	94.0267	5.1	0.88	3170.49	NA	2.99	5.98	5.1	NA	NA	NA	21.3588	63.6845	0.295724	15	0.0011921	0.0012681	-0.163227
SPAC1A6.10	1458	1458	2	2	2	2	1	0	I	1090678	1092303	0.973797	NA	1.01118	40.01	104.728	6.7	1.3	14619.1	8850.83	4	8	6.7	11735	23470	14619.1	22.9767	80.7605	0.60651	18	0.0020244	0.0020917	-0.0902447
SPAC1A6.11	321	321	2	5	2.35202	2	1	0	I	1073171	1074075	NA	NA	NA	0.6731	0.165317	NA	NA	NA	NA	NA	NA	NA	NA	NA	NA	126.807	193.865	0	21	0.0052203	0.0043757	0.553775
SPAC1B1.01	1437	1437	1	2	1.22825	1	1	1	I	3536526	3538612	NA	NA	0.980712	208.4	135.15	9.3	1.9	2256.83	2114.96	5.6	11.2	9.3	2185.89	4371.79	2256.83	9.68797	39.1968	0.342525	21	0.0028414	0.0018972	1.4279
SPAC1B1.02c	1614	1614	2	2	2	2	1	0	I	3538774	3540942	1.08708	1.19707	NA	20.11	36.345	2.1	0.72	557.96	NA	1.41	2.82	2.1	NA	NA	NA	24.2578	50.1212	0.223082	14	0.0016906	0.0012341	0.99417
SPAC1B1.03c	2592	2592	1	1	1	1	1	1	I	3541416	3544320	NA	NA	1.00578	75	134.867	7.1	1.4	14378.2	4383.76	4.25	8.5	7.1	9380.99	18762	14378.2	26.8604	20.0082	0.727856	19	0.0017122	0.0012324	1.10088
SPAC1B1.04c	2046	2046	2	2	2	2	1	0	I	3544706	3548171	1.06329	2.28467	1.0265	79.57	61.7983	3.1	0.91	NA	NA	2.005	4.01	3.1	NA	NA	NA	50.0666	77.0163	0.333056	50	0.0031115	0.002811	0.335168
SPAC1B2.02c	1266	1266	1	1	1	1	1	1	I	2808329	2810033	NA	NA	1.00256	78.84	62.4783	2.9	0.82	6119.67	2806.99	1.86	3.72	2.9	4463.33	8926.66	6119.67	16.8271	37.2466	0.42189	17	0.0011069	0.0018781	-1.1412
SPAC1B2.03c	1005	1005	1	1	1	1	1	0	I	2810265	2812517	NA	NA	1.00553	329.2	122.365	36	2.9	16803	7669.62	19.45	38.9	36	12236.3	24472.6	16803	14.438	49.208	0.31595	16	0.0008046	0.0013394	-1.09868
SPAC1B2.04	423	423	1	1	1	1	1	0	I	2814097	2815495	NA	NA	1.00079	92.58	166.25	5.7	1.3	33524.8	36932.3	3.5	7	5.7	35228.5	70457.1	36932.3	23.7718	55.3955	0.185596	19	0.0020097	0.00256	-0.607852
SPAC1B2.05	2163	2163	1	1	1	1	1	1	I	2815646	2820694	NA	NA	1.00725	14.76	24.61	1.7	0.5	2867.82	NA	1.1	2.2	1.7	NA	NA	NA	5.52505	22.3843	0.531442	44	0.000879	0.0016421	-1.44288
SPAC1B2.06	255	255	2	5	2.88235	4	1	0	I	2812662	2813530	NA	NA	NA	4.448	5.71067	0.053	0.056	NA	NA	0.0545	0.109	0.056	NA	NA	NA	58.9094	138.726	0	22	0.0024614	0.0047798	-1.40056
SPAC1B3.01c	660	660	1	2	1.0197	1	1	0	I	4925782	4927980	0.942979	1.04344	0.894646	128.7	131.1	5.1	1.6	29874.1	22228.4	3.35	6.7	5.1	26051.2	52102.5	29874.1	17.6367	48.4584	0.277518	30	0.0023351	0.0025875	-0.292321
SPAC1B3.02c	324	324	2	2	2	2	1	0	I	4928172	4929655	1.10587	0.379328	1.01223	38.34	235.617	6.4	1.2	4802.54	7504.5	3.8	7.6	6.4	6153.52	12307	7504.5	158.544	126.205	0.221812	34	0.0033208	0.0043243	-0.704494
SPAC1B3.03c	1071	1071	2	2	2	2	1	0	I	4929854	4931230	1.03431	0.332178	1.01206	396.5	469.7	21	1.4	28711.3	18006.3	11.2	22.4	21	23358.8	46717.6	28711.3	56.6662	93.8009	0.632335	16	0.0019783	0.0021935	-0.26991
SPAC1B3.04c	1959	1959	2	2	2	2	1	0	I	4931258	4933788	1.04523	0.589688	NA	9.816	14.0367	0.83	0.38	NA	NA	0.605	1.21	0.83	NA	NA	NA	27.404	73.1469	0.49567	21	0.0013363	0.0015628	-0.415907
SPAC1B3.05	1923	1923	1	5	1.58814	1	1	0	I	4934547	4937012	1.18009	NA	0.993083	100.8	100.442	4.8	1	2104.36	5123.32	2.9	5.8	4.8	3613.84	7227.68	5123.32	40.7804	86.4235	0.499776	18	0.0010964	0.0013749	-0.568115
SPAC1B3.06c	837	837	2	5	2.07407	2	1	0	I	4937755	4939182	1.14947	0.799792	0.953435	55.37	69.7317	3	1.3	5191.6	3002.15	2.15	4.3	3	4096.88	8193.75	5191.6	84.2114	103.265	0	23	0.0039536	0.003051	0.859318
SPAC1B3.07c	747	747	1	2	1.03213	1	1	0	I	4940363	4941623	1.00177	0.49199	1.01161	168.6	54.0067	2	1.3	NA	NA	1.65	3.3	2	NA	NA	NA	47.0784	63.1649	0.322407	15	0.0018271	0.0022406	-0.5022
SPAC1B3.08	1272	1272	2	2	2	2	1	0	I	4942200	4944230	1.08152	0.985235	NA	101.6	86.3933	3.9	0.72	1334.99	1266.12	2.31	4.62	3.9	1300.56	2601.11	1334.99	101.702	105.994	0.506854	16	0.0008616	0.0014839	-1.15372
SPAC1B3.09c	1587	1587	1	2	1.02962	1	1	1	I	4944132	4945814	NA	NA	NA	64.46	96.8467	4.1	0.86	1723.69	NA	2.48	4.96	4.1	NA	NA	NA	4.91553	22.3843	0.452405	25	0.0023417	0.002798	-0.478702
SPAC1B3.10c	1995	1995	2	2	2	2	1	0	I	4946090	4948084	1.07429	0.529684	0.98092	9.557	15.46	1.3	0.43	NA	NA	0.865	1.73	1.3	NA	NA	NA	18.2293	49.6369	0.432287	19	0.0010854	0.0017939	-1.11687
SPAC1B3.11c	705	705	1	1	1	1	1	0	I	4948541	4950238	NA	0.383005	1.0052	34.71	11.5492	0.34	0.18	NA	NA	0.26	0.52	0.34	NA	NA	NA	57.9975	65.2919	0.382148	20	0.0018305	0.0022186	-0.49851
SPAC1B3.12c	216	216	1	2	1.12037	1	1	1	I	4950341	4951480	NA	NA	0.996267	109	209.767	4.3	1.1	6302.6	13388.1	2.7	5.4	4.3	9845.33	19690.7	13388.1	37.7647	60.4275	0.248959	14	0.0024305	0.0023133	0.136177
SPAC1B3.13	2421	2421	1	1	1	1	1	1	I	4951337	4954199	NA	NA	1.00366	14.1	70.1517	3.8	0.71	10852.9	975.95	2.255	4.51	3.8	5914.44	11828.9	10852.9	4.41526	20.6776	0.47179	32	0.0017876	0.0021053	-0.455431
SPAC1B3.14	486	486	1	1	1	1	1	1	I	4954542	4955675	NA	NA	1.01061	78.91	508.483	16	2.9	3900.03	16986.8	9.45	18.9	16	10443.4	20886.9	16986.8	2.42203	19.9327	0.443003	6	0.001157	0.0009975	0.352053
SPAC1B3.15c	1887	1887	2	2	2	2	1	0	I	4955644	4958764	1.02963	0.627086	0.978378	30.66	16.6715	1.5	0.69	NA	NA	1.095	2.19	1.5	NA	NA	NA	115.104	114.155	0.316658	50	0.0026635	0.0030225	-0.372338
SPAC1B3.16c	1707	1707	2	2	2	2	1	0	I	4958698	4961033	1.02115	1.09616	1.00029	14.08	276.317	15	0.78	4145.35	NA	7.89	15.78	15	NA	NA	NA	56.0258	100.448	0.427889	35	0.0019985	0.0028258	-0.891306
SPAC1B3.17	1614	1614	1	1	1	1	1	0	I	4964526	4966980	1.10678	1.18618	1.00083	16.03	32.3	2.1	0.29	NA	NA	1.195	2.39	2.1	NA	NA	NA	8.9232	40.3363	0.360781	25	0.0015144	0.0019181	-0.617902
SPAC1B3.18c	672	672	1	3	1.08036	1	1	1	I	4966990	4968398	NA	NA	1.00096	13.34	23.0417	1.4	0.37	9578.38	NA	0.885	1.77	1.4	NA	NA	NA	61.8378	51.9466	0.378998	16	0.0017777	0.002139	-0.464691
SPAC1B3.20	237	237	1	1	1	1	1	0	I	4948562	4949118	NA	NA	0.998897	173.4	101.093	3	0.91	37505.1	25756.8	1.955	3.91	3	31630.9	63261.9	37505.1	22.8134	44.4459	0.0870088	6	0.0015135	0.002029	-0.559234
SPAC1B3.21	210	203	2	2	2	2	0.966667	0	I	4942226	4942435	NA	NA	NA	36.27	24.135	0.92	0.19	1143.72	NA	0.555	1.11	0.92	NA	NA	NA	8.5092	56.381	0	0	0	0	NA
SPAC1B9.02c	2091	2091	2	2	2	2	1	0	I	2402016	2404815	1.08121	0.659428	0.992784	60.65	61.7167	3.1	1.2	4559.69	948.68	2.15	4.3	3.1	2754.18	5508.37	4559.69	57.118	87.6469	0.489149	18	0.001061	0.0012109	-0.347113
SPAC1B9.03c	1170	1170	1	1	1	1	1	1	I	2406661	2408084	NA	NA	0.999968	58.63	83.9567	3	0.58	2758.67	NA	1.79	3.58	3	NA	NA	NA	32.4406	14.3616	0.592433	9	0.0018497	0.0011922	1.35046
SPAC1D4.01	765	765	2	2	2	2	1	0	I	639405	641280	0.982935	NA	1.00744	74.14	36.82	1.7	0.57	544.2	NA	1.135	2.27	1.7	NA	NA	NA	42.6695	69.4244	0.399647	29	0.0033987	0.0029118	0.499404
SPAC1D4.02c	1038	1038	2	2	2	2	1	0	I	639545	641680	1.10237	0.524793	1.002	65.25	38.3417	1.7	0.46	8652.44	3906.64	1.08	2.16	1.7	6279.54	12559.1	8652.44	49.2962	67.5248	0.426159	28	0.0028937	0.0024692	0.51154
SPAC1D4.03c	1542	1542	1	2	1.33463	1	1	0	I	641845	643775	1.05258	0.497438	1.00591	23.01	12.7683	0.71	0.16	NA	NA	0.435	0.87	0.71	NA	NA	NA	30.0752	60.2006	0.385506	22	0.0023994	0.0021462	0.340629
SPAC1D4.04	1584	1584	1	2	1.00631	1	1	1	I	644667	646547	NA	NA	1.00394	129.3	211.9	8.4	1.2	41291.6	8873.23	4.8	9.6	8.4	25082.4	50164.8	41291.6	3.39533	14.3058	0.479685	13	0.0018503	0.0013018	1.11654
SPAC1D4.05c	1164	1164	2	2	2	2	1	0	I	644623	648097	1.03854	NA	1.01375	7.285	27.1867	1.4	0.34	719.67	NA	0.87	1.74	1.4	NA	NA	NA	12.2747	47.0813	0.448589	24	0.0015972	0.0013009	0.66515
SPAC1D4.06c	921	921	2	2	2	2	1	0	I	648301	649393	1.09104	NA	1.00497	28.5	35.3367	1.5	0.49	3092.8	NA	0.995	1.99	1.5	NA	NA	NA	5.26797	52.1934	0.519417	16	0.0027611	0.0027574	0.0037269
SPAC1D4.07c	441	441	2	5	2.46712	2	1	0	I	649449	649889	NA	NA	1.00588	0.7349	0.846367	NA	NA	NA	NA	NA	NA	NA	NA	NA	NA	133.116	161.089	0	5	0.0025736	0.0021552	0.404597
SPAC1D4.08	756	756	1	2	1.02381	1	1	1	I	650465	652224	NA	NA	NA	42.23	161.083	7.2	1.1	7386.15	1909.09	4.15	8.3	7.2	4647.62	9295.24	7386.15	5.24573	23.8513	0.363852	21	0.0024263	0.0022475	0.22821
SPAC1D4.09c	723	723	2	2	2	2	1	0	I	652225	653321	0.865675	0.548193	1.00894	160.6	90.9417	2.9	0.89	1205.73	3964.4	1.895	3.79	2.9	2585.07	5170.13	3964.4	47.6612	80.4575	0.412541	8	0.0008917	0.0013737	-0.83468
SPAC1D4.10	2430	2430	1	1	1	1	1	1	I	653449	656657	NA	NA	1.00604	27.34	26.86	1.6	0.46	3223.55	1580.04	1.03	2.06	1.6	2401.8	4803.59	3223.55	37.5049	28.8462	0.388581	31	0.0015813	0.0018209	-0.395785
SPAC1D4.11c	2073	2073	2	5	2.06271	2	1	0	I	656076	660381	0.826693	0.564344	0.996647	61.88	26.54	5.5	1.4	NA	NA	3.45	6.9	5.5	NA	NA	NA	47.9232	104.987	0.425365	50	0.0027674	0.0021887	0.828748
SPAC1D4.12	2319	2319	1	1	1	1	1	1	I	664310	667647	NA	NA	1.01166	15.4	24.755	1.3	0.47	938.11	NA	0.885	1.77	1.3	NA	NA	NA	30.1371	50.6259	0.567346	28	0.0022261	0.0015805	1.21525
SPAC1D4.13	1023	1023	2	2	2	2	1	0	I	667815	669742	1.08952	NA	1.00667	77.98	66.935	2.7	0.84	3354.33	NA	1.77	3.54	2.7	NA	NA	NA	47.0453	100.49	0.369044	27	0.003171	0.0026406	0.595057
SPAC1D4.14	4887	4887	1	1	1	1	1	1	I	670203	675444	NA	NA	1.01079	40.36	38.7017	3.1	0.77	1042.4	1387.33	1.935	3.87	3.1	1214.87	2429.73	1387.33	8.59162	15.8108	0.428863	60	0.0027588	0.0021564	0.886095
SPAC1F12.02c	507	507	2	2	2	2	1	0	I	3809345	3810099	NA	0.801993	1.00879	1257	2489.5	98	15	36920.7	54903.2	56.5	113	98	45911.9	91823.9	54903.2	22.6161	61.3029	0.839199	12	0.0048831	0.0029939	1.64603
SPAC1F12.04c	576	576	1	1	1	1	1	0	I	3811066	3811895	1.04307	2.21457	1.01367	19.41	63.3267	2.3	0.41	NA	4132.31	1.355	2.71	2.3	NA	NA	NA	37.4769	70.0286	0.32269	5	0.0007213	0.0011347	-0.759347
SPAC1F12.05	1134	1134	2	2	2	2	1	0	I	3812515	3815745	1.03421	0.55945	0.999161	66.54	61.2483	4.3	2.2	968.76	898.15	3.25	6.5	4.3	933.455	1866.91	968.76	49.8777	60.6309	0.347802	32	0.0019401	0.0018685	0.115634
SPAC1F12.06c	759	759	2	2	2	2	1	0	I	3812962	3815706	1.01495	NA	0.998374	17.79	21.4983	1	0.38	NA	NA	0.69	1.38	1	NA	NA	NA	20.5058	52.1517	0.404102	29	0.0021431	0.0019922	0.226205
SPAC1F12.07	1170	1170	1	1	1	1	1	0	I	3815681	3817165	NA	NA	1.00649	43.16	384.283	13	1.9	73827.1	27936	7.45	14.9	13	50881.5	101763	73827.1	2.02782	21.0199	0.551727	16	0.0026974	0.0020308	0.903086
SPAC1F12.08	951	951	1	1	1	1	1	1	I	3817099	3818568	NA	NA	1.00588	29.76	35.7917	1.2	0.33	2304.11	NA	0.765	1.53	1.2	NA	NA	NA	63.2337	38.8077	0.357778	28	0.0046356	0.0035903	0.866172
SPAC1F12.09	1665	1665	1	5	1.12492	1	1	1	I	3818668	3820526	NA	NA	1.00554	15.8	23.9517	1.1	0.39	2992.26	NA	0.745	1.49	1.1	NA	NA	NA	11.9798	27.7921	0.400264	12	0.0014986	0.0012165	0.604764
SPAC1F12.10c	444	444	1	2	1.15991	1	1	0	I	3820527	3821537	1.02977	NA	1.00017	175.3	143.783	3.6	1.8	10938.9	5052.71	2.7	5.4	3.6	7995.8	15991.6	10938.9	24.1229	58.556	0.323629	14	0.0023121	0.0026083	-0.305204
SPAC1F3.01	2334	2334	1	1	1	1	1	0	I	610842	613338	NA	NA	0.99561	61.79	86.6867	4.5	1.1	3358.67	1162.62	2.8	5.6	4.5	2260.64	4521.29	3358.67	7.51413	21.9842	0.587745	23	0.0020241	0.001735	0.483967
SPAC1F3.02c	3351	3351	1	2	1.31752	1	1	0	I	613369	617324	NA	NA	0.953876	43.59	20.2817	1.7	0.8	237.4	NA	1.25	2.5	1.7	NA	NA	NA	19.992	49.7914	0.36222	36	0.0017626	0.0017237	0.0689787
SPAC1F3.03	3015	3015	1	1	1	1	1	0	I	617816	622703	0.939446	0.574352	1.00871	51.15	18.8317	1.4	0.87	238.24	3638.71	1.135	2.27	1.4	1938.47	3876.95	3638.71	36.0768	45.5826	0.460564	47	0.0024885	0.0018116	1.16599
SPAC1F3.04c	867	867	1	3	1.30565	1	1	0	I	621054	622267	NA	NA	NA	48.53	56.0267	2.5	0.77	2694.42	2546.02	1.635	3.27	2.5	2620.22	5240.44	2694.42	82.1559	80.683	0.50195	17	0.0041978	0.002638	1.64337
SPAC1F3.05	1533	1533	2	2	2	2	1	0	I	623091	625407	1.04632	0.463943	0.998242	32.34	92.46	5.5	1.9	10912.5	8516.3	3.7	7.4	5.5	9714.42	19428.8	10912.5	22.2513	59.4625	0.426514	24	0.002519	0.0019522	0.848155
SPAC1F3.06c	5874	5874	1	2	1.11849	1	1	0	I	625173	631401	1.10157	0.593381	0.940693	54.74	61.2583	5.6	1.1	3914.74	2198.14	3.35	6.7	5.6	3056.44	6112.88	3914.74	39.3547	50.8029	0.0737202	103	0.0035343	0.0031152	0.437794
SPAC1F3.07c	1212	1212	1	2	1.13036	1	1	0	I	631511	633102	NA	NA	1.00534	75.14	63.1967	2.6	0.54	11976.6	1794.44	1.57	3.14	2.6	6885.54	13771.1	11976.6	19.7467	46.6515	0.0846654	26	0.0034692	0.0030783	0.374495
SPAC1F3.08c	327	327	2	5	2.01529	2	1	0	I	633148	633474	NA	NA	0.998241	0.3304	0.0604167	NA	NA	NA	NA	NA	NA	NA	NA	NA	NA	38.9607	111.916	0	9	0.0068321	0.0051868	0.776995
SPAC1F3.09	1686	1686	2	2	2	2	1	0	I	633652	636959	1.06667	0.863603	0.971851	161.7	71.8033	3.4	0.82	5417.67	5557.41	2.11	4.22	3.4	5487.54	10975.1	5557.41	59.9505	100.218	0.303158	39	0.0020602	0.0022234	-0.225619
SPAC1F3.10c	2289	2289	1	2	1.0118	1	1	1	I	634898	639430	0.913719	NA	0.993324	7.929	10.5168	0.62	0.26	NA	NA	0.44	0.88	0.62	NA	NA	NA	29.1858	43.691	0.49902	46	0.0017493	0.0019115	-0.264363
SPAC1F5.02	1479	1479	1	5	1.09601	1	1	1	I	291979	293771	NA	NA	0.954195	337.5	324.583	13	2.5	20331.9	25419.2	7.75	15.5	13	22875.5	45751.1	25419.2	141.612	51.6271	0.59073	19	0.0022203	0.001996	0.317757
SPAC1F5.03c	1149	1149	2	2	2	2	1	0	I	289790	291927	1.13807	1.16288	NA	23.32	106.875	4.9	1.1	11928.1	9021.1	3	6	4.9	10474.6	20949.2	11928.1	45.3187	70.9857	0.671407	22	0.0030685	0.0019382	1.68386
SPAC1F5.04c	5526	5526	1	3	1.04506	1	1	1	I	283287	289200	NA	NA	1.00531	19.84	24.2017	2.2	1	30.23	371.96	1.6	3.2	2.2	201.095	402.19	371.96	13.194	28.5744	0.532678	68	0.0026437	0.0021672	0.702202
SPAC1F5.05c	456	456	1	2	1.00219	1	1	1	I	281774	282745	0.966968	0.523804	1.00889	73.08	57.255	2.6	0.5	1780.96	NA	1.55	3.1	2.6	NA	NA	NA	42.011	93.0192	0.615881	11	0.0037853	0.0021316	1.98739
SPAC1F5.06	2547	2547	1	1	1	1	1	1	I	276657	281347	NA	NA	1.00225	139.9	144.917	9.2	1.8	8902.44	9302.7	5.5	11	9.2	9102.57	18205.1	9302.7	16.2529	31.2056	0.530802	40	0.0017811	0.0016065	0.334801
SPAC1F5.07c	1473	1473	1	1	1	1	1	0	I	276723	278573	1.09031	0.181051	1.0036	32.05	27.915	1.1	0.28	2515.58	NA	0.69	1.38	1.1	NA	NA	NA	5.63142	29.0752	0.541511	18	0.0020042	0.0018327	0.262454
SPAC1F5.08c	1461	1461	1	1	1	1	1	1	I	275089	276661	1.00136	0.485436	0.980192	18.93	23.6733	1.4	0.38	NA	NA	0.89	1.78	1.4	NA	NA	NA	10.9814	41.7408	0.601681	12	0.0019309	0.0014379	0.894457
SPAC1F5.09c	1770	1770	1	5	2.01638	2	1	0	I	273152	274921	1.11462	NA	NA	127.7	3.62517	0.31	0.16	NA	NA	0.235	0.47	0.31	NA	NA	NA	42.7757	82.7037	0.619845	10	0.001661	0.0010642	1.40704
SPAC1F5.10	1185	1185	1	1	1	1	1	0	I	270893	272610	0.470975	0.684747	0.996441	37.79	86.2467	3.1	0.9	8113.86	6262.32	2	4	3.1	7188.09	14376.2	8113.86	19.7046	31.3261	0.770449	12	0.0015844	0.0013164	0.530887
SPAC1F5.11c	10968	10968	1	1	1	1	1	1	I	259603	271053	NA	NA	0.992783	7.146	9.546	2.2	0.83	684.29	443.46	1.515	3.03	2.2	563.875	1127.75	684.29	4.55724	11.5617	0.526798	106	0.001577	0.0017442	-0.312213
SPAC1F7.01c	4098	4098	1	1	1	1	1	0	I	4212476	4216888	0.922856	NA	0.984697	38.94	96.2383	7.5	1.7	4378.41	3730.82	4.6	9.2	7.5	4054.61	8109.23	4378.41	6.04387	11.7076	0.651865	41	0.0015381	0.0017504	-0.37454
SPAC1F7.02c	1737	1737	1	1	1	1	1	1	I	4217218	4219400	NA	NA	1.01909	35.23	135.683	7.4	0.97	14645.5	3505.67	4.185	8.37	7.4	9075.56	18151.1	14645.5	24.3599	32.0493	0.621987	20	0.0020365	0.0017289	0.506947
SPAC1F7.03	2133	2133	1	2	1.188	1	1	1	I	4219677	4222702	NA	NA	1.01474	69.89	61.0533	4.7	1.9	NA	NA	3.3	6.6	4.7	NA	NA	NA	33.7912	48.7317	0.412566	29	0.0020032	0.0018058	0.326542
SPAC1F7.04	609	609	1	1	1	1	1	1	I	4223778	4225824	NA	NA	NA	473.5	570.133	24	4.8	28962.2	21833.5	14.4	28.8	24	25397.8	50795.7	28962.2	28.4517	58.3666	0.178766	22	0.0021993	0.0020244	0.249475
SPAC1F7.05	2436	2436	1	2	1.00205	1	1	1	I	4226958	4229989	NA	NA	1.00013	160.5	341.6	16	2.5	35764.1	3877.67	9.25	18.5	16	19820.9	39641.8	35764.1	29.5661	11.7151	0.761506	28	0.0021217	0.0017395	0.653683
SPAC1F7.06	756	756	1	5	1.38492	1	1	0	I	4230615	4232557	1.08336	NA	1.00728	10.57	0.378783	0.023	1.2	NA	NA	0.6115	1.223	1.2	NA	NA	NA	19.9093	67.0304	0.170615	53	0.006523	0.0051488	0.839941
SPAC1F7.07c	1194	1194	2	2	2	2	1	0	I	4232998	4234760	0.959847	NA	0.994712	31.62	50.4433	5.3	0.95	4872.54	NA	3.125	6.25	5.3	NA	NA	NA	5.76236	49.453	0.479314	35	0.0046016	0.0037502	0.691142
SPAC1F7.08	1869	1869	2	2	2	2	1	0	I	4235080	4237874	1.05217	0.461267	1.00586	10.17	18.4577	6.1	0.86	7818.37	NA	3.48	6.96	6.1	NA	NA	NA	16.6463	63.157	0.458698	36	0.0020367	0.0025283	-0.593472
SPAC1F7.09c	1029	1029	2	2	2	2	1	0	I	4241812	4243446	1.14604	0.674378	1.0083	54.43	37.345	2.5	1.8	5101.89	5720.4	2.15	4.3	2.5	5411.15	10822.3	5720.4	21.4132	61.2244	0.445785	16	0.0021428	0.0018433	0.447132
SPAC1F7.10	717	717	2	5	2.159	2	1	0	I	4243421	4244823	1.05194	0.63386	1.00926	11.15	30.285	1.9	0.9	3740.41	4023.96	1.4	2.8	1.9	3882.18	7764.37	4023.96	35.332	115.845	0.379104	17	0.0023552	0.0022856	0.0845595
SPAC1F7.11c	2349	2349	2	2	2	2	1	0	I	4244723	4247894	1.06596	0.538543	0.993358	14.67	32.1383	2.6	0.98	683.69	1197.05	1.79	3.58	2.6	940.37	1880.74	1197.05	29.0227	60.7406	0.406595	36	0.0027371	0.0021385	0.854449
SPAC1F7.12	1023	1023	2	5	2.05376	2	1	0	I	4248777	4250231	1.03351	0.504241	1.00933	48.47	65.8933	4.8	2.5	12989.1	27365.6	3.65	7.3	4.8	20177.3	40354.7	27365.6	110.6	106.527	0.48405	21	0.0040453	0.0027527	1.34721
SPAC1F7.13c	762	381	1	1	1	1	0.5	0	I	4250595	4251468	NA	0.657736	1.01944	455.1	3140.5	110	7.2	374427	39428.9	58.6	117.2	110	206928	413856	374427	0.98441	16.01	0.496068	4	0.000984	0.001045	-0.113185
SPAC1F7.14c	246	246	2	2	2	2	1	0	I	4222648	4222893	NA	NA	NA	3.733	20.2433	1.2	0.3	NA	NA	0.75	1.5	1.2	NA	NA	NA	6.05329	56.8811	0.518481	3	0.0037326	0.0022972	1.0955
SPAC1F8.01	1668	994	1	2	1.62072	2	0.595923	0	I	82746	84786	0.945229	0.612252	1.0006	100.5	1.981	0.15	0.1	NA	NA	0.125	0.25	0.15	NA	NA	NA	41.8141	39.0255	0.443792	118	0.033808	0.0144849	4.36351
SPAC1F8.02c	681	681	1	1	1	1	1	0	I	85566	86324	1.07175	NA	0.9616	3.807	0.113152	0.023	NA	NA	NA	NA	NA	NA	NA	NA	NA	3.70588	34.0353	0	49	0.0426809	0.017928	4.32241
SPAC1F8.03c	1893	1893	1	1	1	1	1	0	I	88201	90300	1.05043	0.984112	NA	4.28	6.11007	0.76	0.072	NA	NA	0.416	0.832	0.76	NA	NA	NA	3.07277	33.3161	0	154	0.0409886	0.0167071	4.78887
SPAC1F8.04c	1392	1392	2	2	2	2	1	0	I	92387	93931	NA	0.584742	1.00336	42.88	0.8683	0.081	0.72	NA	4484.02	0.4005	0.801	0.72	NA	NA	NA	21.9752	59.2175	0	98	0.0349555	0.0136169	5.09057
SPAC1F8.05	549	549	2	2	2	2	1	0	I	95961	96966	1.0498	NA	1.00119	263400	2.80983	0.14	0.041	NA	NA	0.0905	0.181	0.14	NA	NA	NA	29.9993	108.064	0	5	0.0007425	0.0010464	-0.605422
SPAC1F8.06	1158	1158	2	5	2.08117	2	1	0	I	99871	101431	0.983999	0.478082	0.965407	5.97	22.2	1.1	0.05	NA	NA	0.575	1.15	1.1	NA	NA	NA	94.6526	130.322	0.20773	94	0.0373211	0.0152452	4.69681
SPAC1F8.07c	1707	1707	1	3	1.0246	1	1	1	I	101715	103594	NA	NA	1.00227	741.4	5904.17	310	45	500408	200256	177.5	355	310	350332	700665	500408	6.65347	33.207	0.516853	71	0.0173703	0.0071181	4.61144
SPAC1F8.08	363	363	2	5	2.84573	2	1	0	I	103941	104953	1.06789	1.90441	NA	1.19	1.37898	0.076	0.077	NA	NA	0.0765	0.153	0.077	NA	NA	NA	451.224	402.707	0.643	22	0.008651	0.0041071	3.19462
SPAC20G4.01	843	843	2	2	2	2	1	0	I	4811984	4813179	1.06848	0.622511	1.00648	54.14	84.7683	2.4	0.52	4834.31	249.85	1.46	2.92	2.4	2542.08	5084.16	4834.31	24.4311	49.4984	0.627637	8	0.0019256	0.00126	1.25687
SPAC20G4.02c	4119	4119	2	2	2	2	1	0	I	4813111	4817790	1.21023	0.555789	1.00576	14.23	4.82067	0.42	0.19	NA	NA	0.305	0.61	0.42	NA	NA	NA	29.5489	72.4476	0.268765	42	0.0027482	0.0016912	1.9335
SPAC20G4.03c	2115	2115	2	2	2	2	1	0	I	4818012	4820749	1.10351	0.777267	0.957197	26.53	13.841	1.3	0.56	NA	NA	0.93	1.86	1.3	NA	NA	NA	36.0524	91.204	0.341275	16	0.0012344	0.0011015	0.332028
SPAC20G4.04c	864	864	2	2	2	2	1	1	I	4820987	4822706	0.979599	NA	1.00008	33.57	19.6667	0.66	0.061	NA	NA	0.3605	0.721	0.66	NA	NA	NA	23.1639	75.0952	0.43374	17	0.0021649	0.001863	0.450356
SPAC20G4.05c	1707	1707	2	5	2.04511	2	1	0	I	4822869	4824867	1.04346	NA	NA	33.7	20.1317	1.1	0.79	261.66	686.29	0.945	1.89	1.1	473.975	947.95	686.29	26.6684	80.2293	0.0164732	19	0.0020802	0.0017903	0.457818
SPAC20G4.06c	414	414	1	1	1	1	1	1	I	4825257	4826099	NA	NA	0.99338	277.4	1113.42	28	4.3	73661	79539	16.15	32.3	28	76600	153200	79539	13.3857	31.9207	0.55231	4	0.0005572	0.0008959	-0.733089
SPAC20G4.07c	1362	1362	1	1	1	1	1	0	I	4826601	4828141	0.708986	0.618208	1.00499	20.74	104.728	5.2	0.47	5338.44	1870.63	2.835	5.67	5.2	3604.53	7209.07	5338.44	1.73939	11.8742	0.607112	16	0.0017693	0.0019557	-0.262198
SPAC20G4.08	3231	3231	2	5	2.01609	2	1	0	I	4828891	4832473	1.03775	2.45117	0.998322	40.71	42.775	4.2	0.93	8987.75	6020.77	2.565	5.13	4.2	7504.26	15008.5	8987.75	25.0378	76.9047	0.361032	35	0.0023216	0.00184	0.796983
SPAC20G4.09	75	75	2	2	2	2	1	0	I	4826230	4826349	NA	NA	NA	13.68	1.26327	NA	0.054	NA	NA	NA	NA	NA	NA	NA	NA	81.901	179.394	0	3	0.0046266	0.004709	-0.0306616
SPAC20G8.01	2307	2307	1	1	1	1	1	1	I	1387893	1390617	NA	NA	NA	38.4	29.7033	2.2	0.54	1096.07	NA	1.37	2.74	2.2	NA	NA	NA	5.82893	20.9348	0.507747	33	0.0027104	0.0022819	0.568386
SPAC20G8.02	2274	2274	1	5	2.14644	2	1	0	I	1390637	1393081	0.974056	0.690612	1.00292	33.99	26.5983	1.8	0.56	824.38	NA	1.18	2.36	1.8	NA	NA	NA	75.0882	98.6117	0.54581	19	0.0011267	0.0014637	-0.651032
SPAC20G8.03	1674	1674	1	1	1	1	1	1	I	1393608	1395820	NA	NA	1.0011	94.86	188.567	8.9	2.1	3404.98	NA	5.5	11	8.9	NA	NA	NA	13.4279	44.7472	0.419689	16	0.001428	0.0013662	0.124618
SPAC20G8.04c	1899	1899	2	5	2.11322	4	1	0	I	1395770	1398272	1.12572	0.511205	1.00718	75.92	123.787	8.7	1.5	37684.3	7725.11	5.1	10.2	8.7	22704.7	45409.4	37684.3	79.5223	102.347	0.106839	21	0.0018686	0.0015822	0.519376
SPAC20G8.05c	2784	2784	1	2	1.00287	1	1	1	I	1399200	1402965	NA	NA	NA	17.56	47.515	3.4	0.76	3061.95	3013.19	2.08	4.16	3.4	3037.57	6075.14	3061.95	17.1432	25.1514	0.421273	32	0.0017644	0.0016005	0.309007
SPAC20G8.06	6303	6303	1	2	1.01317	1	1	1	I	1403154	1409763	NA	NA	0.980019	21.66	48.77	5.1	1.7	3791.25	2916.29	3.4	6.8	5.1	3353.77	6707.54	3791.25	10.8485	14.4927	0.629742	42	0.001523	0.001197	0.842446
SPAC20G8.07c	660	660	1	1	1	1	1	0	I	1410106	1411256	1.05848	0.569106	1.00787	11.29	88.4717	3.9	0.63	4918.24	5306.1	2.265	4.53	3.9	5112.17	10224.3	5306.1	28.8938	52.3688	0.458227	6	0.0013405	0.0009819	0.803817
SPAC20G8.08c	2835	2835	2	2	2	2	1	0	I	1411624	1415165	1.1445	0.552692	1.01323	14.84	21.2683	1.2	0.34	NA	NA	0.77	1.54	1.2	NA	NA	NA	17.3117	49.5334	0.450079	52	0.0034182	0.0027669	0.739815
SPAC20G8.09c	3102	3102	1	1	1	1	1	0	I	1415452	1418825	1.12306	NA	NA	48.84	94.9417	5	0.82	7562.8	5475.3	2.91	5.82	5	6519.05	13038.1	7562.8	12.9266	14.9938	0.695964	21	0.0020775	0.0011727	2.21345
SPAC20G8.10c	1395	1395	1	3	1.00143	1	1	0	I	1418900	1420497	0.94946	NA	1.00651	34.19	10.237	0.67	0.29	NA	987.43	0.48	0.96	0.67	NA	NA	NA	28.1214	41.0878	0.542315	9	0.0019077	0.0010609	1.95468
SPAC20H4.01	2001	2001	1	2	1.12044	1	1	1	I	2111393	2113866	NA	NA	NA	60.87	73.6433	3.7	0.88	5578.38	4140.54	2.29	4.58	3.7	4859.46	9718.92	5578.38	13.71	39.1564	0.409468	31	0.0023813	0.0023602	0.0268485
SPAC20H4.02	753	753	2	2	2	2	1	0	I	2113811	2114930	NA	1.27873	1.00812	158.4	57.78	3	0.93	NA	NA	1.965	3.93	3	NA	NA	NA	61.9576	84.5715	0.439272	13	0.0017125	0.0021863	-0.574279
SPAC20H4.03c	882	882	2	2	2	2	1	0	I	2114913	2116435	0.895579	0.483234	1.00004	54.5	93.3167	2.9	0.68	8605.79	3554.16	1.79	3.58	2.9	6079.98	12160	8605.79	15.7309	49.4718	0.477819	10	0.00111	0.0012384	-0.260148
SPAC20H4.04	2352	2352	2	2	2	2	1	0	I	2116487	2120279	1.06245	NA	NA	25.38	17.795	0.98	0.38	NA	NA	0.68	1.36	0.98	NA	NA	NA	34.1731	73.7819	0.48177	36	0.0019722	0.0017883	0.313928
SPAC20H4.05c	687	687	2	2	2	2	1	0	I	2116880	2120391	1.04045	0.544181	1.00921	16.75	43.1267	1.4	0.26	1543.9	NA	0.83	1.66	1.4	NA	NA	NA	26.3638	67.426	0.515685	35	0.0021673	0.0018772	0.4704
SPAC20H4.06c	1605	1605	1	2	1.43115	1	1	0	I	2120430	2122465	1.01645	0.483731	1.00492	18.54	15.275	1	0.32	NA	NA	0.66	1.32	1	NA	NA	NA	15.538	49.6946	0.401072	25	0.002129	0.0023175	-0.238739
SPAC20H4.07	1065	1065	1	1	1	1	1	0	I	2122490	2124506	1.02572	NA	1.00683	28.45	27.05	1.1	0.38	NA	NA	0.74	1.48	1.1	NA	NA	NA	37.8491	69.9077	0.353304	17	0.0015158	0.0015907	-0.130967
SPAC20H4.08	813	813	2	5	2.16851	2	1	0	I	2124684	2125978	1.10269	1.24034	1.01302	28.37	41.6867	1.8	0.18	NA	NA	0.99	1.98	1.8	NA	NA	NA	79.598	132.156	0.321383	9	0.0009086	0.0013091	-0.749054
SPAC20H4.09	1944	1944	1	3	1.49846	1	1	0	I	2126067	2128359	1.01426	1.20978	1.00564	38.12	21.9483	1.1	0.41	990.57	NA	0.755	1.51	1.1	NA	NA	NA	14.5469	48.819	0.321354	21	0.0019016	0.0017258	0.292117
SPAC20H4.10	3033	3033	1	2	1.09693	1	1	0	I	2128433	2131713	1.01962	0.763106	1.00199	72.93	42.3183	2.4	0.89	2337.35	4144.78	1.645	3.29	2.4	3241.07	6482.13	4144.78	11.8205	31.1657	0.575715	31	0.0020285	0.0017797	0.420587
SPAC20H4.11c	603	603	2	2	2	2	1	0	I	2131685	2133066	1.07809	0.514568	0.957986	368.2	11.615	0.66	1	NA	6108.76	0.83	1.66	1	NA	NA	NA	58.4007	73.2115	0.244417	15	0.0020857	0.0020459	0.0528785
SPAC212.01c	NA	NA	NA	NA	NA	NA	NA	NA	NA	NA	NA	NA	NA	NA	NA	NA	NA	NA	NA	NA	NA	NA	NA	NA	NA	NA	NA	NA	NA	0	NA	NA	NA
SPAC212.02	NA	NA	NA	NA	NA	NA	NA	NA	NA	NA	NA	NA	NA	NA	NA	NA	NA	NA	NA	NA	NA	NA	NA	NA	NA	NA	NA	NA	NA	0	NA	NA	NA
SPAC212.03	NA	NA	NA	NA	NA	NA	NA	NA	NA	NA	NA	NA	NA	NA	NA	NA	NA	NA	NA	NA	NA	NA	NA	NA	NA	NA	NA	NA	NA	0	NA	NA	NA
SPAC212.04c	867	159	1	1	1	1	0.183391	0	I	21381	23050	0.973469	0.577829	1.00486	192.6	6.2315	0.28	0.099	NA	NA	0.1895	0.379	0.28	NA	NA	NA	1.78336	13.5351	0	1	0.0002449	0.0013266	-0.911175
SPAC212.06c	NA	NA	NA	NA	NA	NA	NA	NA	NA	NA	NA	NA	NA	NA	NA	NA	NA	NA	NA	NA	NA	NA	NA	NA	NA	NA	NA	NA	NA	0	NA	NA	NA
SPAC212.08c	837	136	1	1	1	1	0.162485	0	I	11784	12994	1.06282	1.63097	0.98041	0.1291	2.38547	0.25	0.1	NA	NA	0.175	0.35	0.25	NA	NA	NA	0.710466	13.3323	0	0	NA	NA	NA
SPAC212.11	NA	NA	NA	NA	NA	NA	NA	NA	NA	NA	NA	NA	NA	NA	NA	NA	NA	NA	NA	NA	NA	NA	NA	NA	NA	NA	NA	NA	NA	0	NA	NA	NA
SPAC212.12	NA	NA	NA	NA	NA	NA	NA	NA	NA	NA	NA	NA	NA	NA	NA	NA	NA	NA	NA	NA	NA	NA	NA	NA	NA	NA	NA	NA	NA	0	NA	NA	NA
SPAC21E11.03c	516	516	2	2	2	2	1	0	I	4252142	4253622	0.987314	NA	1.00563	72.75	41.275	2.5	0.69	2609.25	1798.96	1.595	3.19	2.5	2204.11	4408.21	2609.25	9.83132	45.0605	0.168843	18	0.0026186	0.0022924	0.399017
SPAC21E11.04	630	630	2	2	2	2	1	0	I	4254672	4255695	0.994053	0.527122	1.00838	12.77	41.1917	1.6	0.57	2078.83	1838.41	1.085	2.17	1.6	1958.62	3917.24	2078.83	37.971	86.1933	0.345532	15	0.003611	0.0027592	0.839979
SPAC21E11.05c	1551	1551	2	2	2	2	1	0	I	4254965	4257641	1.06907	NA	0.991131	85.46	29.9217	1.6	0.53	1002.08	1761.61	1.065	2.13	1.6	1381.85	2763.69	1761.61	36.6885	67.1472	0.529697	41	0.0024842	0.0028859	-0.429715
SPAC21E11.06	1404	1404	1	1	1	1	1	1	I	4257687	4259783	NA	NA	1.00768	72.33	98.5583	4.2	0.72	9529.83	3690.61	2.46	4.92	4.2	6610.22	13220.4	9529.83	7.76391	27.7175	0.452633	20	0.0027109	0.0018018	1.43759
SPAC21E11.07	978	978	1	2	1.05828	1	1	1	I	4259954	4261207	NA	NA	1.00506	38.44	25.755	1.1	0.36	221.21	NA	0.73	1.46	1.1	NA	NA	NA	53.78	45.4923	0.39679	18	0.0047504	0.0027059	2.11892
SPAC21E11.08	1812	1812	1	1	1	1	1	1	I	4261533	4263964	NA	NA	NA	97.39	163.467	8.7	1.6	17468.9	4512.4	5.15	10.3	8.7	10990.7	21981.3	17468.9	46.5075	28.3254	0.432164	18	0.0013198	0.0013941	-0.149543
SPAC222.03c	270	270	1	1	1	1	1	1	I	947876	948800	NA	NA	1.00522	28.81	97.2617	3.2	0.42	11620.4	4181.85	1.81	3.62	3.2	7901.12	15802.2	11620.4	62.7483	89.6001	0.264643	11	0.0030316	0.00224	0.905406
SPAC222.04c	354	354	1	1	1	1	1	0	I	950120	950813	NA	NA	NA	47	63.0683	2.5	0.47	NA	NA	1.485	2.97	2.5	NA	NA	NA	69.0912	96.1594	0.442532	8	0.0023812	0.0021714	0.22989
SPAC222.05c	1491	1491	1	2	1.42991	1	1	0	I	950912	953006	0.385044	NA	NA	33.11	21.3367	1.3	0.43	NA	NA	0.865	1.73	1.3	NA	NA	NA	54.8574	61.1396	0.376353	36	0.0040821	0.0032398	0.793588
SPAC222.06	909	909	1	1	1	1	1	1	I	953095	954325	NA	NA	0.996843	134.2	140.322	8.3	1.3	2165.8	1453.21	4.8	9.6	8.3	1809.51	3619.01	2165.8	3.68279	20.1108	0.644067	14	0.0025826	0.0021474	0.544563
SPAC222.07c	1920	1920	2	2	2	2	1	0	I	954279	956707	1.13118	0.563474	1.00987	56.43	39.1383	1.9	0.52	NA	NA	1.21	2.42	1.9	NA	NA	NA	80.4327	77.991	0.388097	39	0.0025683	0.0030243	-0.463507
SPAC222.08c	705	705	1	1	1	1	1	0	I	957367	958774	0.557232	1.04573	1.00932	25.9	81.275	3.1	0.55	15768.5	4402.01	1.825	3.65	3.1	10085.3	20170.5	15768.5	78.7564	89.4423	0.402484	20	0.0026427	0.0026814	-0.041115
SPAC222.09	1863	1863	1	5	1.25121	1	1	1	I	959867	962227	NA	NA	1.00585	95.27	157.533	11	2	8022.21	9876.05	6.5	13	11	8949.13	17898.3	9876.05	16.3004	42.854	0.598601	10	0.0008024	0.0007985	0.0123488
SPAC222.10c	1998	1998	1	3	1.01401	1	1	1	I	962314	964867	NA	NA	1.00881	46.31	30.2217	1.8	0.42	613.83	NA	1.11	2.22	1.8	NA	NA	NA	15.3536	28.6581	0.430048	35	0.0021608	0.0025866	-0.501108
SPAC222.11	939	939	1	2	1.00426	1	1	1	I	966164	967591	NA	NA	1.00695	32.73	174.8	7.4	0.83	23016	10478.7	4.115	8.23	7.4	16747.3	33494.7	23016	14.7845	33.9191	0.59891	8	0.001775	0.001056	1.61984
SPAC222.12c	1578	1578	1	1	1	1	1	0	I	968507	970412	0.152487	NA	1.00147	421.9	928.033	41	5.5	91271.1	97914.1	23.25	46.5	41	94592.6	189185	97914.1	4.21888	36.1424	0.860826	12	0.0014146	0.0012133	0.432826
SPAC222.13c	1779	1779	2	5	2.04947	2	1	0	I	970875	973548	1.05424	1.20777	1.01262	52.47	38.0367	1.6	0.69	583.09	NA	1.145	2.29	1.6	NA	NA	NA	65.304	93.7895	0.369455	38	0.0033812	0.0026788	0.804316
SPAC222.14c	2289	2289	1	3	1.03408	1	1	0	I	973843	976782	1.06776	0.738757	0.963647	70.39	44.605	2.4	0.59	10154.1	5065.47	1.495	2.99	2.4	7609.78	15219.6	10154.1	18.279	42.4688	0.482892	30	0.0024463	0.0019221	0.817596
SPAC222.15	651	651	2	2	2	2	1	0	I	977709	978637	1.12189	1.10933	1.00778	35.26	1.15047	0.16	0.026	NA	NA	0.093	0.186	0.16	NA	NA	NA	21.5859	75.3108	0.511192	5	0.0004157	0.0010138	-1.22952
SPAC222.16c	1017	1017	2	2	2	2	1	0	I	979482	981161	NA	0.519712	1.00637	9.401	15.5067	0.59	0.17	NA	NA	0.38	0.76	0.59	NA	NA	NA	34.4307	71.117	0.173595	14	0.0022392	0.0015716	1.14163
SPAC222.17	270	270	2	2	2	2	1	0	I	967583	968302	NA	NA	NA	29.21	27.6317	0.68	0.23	NA	4000.33	0.455	0.91	0.68	NA	NA	NA	68.6185	139.03	0	15	0.0054729	0.00393	1.06829
SPAC222.18	336	336	2	2	2	2	1	0	I	978722	979643	NA	NA	NA	148.7	98.6883	3.2	1.2	668.59	NA	2.2	4.4	3.2	NA	NA	NA	54.7335	106.236	0	5	0.001227	0.0010259	0.408577
SPAC222.19	354	354	1	1	1	1	1	0	I	949646	950047	NA	NA	NA	29.91	24.4867	0.66	0.25	11246.3	17480	0.455	0.91	0.66	14363.2	28726.3	17480	51.5303	16.0651	0.591799	2	0.0009168	0.0009371	-0.0325021
SPAC227.01c	1122	1122	1	2	1.09447	1	1	1	I	498878	500674	0.884323	0.379855	1.00199	6.836	13.2467	0.87	0.24	NA	NA	0.555	1.11	0.87	NA	NA	NA	64.5069	62.8928	0.396098	15	0.0017508	0.0015725	0.308653
SPAC227.02c	618	618	1	3	1.02589	1	1	1	I	501751	502444	NA	NA	0.998405	36.01	48.7383	2.4	0.4	NA	NA	1.4	2.8	2.4	NA	NA	NA	15.2582	58.9364	0.596385	4	0.0013228	0.0010857	0.42356
SPAC227.03c	1116	1116	2	2	2	2	1	0	I	502577	504324	1.15525	0.564937	1.00465	25.51	15.82	0.82	0.32	1894.44	NA	0.57	1.14	0.82	NA	NA	NA	65.2361	89.2866	0.466571	18	0.0023759	0.0019396	0.630791
SPAC227.04	540	540	2	2	2	2	1	0	I	504835	505775	1.07104	0.524175	1.01005	8.102	11.3513	0.68	0.23	NA	NA	0.455	0.91	0.68	NA	NA	NA	30.911	94.9397	0.0257869	13	0.0022889	0.0026022	-0.319114
SPAC227.05	372	372	2	2	2	2	1	0	I	505902	506355	1.08853	0.933222	1.00567	241	149.1	7.9	1.3	4928.48	1563.9	4.6	9.2	7.9	3246.19	6492.38	4928.48	73.1799	64.0129	0.593091	3	0.0012875	0.0012447	0.060335
SPAC227.06	750	750	2	2	2	2	1	0	I	506520	507605	1.03506	0.530619	1.00738	154.3	125.883	5.4	0.98	4674	3171.18	3.19	6.38	5.4	3922.59	7845.18	4674	65.9084	82.2636	0.463395	7	0.0014594	0.0012141	0.464191
SPAC227.07c	1392	1392	1	2	1.00575	1	1	1	I	507522	509960	1.09928	0.685371	NA	76.52	102.6	4.9	1.3	8636.27	4958.5	3.1	6.2	4.9	6797.39	13594.8	8636.27	52.208	48.1032	0.628474	15	0.0011211	0.0011584	-0.0876305
SPAC227.08c	513	513	1	2	1.23197	1	1	1	I	510410	511433	NA	NA	1.00091	20.11	29.3467	1	0.43	NA	9119.64	0.715	1.43	1	NA	NA	NA	36.7753	68.3239	0.468203	17	0.0034997	0.0031274	0.330847
SPAC227.09	1254	1254	1	1	1	1	1	1	I	511350	513382	NA	NA	1.00897	15.29	31.9	1.5	0.43	2400.82	601.85	0.965	1.93	1.5	1501.34	3002.67	2400.82	24.4319	50.8269	0.368362	35	0.0048474	0.0032481	1.49912
SPAC227.10	345	345	2	2	2	2	1	0	I	513820	514921	1.10422	0.430817	1.00292	88.46	130	3.6	0.65	10761.7	3147.89	2.125	4.25	3.6	6954.81	13909.6	10761.7	48.2857	107.441	0.395915	18	0.0038262	0.0030795	0.679993
SPAC227.11c	933	933	2	5	2.34084	4	1	0	I	513967	517252	1.03682	0.69717	1.00839	45.27	32.1033	1.3	0.49	1796.21	NA	0.895	1.79	1.3	NA	NA	NA	58.7809	79.9248	0.431469	50	0.0037297	0.0028671	0.943137
SPAC227.12	1389	1389	1	1	1	1	1	1	I	515661	517504	NA	NA	1.00876	18.24	28.4317	1.3	0.37	1896.07	NA	0.835	1.67	1.3	NA	NA	NA	57.6227	54.2852	0.440498	25	0.0034062	0.0025537	0.979968
SPAC227.13c	579	579	1	2	1.11744	1	1	0	I	517416	519017	1.00634	NA	1.00704	158.4	140.283	15	4.1	5044.94	NA	9.55	19.1	15	NA	NA	NA	29.9722	114.893	0.245168	15	0.0027145	0.001767	1.45897
SPAC227.14	708	708	2	2	2	2	1	0	I	520174	522766	0.706163	0.500276	1.00438	74.54	51.93	4	0.83	NA	5163.45	2.415	4.83	4	NA	NA	NA	699.742	168.947	0.169086	43	0.0033957	0.0031328	0.260167
SPAC227.15	2622	2622	2	5	2.01754	2	1	0	I	523097	526412	1.04533	1.93113	1.00583	124.6	48.4667	3.9	1.5	199.97	NA	2.7	5.4	3.9	NA	NA	NA	83.8859	77.9034	0.173629	26	0.0014013	0.0014773	-0.15174
SPAC227.16c	501	501	1	5	1.2495	1	1	1	I	527782	528906	NA	NA	1.00288	58.33	92.3767	2.2	0.65	NA	NA	1.425	2.85	2.2	NA	NA	NA	25.6789	67.9306	0.391884	14	0.0030167	0.0023951	0.697384
SPAC227.17c	366	366	2	2	2	2	1	0	I	529167	530275	0.364601	2.08228	1.00986	17.12	50.28	1.5	0.5	726.99	NA	1	2	1.5	NA	NA	NA	40.7301	103.851	0.241767	16	0.0035307	0.0027176	0.823194
SPAC227.18	1107	1107	2	2	2	2	1	0	I	530261	531981	0.916542	NA	1.00859	122.3	538.567	21	2	49393.8	41946.2	11.5	23	21	45670	91340	49393.8	16.4784	84.433	0.534285	12	0.0014583	0.0013149	0.284529
SPAC227.19c	252	252	2	2	2	2	1	0	I	501117	501485	NA	NA	NA	4.93	27.8367	0.62	0.24	NA	NA	0.43	0.86	0.62	NA	NA	NA	15.1556	26.2528	0.590446	1	9.42e-05	0.0005105	-0.911041
SPAC22A12.01c	1683	1683	2	2	2	2	1	0	I	1156487	1159594	0.935877	NA	1.00333	147.8	26.43	1.4	0.55	NA	NA	0.975	1.95	1.4	NA	NA	NA	36.8923	91.4287	0.332252	49	0.0044123	0.0032477	1.12246
SPAC22A12.02c	375	375	2	5	2.16533	2	1	0	I	1159626	1160000	1.06046	0.799508	NA	579.9	1.22252	0.054	0.065	NA	NA	0.0595	0.119	0.065	NA	NA	NA	74.0363	120.553	0	6	0.0036196	0.0030299	0.428355
SPAC22A12.03c	1134	1134	2	2	2	2	1	0	I	1160118	1161595	1.01614	0.602067	NA	15.05	24.8567	0.93	0.29	NA	NA	0.61	1.22	0.93	NA	NA	NA	18.8965	69.9127	0.330006	11	0.0027588	0.0014038	2.47276
SPAC22A12.04c	393	393	2	2	2	2	1	0	I	1162203	1162901	0.964343	NA	1.00922	216.3	1431.33	59	4.5	NA	NA	31.75	63.5	59	NA	NA	NA	28.878	67.754	0.662139	12	0.0039525	0.0032523	0.561585
SPAC22A12.05	330	330	1	1	1	1	1	1	I	1163057	1163522	NA	NA	0.997025	44.85	112.142	3.2	0.88	3565.58	NA	2.04	4.08	3.2	NA	NA	NA	9.9416	20.7882	0.68755	2	0.0011448	0.0008084	0.624356
SPAC22A12.06c	1290	1290	2	5	2.07829	2	1	0	I	1163745	1165581	1.04376	0.505852	1.00978	45.81	86.8567	4.5	3.5	1347.86	NA	4	8	4.5	NA	NA	NA	60.6524	108.984	0.430365	13	0.0025038	0.0013344	2.32217
SPAC22A12.07c	2682	2682	1	2	1.23676	1	1	1	I	1166562	1169743	0.916137	NA	0.987826	45.64	97.7367	7.1	1.6	9831.27	5959.2	4.35	8.7	7.1	7895.23	15790.5	9831.27	57.9774	54.7992	0.427141	23	0.0019128	0.0013624	1.17364
SPAC22A12.08c	1713	1713	1	1	1	1	1	1	I	1170196	1172171	NA	NA	1.00449	54.55	45.69	2.2	0.65	5909.53	5108.1	1.425	2.85	2.2	5508.81	11017.6	5909.53	12.3088	21.244	0.644928	24	0.0022696	0.0022878	-0.0231631
SPAC22A12.09c	1446	1446	1	2	1.0325	1	1	1	I	1172351	1174497	NA	NA	1.00563	45.27	39.6317	1.9	0.52	1543.31	2249.34	1.21	2.42	1.9	1896.33	3792.65	2249.34	18.033	30.5814	0.482674	39	0.0048859	0.0034217	1.3156
SPAC22A12.10	1161	1161	2	2	2	2	1	0	I	1172209	1176801	1.0358	NA	1.00864	72.25	112.617	5.4	1.8	10326.1	6634.58	3.6	7.2	5.4	8480.33	16960.7	10326.1	115.816	85.0687	0.396705	61	0.0030295	0.0025017	0.669938
SPAC22A12.11	1743	1743	2	5	2.06655	2	1	0	I	1176703	1178897	1.04918	NA	1.00737	117.1	121.873	6.2	2.4	33980	23419.4	4.3	8.6	6.2	28699.7	57399.4	33980	48.0314	94.1513	0.587007	19	0.0019922	0.0016328	0.622491
SPAC22A12.12c	723	723	1	2	1.05533	1	1	1	I	1178856	1180072	NA	NA	1.00411	30.41	48.875	2.4	0.35	4196.15	4440.94	1.375	2.75	2.4	4318.55	8637.09	4440.94	59.4937	61.9109	0.420103	16	0.0040652	0.0024765	1.7651
SPAC22A12.13	588	588	2	5	2.33503	2	1	1	I	1180184	1181157	NA	NA	0.950175	52.45	27.5217	1.3	0.31	NA	NA	0.805	1.61	1.3	NA	NA	NA	111.709	106.089	0.553198	10	0.0018527	0.0019339	-0.105267
SPAC22A12.14c	1044	1044	2	5	2.03544	2	1	0	I	1180999	1182528	1.09688	1.06564	1.00669	142	93.345	5	0.85	NA	NA	2.925	5.85	5	NA	NA	NA	210.487	102.008	0.33867	24	0.0024813	0.0029566	-0.469486
SPAC22A12.15c	1992	1992	1	2	1.04568	1	1	1	I	1182693	1185497	NA	NA	0.949223	1502	765.617	41	4.3	123452	35320.1	22.65	45.3	41	79386.2	158772	123452	12.045	42.5941	0.280557	28	0.0019451	0.0018809	0.101451
SPAC22A12.16	1479	1479	2	2	2	2	1	0	I	1186205	1187928	1.23092	0.887575	0.966881	146.4	565.417	25	3.8	43165.5	20192.2	14.4	28.8	25	31678.9	63357.7	43165.5	47.4296	99.2703	0.0779752	23	0.0025961	0.0025158	0.0926069
SPAC22A12.17c	786	786	2	2	2	2	1	0	I	1185837	1189506	1.08658	0.353265	1.00416	12.85	1.751	0.097	0.11	NA	NA	0.1035	0.207	0.11	NA	NA	NA	45.2368	104.41	0.215876	67	0.0043077	0.0034444	0.800061
SPAC22E12.01	1125	1125	2	2	2	2	1	0	I	5019371	5021436	1.02748	1.11128	0.949291	6.434	21.45	1.6	0.6	590.87	NA	1.1	2.2	1.6	NA	NA	NA	18.0032	59.3928	0.303971	25	0.0026758	0.0023487	0.408809
SPAC22E12.02	660	660	1	2	1.26061	1	1	1	I	5021952	5024151	NA	NA	1.00676	18.17	26.7683	1.5	0.41	2090.62	NA	0.955	1.91	1.5	NA	NA	NA	21.0732	57.7323	0.360438	24	0.0015575	0.0020804	-0.734017
SPAC22E12.03c	576	576	2	2	2	2	1	0	I	5022786	5023906	0.902056	1.03349	NA	130.6	92.1133	3.5	1.6	10469.6	26576.8	2.55	5.1	3.5	18523.2	37046.4	26576.8	21.5787	77.7748	0.437759	10	0.0014228	0.0016818	-0.386402
SPAC22E12.04	894	894	1	2	1.00559	1	1	0	I	5024830	5026218	1.03614	NA	0.979133	10.45	77.5517	2.8	0.91	1834.79	5248.04	1.855	3.71	2.8	3541.41	7082.83	5248.04	12.2216	44.1705	0.253332	14	0.0012134	0.0018985	-0.969823
SPAC22E12.05c	555	555	2	2	2	2	1	0	I	5026143	5027475	1.07561	NA	1.00678	57.91	101.423	3.8	0.65	2908.65	NA	2.225	4.45	3.8	NA	NA	NA	38.379	81.555	0.355367	13	0.0012907	0.001837	-0.78803
SPAC22E12.06c	999	999	2	2	2	2	1	0	I	5027605	5030482	1.07344	0.605985	1.0022	57.42	44.545	2.9	1.1	3015.82	2903.59	2	4	2.9	2959.7	5919.41	3015.82	40.4156	79.6615	0.179158	36	0.0023438	0.0023603	-0.0213377
SPAC22E12.07	1161	1161	1	2	1.118	1	1	1	I	5030439	5033261	NA	NA	1.01064	161.8	166.233	7.2	1	13245.5	4835.55	4.1	8.2	7.2	9040.55	18081.1	13245.5	40.3473	55.2862	0.323907	27	0.0015981	0.0018028	-0.336321
SPAC22E12.08	294	294	1	1	1	1	1	1	I	5033373	5034586	NA	NA	1.00255	60.26	41.15	1.7	0.51	NA	NA	1.105	2.21	1.7	NA	NA	NA	52.4718	88.6627	0.123418	14	0.0021616	0.0021758	-0.0174781
SPAC22E12.09c	2130	2130	1	5	1.0446	1	1	1	I	5034187	5036621	NA	NA	0.973559	76.58	66.3067	4	1.1	1602.8	NA	2.55	5.1	4	NA	NA	NA	39.8047	35.3631	0.566389	19	0.0013714	0.0014704	-0.190356
SPAC22E12.10c	1851	1851	1	1	1	1	1	1	I	5036954	5039150	NA	NA	1.01085	69.33	151.367	9.1	1.7	4276.65	3500	5.4	10.8	9.1	3888.32	7776.65	4276.65	2.33462	17.6373	0.523941	10	0.0004178	0.0008573	-1.28634
SPAC22E12.11c	2580	2580	2	2	2	2	1	0	I	5039546	5043440	0.9706	0.437402	0.989509	95.7	33.2083	4.4	2.1	223.33	NA	3.25	6.5	4.4	NA	NA	NA	53.6258	100.313	0.148012	49	0.0016375	0.0023708	-0.968147
SPAC22E12.13c	579	579	1	5	1.06736	1	1	1	I	5043386	5044768	NA	NA	0.969367	109.1	200.85	7	0.95	2192.54	NA	3.975	7.95	7	NA	NA	NA	29.8851	50.5884	0.422754	17	0.0023982	0.002317	0.0973525
SPAC22E12.14c	1941	1941	2	2	2	2	1	0	I	5045616	5049021	1.00324	0.703254	1.009	13.11	19.19	2.7	1.5	2338.58	5726.26	2.1	4.2	2.7	4032.42	8064.84	5726.26	34.8887	73.0007	0.348646	39	0.0022852	0.0021569	0.182881
SPAC22E12.16c	2556	2556	1	1	1	1	1	1	I	5049155	5052429	NA	NA	0.975301	131.4	74.795	4	0.94	1412.54	1305.77	2.47	4.94	4	1359.15	2718.31	1412.54	12.216	25.3069	0.57654	26	0.0018311	0.0014958	0.661061
SPAC22E12.17c	1452	1452	1	1	1	1	1	1	I	5052522	5054738	NA	NA	0.991611	150.6	154.917	7.5	1.7	5317.35	3938.87	4.6	9.2	7.5	4628.11	9256.22	5317.35	24.3744	35.9274	0.426924	18	0.0018858	0.00153	0.652136
SPAC22E12.18	1011	1011	1	5	1.04154	1	1	0	I	5055172	5056344	NA	0.626934	NA	43.6	60.3017	2.6	0.73	6844.22	3553.23	1.665	3.33	2.6	5198.73	10397.5	6844.22	7.36303	34.8694	0.511592	10	0.0028305	0.0016058	1.91342
SPAC22E12.19	1986	1986	2	2	2	2	1	0	I	5056600	5059053	1.04316	NA	0.973096	27.71	29.995	2.4	0.53	NA	NA	1.465	2.93	2.4	NA	NA	NA	18.2043	55.2657	0.328048	21	0.0021621	0.0016178	0.96514
SPAC22F3.02	630	630	2	2	2	2	1	0	I	705042	708014	1.07175	0.355616	0.9713	433.7	1.2644	0.027	0.042	NA	NA	0.0345	0.069	0.042	NA	NA	NA	22.5506	68.0648	0.347508	35	0.0024059	0.0022183	0.257534
SPAC22F3.03c	2436	2436	2	2	2	2	1	0	I	703669	707990	1.02165	0.691741	0.982454	25.74	7.27583	0.33	0.28	NA	NA	0.305	0.61	0.33	NA	NA	NA	22.3952	69.4831	0.378384	46	0.0023141	0.0020052	0.479921
SPAC22F3.04	4287	4287	1	2	1.99487	2	1	0	I	697960	702755	1.12479	0.677595	1.0079	81.35	0.100098	0.019	0.013	NA	1693.7	0.016	0.032	0.019	NA	NA	NA	16.0627	54.312	0.459861	55	0.0020989	0.0022654	-0.231872
SPAC22F3.05c	561	561	1	2	1.02496	1	1	1	I	697191	703040	NA	NA	0.998818	29.56	19.4995	1.7	0.96	NA	NA	1.33	2.66	1.7	NA	NA	NA	17.4281	59.798	0.431232	69	0.0021828	0.0022224	-0.0570134
SPAC22F3.06c	3204	3204	1	5	1.58489	2	1	0	I	693514	697130	1.00519	0.570004	1.00382	41.32	99.59	6	1.3	7033.46	3192.92	3.65	7.3	6	5113.19	10226.4	7033.46	71.2785	48.2088	0.587045	38	0.0017145	0.0019794	-0.410558
SPAC22F3.07c	357	357	2	2	2	2	1	0	I	691472	692077	1.01359	0.693549	NA	45.84	140.867	3.8	0.64	19997.9	18157.8	2.22	4.44	3.8	19077.9	38155.7	19997.9	15.945	51.5092	0.357382	13	0.0036272	0.0040408	-0.271255
SPAC22F3.08c	1446	1446	1	2	1.05187	1	1	0	I	689345	691122	1.04676	0.250658	1.00491	18.42	25.43	1.3	0.33	3128.05	282.51	0.815	1.63	1.3	1705.28	3410.56	3128.05	82.5608	60.538	0.495368	22	0.0022876	0.0023333	-0.05659
SPAC22F3.09c	1974	1974	1	1	1	1	1	0	I	686543	689179	0.891612	0.756279	1.00829	33	13.2267	0.85	0.2	391.62	514.27	0.525	1.05	0.85	452.945	905.89	514.27	10.8046	42.4505	0.443768	23	0.0015381	0.0016429	-0.18518
SPAC22F3.10c	2010	2010	1	1	1	1	1	0	I	683990	686347	0.899408	NA	1.00499	43.18	145.583	6.7	1.6	14471.3	5074.85	4.15	8.3	6.7	9773.06	19546.1	14471.3	3.18564	26.019	0.611012	24	0.0022674	0.0019188	0.530656
SPAC22F3.11c	456	456	1	1	1	1	1	0	I	682835	683660	1.10071	NA	0.976284	111.5	37.4433	1.3	0.46	NA	NA	0.88	1.76	1.3	NA	NA	NA	51.5199	71.6708	0.423713	12	0.0032502	0.0027432	0.48215
SPAC22F3.12c	1446	1446	2	2	2	2	1	0	I	679062	681890	1.12127	0.616569	NA	61.26	10.5105	0.38	0.14	NA	NA	0.26	0.52	0.38	NA	NA	NA	34.9395	95.8798	0.272431	33	0.0022158	0.0022012	0.0201637
SPAC22F3.13	2700	2700	1	2	1.4963	1	1	0	I	673984	678307	1.12418	0.667466	1.01384	66.48	46.4333	3.2	1.7	4449.8	2809.83	2.45	4.9	3.2	3629.82	7259.63	4449.8	25.3848	43.8113	0.420833	49	0.0026753	0.0021355	0.79111
SPAC22F3.15	372	372	2	5	2.05914	2	1	0	I	692567	693061	NA	NA	NA	23.81	30.105	0.8	0.17	2881.26	NA	0.485	0.97	0.8	NA	NA	NA	29.4814	86.979	0.0234386	9	0.0022029	0.0034248	-0.873627
SPAC22F8.02c	1119	1119	2	5	2.07149	2	1	0	I	4785162	4786280	0.925979	0.543508	0.978085	47.06	14.0138	2.3	0.39	1100.56	NA	1.345	2.69	2.3	NA	NA	NA	45.1864	81.7614	0.0269014	15	0.0017109	0.0025272	-0.878876
SPAC22F8.03c	402	402	2	5	3.09701	3	1	0	I	4788494	4788895	1.08432	1.02774	0.978361	0	0.0440317	0.034	NA	NA	NA	NA	NA	NA	NA	NA	NA	171.96	249.01	0	8	0.0028868	0.0037578	-0.551449
SPAC22F8.04	1152	1152	2	5	2.09896	2	1	0	I	4789418	4791232	0.902407	0.435149	1.00084	35.12	42.8583	3.5	1	NA	1174.15	2.25	4.5	3.5	NA	NA	NA	135.72	127.503	0.350506	34	0.0043605	0.0035291	0.715313
SPAC22F8.05	2676	2676	2	5	2.02504	2	1	0	I	4791892	4795263	1.07429	0.582698	1.01003	285.9	17.2742	1.8	1.2	6682.65	13840.8	1.5	3	1.8	10261.7	20523.5	13840.8	83.4054	82.0361	0.327741	28	0.0025544	0.0015641	1.88365
SPAC22F8.06	678	678	1	1	1	1	1	1	I	4795276	4796348	NA	NA	1.01007	94.17	113.867	4.8	0.82	24122.3	17772.4	2.81	5.62	4.8	20947.3	41894.7	24122.3	39.1976	67.2101	0.523976	6	0.0007397	0.0010533	-0.655312
SPAC22F8.07c	1401	1401	2	2	2	2	1	0	I	4797195	4799346	1.07664	NA	1.0085	67.82	41	1.5	0.58	NA	NA	1.04	2.08	1.5	NA	NA	NA	41.8716	91.531	0.322581	23	0.0028326	0.002074	1.06246
SPAC22F8.08	2781	2781	1	1	1	1	1	1	I	4799541	4802652	NA	NA	1.00539	104.8	144.167	8.9	1.8	16739.6	8772.33	5.35	10.7	8.9	12756	25512	16739.6	8.63437	20.0608	0.626813	16	0.0009327	0.0009684	-0.101383
SPAC22F8.09	1260	1260	1	2	1.54206	2	1	0	I	4803032	4804584	1.06976	1.0278	1.01111	110	96.2333	4.1	0.85	2409.75	922.63	2.475	4.95	4.1	1666.19	3332.38	2409.75	36.4793	67.2295	0.489067	16	0.0021888	0.0019419	0.349838
SPAC22F8.10c	1806	1806	1	2	1.13068	1	1	1	I	4804513	4806453	NA	NA	1.00278	59.43	39.18	2.1	0.5	1033.07	800.74	1.3	2.6	2.1	916.905	1833.81	1033.07	3.88708	31.6089	0.602154	24	0.0025407	0.002329	0.26539
SPAC22F8.11	2700	2700	1	2	1.09667	1	1	0	I	4807494	4811555	0.917403	NA	0.964927	16.42	21.1767	1.4	0.52	522.6	NA	0.96	1.92	1.4	NA	NA	NA	23.4214	43.1924	0.427965	56	0.0042492	0.0026437	1.91807
SPAC22F8.12c	498	498	1	1	1	1	1	0	I	4807981	4811405	0.333392	0.714977	1.00745	115.2	63.7967	2.8	0.91	556.64	NA	1.855	3.71	2.8	NA	NA	NA	14.0384	21.3702	0.524017	51	0.0045563	0.0028642	1.85434
SPAC22G7.01c	1797	1797	2	5	2.02838	2	1	0	I	725865	728242	1.09913	0.498185	0.999814	43.76	95.5117	5	1.6	19238.7	18130.1	3.3	6.6	5	18684.4	37368.8	19238.7	27.3581	87.8111	0.57528	18	0.0015656	0.0014258	0.275137
SPAC22G7.02	2973	2973	1	5	1.14598	1	1	0	I	728335	731867	1.11308	NA	NA	26.47	37.2433	1.9	0.42	562.54	NA	1.16	2.32	1.9	NA	NA	NA	14.6115	49.9643	0.481388	36	0.0021461	0.0019211	0.357514
SPAC22G7.03	711	711	2	5	2.5007	2	1	0	I	731933	732759	1.05917	0.790611	1.00495	5.394	4.45367	0.21	0.088	NA	NA	0.149	0.298	0.21	NA	NA	NA	99.314	147.073	0.043977	12	0.0021141	0.0027333	-0.590896
SPAC22G7.04	3267	3267	2	2	2	2	1	0	I	732826	736603	1.02413	NA	1.01611	20.67	37.1083	2.1	0.44	2267.01	NA	1.27	2.54	2.1	NA	NA	NA	21.3105	60.9693	0.59114	26	0.0011788	0.0012963	-0.267229
SPAC22G7.05	1797	1797	1	1	1	1	1	0	I	736722	738782	1.02926	NA	1.00467	45.69	79.2667	4.3	0.63	5523.69	1213.6	2.465	4.93	4.3	3368.64	6737.29	5523.69	8.92711	15.1454	0.567889	25	0.0026	0.0022859	0.403341
SPAC22G7.06c	6735	6735	2	2	2	2	1	0	I	739167	746117	1.07908	0.77338	0.999502	26.86	231.217	28	3.9	31124.3	7382.6	15.95	31.9	28	19253.5	38506.9	31124.3	13.1204	51.8749	0.58389	46	0.001208	0.0012469	-0.0972807
SPAC22G7.07c	1260	1260	2	2	2	2	1	0	I	746537	748971	1.0363	0.56594	1.00251	11.62	10.1793	0.72	0.41	NA	NA	0.565	1.13	0.72	NA	NA	NA	57.1997	105.647	0.0124298	40	0.004631	0.0030993	1.52254
SPAC22G7.08	1542	1542	1	5	2.06874	2	1	0	I	749523	751846	1.07547	0.561246	0.985122	59.58	19.8183	1.3	0.97	NA	NA	1.135	2.27	1.3	NA	NA	NA	59.7609	89.8515	0.318705	26	0.0027791	0.0021102	0.935082
SPAC22G7.09c	1278	1278	1	1	1	1	1	1	I	751647	753492	NA	NA	NA	65.68	104.658	5	1.1	2510.69	7575.04	3.05	6.1	5	5042.86	10085.7	7575.04	14.2153	36.1509	0.436253	29	0.0023238	0.0029704	-0.650085
SPAC22G7.10	1035	1035	1	5	1.48116	1	1	1	I	753624	755676	NA	NA	1.00146	166.6	101.4	5.5	1	5543.89	NA	3.25	6.5	5.5	NA	NA	NA	29.11	86.5076	0.390818	22	0.00162	0.0020185	-0.569962
SPAC22G7.11c	423	423	2	2	2	2	1	0	I	754932	755637	0.995202	0.404888	NA	158.5	6.555	0.45	0.5	NA	NA	0.475	0.95	0.5	NA	NA	NA	35.1068	111.296	0.232997	12	0.0020787	0.0032016	-0.914887
SPAC22H10.02	417	417	2	2	2	2	1	0	I	2371726	2372900	1.08491	0.56367	1.01262	53.37	64.7033	2.3	1.3	NA	NA	1.8	3.6	2.3	NA	NA	NA	59.2264	80.6129	0.2853	12	0.0027675	0.0019253	1.14098
SPAC22H10.03c	2982	2982	1	2	1.70121	2	1	0	I	2373052	2376572	0.984627	NA	NA	19.35	38.9033	1.9	0.56	6390.62	2356.72	1.23	2.46	1.9	4373.67	8747.34	6390.62	13.4677	54.4144	0.499624	35	0.0019783	0.0018724	0.172144
SPAC22H10.04	924	924	1	2	1.36039	1	1	0	I	2376661	2378678	1.04544	0.636685	1.01334	12.04	17.7667	0.67	0.23	555.09	NA	0.45	0.9	0.67	NA	NA	NA	46.4558	80.0073	0.238541	22	0.0028742	0.0020545	1.15199
SPAC22H10.05c	1371	1371	1	1	1	1	1	1	I	2377677	2380412	NA	NA	1.00699	22.57	60.5833	2.9	0.69	3723.66	3319.44	1.795	3.59	2.9	3521.55	7043.1	3723.66	17.9366	34.6199	0.456447	21	0.001471	0.0014463	0.0489926
SPAC22H10.06c	282	282	2	5	2.98936	2	1	0	I	2381320	2381601	NA	NA	1.01483	0.7662	0.250667	0.1	NA	NA	NA	NA	NA	NA	NA	NA	NA	132.717	217.563	0	4	0.0019535	0.0026718	-0.521388
SPAC22H10.07	1611	1611	1	2	1.40968	1	1	0	I	2382470	2385153	0.901335	0.632623	1.01065	53.44	45.2383	3.2	1.3	900.95	2081.25	2.25	4.5	3.2	1491.1	2982.2	2081.25	38.1832	55.3422	0.361502	32	0.0026283	0.0022474	0.511451
SPAC22H10.08	1479	1479	2	2	2	2	1	0	I	2385703	2387654	1.15256	0.9512	0.973746	22.79	33.225	1.4	0.39	1501.84	790.56	0.895	1.79	1.4	1146.2	2292.4	1501.84	38.1093	76.0955	0.45062	16	0.0013596	0.0015448	-0.329845
SPAC22H10.09	1941	1941	1	2	1.14838	1	1	0	I	2387588	2389909	0.98415	NA	0.9625	15.25	22.855	1	0.27	NA	NA	0.635	1.27	1	NA	NA	NA	46.3022	41.7196	0.0401762	28	0.0027446	0.0022734	0.61667
SPAC22H10.10	1536	1536	1	5	1.03516	1	1	1	I	2389917	2391943	NA	NA	1.00223	26.8	16.9617	0.82	0.42	NA	NA	0.62	1.24	0.82	NA	NA	NA	19.3291	29.2058	0.291959	41	0.0051627	0.0038119	1.09401
SPAC22H10.11c	1890	1890	2	2	2	2	1	0	I	2391946	2394372	0.64958	NA	1.0056	57.9	56.8467	3.9	1.4	222.37	NA	2.65	5.3	3.9	NA	NA	NA	22.9471	62.9764	0.364782	30	0.0030221	0.0023283	0.893155
SPAC22H10.12c	1323	1323	1	1	1	1	1	1	I	2395068	2396905	NA	NA	1.00856	192.6	123.567	4.6	1.4	11998.7	19468.3	3	6	4.6	15733.5	31467	19468.3	15.7535	35.137	0.608007	24	0.0024165	0.0024624	-0.0544682
SPAC22H10.13	153	153	2	2	2	2	1	0	I	2381690	2382200	1.08875	0.501146	1.00635	53410	98.7633	2.7	17	NA	16677.6	9.85	19.7	17	NA	NA	NA	34.1274	109.532	0.0890194	9	0.0017889	0.0033175	-1.1282
SPAC22H12.01c	705	705	2	5	2.04255	2	1	0	I	893278	894532	1.18798	0.771387	1.00677	174.2	75.1567	3.5	1.1	17342.8	10343.8	2.3	4.6	3.5	13843.3	27686.6	17342.8	87.5667	141.514	0.318807	17	0.0027422	0.0025536	0.205198
SPAC22H12.02	726	726	1	1	1	1	1	0	I	893996	896547	NA	NA	1.00302	173.8	136.05	5.6	0.78	3638.64	17554.2	3.19	6.38	5.6	10596.4	21192.8	17554.2	113.965	110.926	0.32597	32	0.0028127	0.0023638	0.573172
SPAC22H12.03	813	813	2	2	2	2	1	0	I	896668	897900	NA	NA	1.01638	13.15	12.58	0.57	0.26	2535.36	1494.12	0.415	0.83	0.57	2014.74	4029.48	2535.36	51.0997	98.645	0.405901	14	0.0026765	0.0021387	0.675732
SPAC22H12.04c	759	759	1	2	1.08169	1	1	0	I	898045	898994	NA	1.05311	1.00699	857.7	2892.67	110	8.4	84511.1	31931.9	59.2	118.4	110	58221.5	116443	84511.1	4.70245	41.9216	0.826225	8	0.0009911	0.0015862	-0.892575
SPAC22H12.05c	2187	2187	2	2	2	2	1	0	I	899283	902080	0.906098	0.388314	0.971852	26.92	16.8733	0.84	0.43	NA	3412.41	0.635	1.27	0.84	NA	NA	NA	22.4827	54.6261	0.379664	33	0.0029057	0.0022256	0.924965
SPAC23A1.02c	1293	1293	2	5	2.15855	2	1	0	I	4081483	4083493	1.10312	0.880456	1.00083	5.556	10.8573	1.6	0.43	1045.53	NA	1.015	2.03	1.6	NA	NA	NA	43.7872	80.821	0.332197	38	0.0025762	0.0035611	-0.848316
SPAC23A1.03	567	567	2	2	2	2	1	0	I	4083624	4084596	1.01937	NA	1.01322	74.69	407.467	12	2.1	22885.7	21856.9	7.05	14.1	12	22371.3	44742.6	22885.7	27.3777	59.7366	0.498279	15	0.0028652	0.0029039	-0.0361872
SPAC23A1.04c	2364	2364	2	5	2.02327	2	1	0	I	4084455	4087736	1.11183	0.547666	0.948552	14.58	19.4117	1.3	0.58	265.02	NA	0.94	1.88	1.3	NA	NA	NA	72.0205	62.3124	0.365328	42	0.0013299	0.0024105	-1.38671
SPAC23A1.05	306	306	1	1	1	1	1	1	I	4088693	4089782	NA	NA	1.01511	48.01	103.287	4.2	0.75	NA	NA	2.475	4.95	4.2	NA	NA	NA	107.046	81.9617	0.184645	16	0.0023873	0.0027675	-0.377952
SPAC23A1.06c	1515	1515	2	5	2.02244	2	1	1	I	4089794	4092140	1.21932	0.623833	0.96468	20.11	24.5933	1.5	0.66	2428.18	1789.94	1.08	2.16	1.5	2109.06	4218.12	2428.18	72.0339	70.1678	0.41762	35	0.0021137	0.0028102	-0.75448
SPAC23A1.07	756	756	2	2	2	2	1	0	I	4092110	4093122	0.826197	0.555176	0.998975	17.36	37.2767	1.2	0.46	NA	NA	0.83	1.66	1.2	NA	NA	NA	28.1587	66.9408	0	12	0.0018277	0.0022313	-0.471914
SPAC23A1.08c	339	339	1	1	1	1	1	1	I	4093344	4093832	NA	NA	1.01356	636.4	3902.5	110	10	157779	32567.3	60	120	110	95173.2	190346	157779	0.338357	11.0058	0.895897	3	0.0002134	0.0011556	-1.4295
SPAC23A1.09	366	366	2	2	2	2	1	0	I	4093921	4095148	0.966718	NA	NA	111.6	84.5883	2.9	0.32	NA	NA	1.61	3.22	2.9	NA	NA	NA	62.0597	128.848	0.243909	19	0.0024796	0.0033324	-0.723688
SPAC23A1.10	NA	NA	NA	NA	NA	NA	NA	NA	NA	NA	NA	NA	NA	NA	NA	NA	NA	NA	NA	NA	NA	NA	NA	NA	NA	NA	NA	NA	NA	0	NA	NA	NA
SPAC23A1.11	594	594	1	1	1	1	1	0	I	4097268	4098123	1.11213	NA	0.92249	525.3	3034.67	110	9.4	90460.5	5136.78	59.7	119.4	110	47798.6	95597.2	90460.5	55.3197	18.8615	0.846979	5	0.0009926	0.0011002	-0.203827
SPAC23A1.12c	1770	1770	1	1	1	1	1	1	I	4098246	4100284	NA	NA	1.01122	206	309.6	17	2.2	49348.1	15199.9	9.6	19.2	17	32274	64548	49348.1	10.7437	31.1454	0.670235	17	0.0013892	0.0015712	-0.321911
SPAC23A1.14c	1197	1197	2	2	2	2	1	0	I	4101276	4103209	1.09212	0.650743	1.00825	655.5	79.765	5.6	1.1	9126.38	13580.1	3.35	6.7	5.6	11353.2	22706.5	13580.1	27.6331	75.1341	0.360611	21	0.0014838	0.0020453	-0.787685
SPAC23A1.15c	681	681	1	1	1	1	1	0	I	4103733	4104756	NA	NA	1.012	55.04	43.415	2	0.69	NA	NA	1.345	2.69	2	NA	NA	NA	65.8272	50.4546	0.334078	20	0.0027089	0.003679	-0.751294
SPAC23A1.16c	594	594	1	2	1.2963	1	1	1	I	4104690	4105778	NA	NA	0.996176	20.28	9.46617	0.66	0.45	NA	NA	0.555	1.11	0.66	NA	NA	NA	54.119	87.9674	0.365148	27	0.0029123	0.0046702	-1.11519
SPAC23A1.17	4836	4836	2	5	2.08747	2	1	0	I	4106702	4112044	NA	NA	0.999377	53.68	94.6933	9.2	2.5	9392.78	11904.4	5.85	11.7	9.2	10648.6	21297.2	11904.4	35.5749	78.3653	0.222313	64	0.0013643	0.0022664	-1.26726
SPAC23A1.18c	912	912	1	2	1.00439	1	1	1	I	4111970	4113727	NA	NA	0.999624	36.36	43.425	2.2	0.58	769.89	NA	1.39	2.78	2.2	NA	NA	NA	42.823	67.3493	0.0934062	19	0.0020818	0.0020369	0.0622766
SPAC23A1.19c	3192	3192	1	3	1.05075	1	1	1	I	4113673	4117261	NA	NA	1.00717	11.61	23.785	1.3	0.39	NA	NA	0.845	1.69	1.3	NA	NA	NA	26.1116	47.0853	0.541858	48	0.0019809	0.0025227	-0.671224
SPAC23A1.20	519	519	2	2	2	2	1	0	I	4100755	4101275	NA	NA	NA	18.29	30.62	1.2	0.24	NA	NA	0.72	1.44	1.2	NA	NA	NA	19.3086	70.2426	0	7	0.0015214	0.0025308	-0.91634
SPAC23C11.01	1326	1326	1	2	1.60633	1	1	0	I	2133203	2136010	1.11434	0.546805	1.00952	13.4	29.02	1.4	0.57	NA	NA	0.985	1.97	1.4	NA	NA	NA	21.6013	62.098	0.603838	21	0.0018934	0.0014097	0.984536
SPAC23C11.02c	432	432	1	1	1	1	1	0	I	2135328	2135841	0.8089	0.288427	1.03243	538.1	2157.5	69	6.4	NA	NA	37.7	75.4	69	NA	NA	NA	1.6095	33.5055	1.01153	4	0.0026464	0.0014658	1.5619
SPAC23C11.03	1797	1797	1	1	1	1	1	1	I	2135951	2138028	NA	NA	1.00839	58.91	112.022	5.5	1.1	4191.6	1895.2	3.3	6.6	5.5	3043.4	6086.8	4191.6	9.15665	21.2372	0.582684	26	0.0025436	0.0023591	0.230792
SPAC23C11.04c	1227	1227	1	2	1.37164	1	1	0	I	2136034	2139523	0.964336	0.741633	1.01646	39.84	10.3353	0.81	0.36	563.07	NA	0.585	1.17	0.81	NA	NA	NA	11.2928	35.1592	0.553453	44	0.0023273	0.0023768	-0.0646855
SPAC23C11.05	870	870	1	1	1	1	1	1	I	2140379	2141698	NA	NA	NA	879.6	2069	80	8.6	132177	83079.6	44.3	88.6	80	107628	215256	132177	25.4201	45.664	0.548297	15	0.0018812	0.0021421	-0.331331
SPAC23C11.06c	1608	1608	2	2	2	2	1	0	I	2141632	2143598	1.01202	1.56765	1.00842	50.82	15.1417	0.93	1.3	NA	7774.84	1.115	2.23	1.3	NA	NA	NA	22.173	77.1568	0.473698	22	0.0028088	0.0021078	0.960316
SPAC23C11.07	333	333	3	5	3.92793	3	1	0	I	2144894	2145226	1.09232	0.649176	1.00999	1.622	1.3476	0.077	0.015	NA	NA	0.046	0.092	0.077	NA	NA	NA	482.458	478.384	0	3	0.0010978	0.001697	-0.619036
SPAC23C11.08	351	351	1	1	1	1	1	0	I	2145681	2146388	1.06279	NA	1.00132	91.25	77.5833	2.6	0.61	NA	4948.44	1.605	3.21	2.6	NA	NA	NA	1.12174	16.7232	0.575258	11	0.0022803	0.0029266	-0.565702
SPAC23C11.09	2880	2880	1	1	1	1	1	1	I	2147100	2150190	NA	NA	1.01148	40.57	141.133	9.2	1.7	16607.2	13371.4	5.45	10.9	9.2	14989.3	29978.5	16607.2	1.99126	13.2326	0.735914	21	0.0009123	0.0012805	-0.825107
SPAC23C11.10	798	798	1	1	1	1	1	0	I	2150624	2151601	0.803616	0.437774	NA	16.65	8.52733	0.43	0.22	NA	NA	0.325	0.65	0.43	NA	NA	NA	1.01507	14.3075	0.40454	12	0.0016417	0.0023112	-0.755671
SPAC23C11.11	999	999	1	2	1.004	1	1	1	I	2152042	2154223	NA	NA	1.00546	571.1	278.817	11	2.6	25538.4	10756.6	6.8	13.6	11	18147.5	36295	25538.4	8.97803	44.8896	0.455813	13	0.0010782	0.0011243	-0.108604
SPAC23C11.12	243	243	2	2	2	2	1	1	I	2154795	2155037	NA	NA	1.00593	142	21.9517	1.1	0.51	NA	NA	0.805	1.61	1.1	NA	NA	NA	19.4735	26.5769	0.481953	1	0.0004175	0.0007816	-0.520549
SPAC23C11.13c	621	621	1	2	1.13527	1	1	0	I	2155374	2156694	1.07035	2.28502	1.01645	14.7	157.117	5.4	1.7	21117.4	34885.1	3.55	7.1	5.4	28001.2	56002.5	34885.1	100.426	93.7032	0.365091	15	0.0012198	0.0021405	-1.17034
SPAC23C11.14	1164	1164	1	1	1	1	1	0	I	2158659	2160086	1.07958	0.399498	1.00251	91.18	162.467	7.9	1.1	12504.6	5965.9	4.5	9	7.9	9235.26	18470.5	12504.6	34.4817	15.0751	0.601621	20	0.0023924	0.0026381	-0.265374
SPAC23C11.15	3228	3228	1	2	1.08116	1	1	0	I	2160354	2164078	0.498812	0.593994	1.01241	35.83	37.5833	2.4	0.95	900.26	827.21	1.675	3.35	2.4	863.735	1727.47	900.26	16.0704	35.5417	0.429175	27	0.0010166	0.0013657	-0.757251
SPAC23C11.16	2052	2052	1	2	1.00244	1	1	1	I	2164162	2166765	NA	NA	0.987882	30.9	26.8433	1.7	0.7	1387.34	NA	1.2	2.4	1.7	NA	NA	NA	8.27283	23.561	0.574593	20	0.0010325	0.0014478	-0.817266
SPAC23C11.17	1458	1458	1	1	1	1	1	1	I	2167170	2168987	NA	NA	0.982306	63.68	114.637	6.2	1.6	6976.99	7248.97	3.9	7.8	6.2	7112.98	14226	7248.97	20.3681	21.9062	0.564858	12	0.0008122	0.0012433	-0.904496
SPAC23C4.02	1806	1806	2	2	2	2	1	0	I	1032085	1034167	0.902477	1.16828	1.00543	32.36	64.0767	6.7	1.1	36382.8	23659.3	3.9	7.8	6.7	30021.1	60042.2	36382.8	56.4919	83.1948	0.589113	17	0.0014604	0.0015387	-0.141489
SPAC23C4.03	1467	1467	2	2	2	2	1	0	I	1034296	1035992	1.10268	0.325638	1.00774	20.77	73.2433	5.1	0.94	NA	NA	3.02	6.04	5.1	NA	NA	NA	22.9904	64.0618	0.441988	22	0.0023038	0.0024448	-0.16651
SPAC23C4.04c	423	423	2	5	2.29787	2	1	0	I	1036033	1036508	NA	NA	NA	10.47	16.1283	0.86	0.38	NA	NA	0.62	1.24	0.86	NA	NA	NA	75.5678	133.415	0	9	0.004327	0.0035615	0.526305
SPAC23C4.05c	1296	1296	2	2	2	2	1	0	I	1036639	1038267	1.04362	NA	1.00488	64.43	87.255	4	2.1	5504.69	6239.84	3.05	6.1	4	5872.27	11744.5	6239.84	52.552	72.6827	0.370494	15	0.0023581	0.0017345	0.978329
SPAC23C4.06c	984	984	2	5	2.04878	2	1	0	I	1038515	1042027	1.33032	0.465961	1.00214	14.05	41.4983	1.7	0.24	2076.81	NA	0.97	1.94	1.7	NA	NA	NA	81.6874	116.124	0.0887207	54	0.0031604	0.002902	0.280601
SPAC23C4.07	606	606	2	2	2	2	1	0	I	1038379	1041195	1.05082	0.61967	0.961523	37.79	1.5105	0.18	0.058	NA	NA	0.119	0.238	0.18	NA	NA	NA	37.238	91.7031	0	45	0.0034604	0.0030186	0.455217
SPAC23C4.08	618	618	2	2	2	2	1	0	I	1041414	1043083	1.12963	0.456215	0.968231	118.8	66.8983	2.5	0.58	10326.1	18153.8	1.54	3.08	2.5	14240	28479.9	18153.8	76.11	98.6131	0.245103	17	0.001985	0.0019186	0.0962459
SPAC23C4.09c	396	396	2	2	2	2	1	0	I	1041980	1044240	0.978296	NA	0.96466	83.2	129.233	3.3	0.73	16659.5	3768.29	2.015	4.03	3.3	10213.9	20427.8	16659.5	55.162	74.7409	0.242028	19	0.0016478	0.001585	0.111929
SPAC23C4.10	1584	1584	1	1	1	1	1	1	I	1044844	1046788	NA	NA	1.00028	64.99	54.8183	3	0.94	NA	NA	1.97	3.94	3	NA	NA	NA	41.3769	36.5245	0.412087	15	0.0014112	0.0014564	-0.0843582
SPAC23C4.11	183	183	1	1	1	1	1	0	I	1047065	1047741	NA	NA	1.00358	245.3	378.817	6.8	1.7	4127.59	7155.5	4.25	8.5	6.8	5641.55	11283.1	7155.5	104.651	92.2144	0.104027	9	0.0018751	0.0025116	-0.620613
SPAC23C4.12	1203	1203	2	2	2	2	1	0	I	1048957	1051136	1.09161	0.545757	1.00981	79.34	34.405	1.9	0.8	1290.56	NA	1.35	2.7	1.9	NA	NA	NA	32.894	91.3429	0.294079	22	0.0022196	0.0019026	0.481046
SPAC23C4.13	354	354	1	1	1	1	1	1	I	1051665	1052724	NA	NA	NA	302.1	89.2133	2.6	0.5	NA	NA	1.55	3.1	2.6	NA	NA	NA	57.7537	55.8491	0.0239728	15	0.0029447	0.0026756	0.273704
SPAC23C4.14	1275	1275	1	3	1.04078	1	1	1	I	1052875	1054468	NA	NA	1.00917	70.79	55.705	2.6	0.52	5091.91	4660.05	1.56	3.12	2.6	4875.98	9751.96	5091.91	2.51195	13.5052	0.475616	19	0.0021715	0.0022496	-0.0981786
SPAC23C4.15	633	633	1	1	1	1	1	1	I	1054665	1055906	NA	NA	1.00093	59.48	136.667	5.6	0.89	10430.5	4898.67	3.245	6.49	5.6	7664.59	15329.2	10430.5	15.3201	19.066	0.51596	24	0.0035082	0.0036427	-0.107853
SPAC23C4.16c	1275	1275	1	2	1.08157	1	1	0	I	1055849	1057578	1.11655	NA	NA	80.19	41.72	1.9	0.92	609.16	NA	1.41	2.82	1.9	NA	NA	NA	23.2787	48.5297	0.508569	16	0.0021638	0.0017431	0.664149
SPAC23C4.17	2058	2058	2	2	2	2	1	0	I	1057701	1061166	1.09145	0.973332	NA	26.98	56.0417	3	0.5	4846.34	2630.1	1.75	3.5	3	3738.22	7476.44	4846.34	64.1777	91.3016	0.4299	57	0.0037937	0.0031004	0.706969
SPAC23C4.18c	1947	1947	1	2	1.12994	1	1	1	I	1058646	1063306	NA	NA	NA	22.36	19.815	1	0.39	NA	NA	0.695	1.39	1	NA	NA	NA	39.3461	58.8872	0.50768	64	0.0033505	0.0025875	0.93883
SPAC23C4.19	2973	2973	1	2	1.04104	1	1	1	I	1063729	1066954	NA	NA	0.988389	92.69	105.86	7.3	2	3664.05	5661.71	4.65	9.3	7.3	4662.88	9325.76	5661.71	7.19064	18.6846	0.644246	31	0.0021066	0.0018117	0.489525
SPAC23D3.01	1224	1224	2	2	2	2	1	0	I	4337097	4338471	1.08843	NA	1.00846	35.83	30.9883	1.3	0.36	NA	NA	0.83	1.66	1.3	NA	NA	NA	32.3453	57.1452	0.241776	23	0.0044096	0.0031531	1.15756
SPAC23D3.02	1023	1023	1	1	1	1	1	1	I	4338673	4339944	NA	NA	1.00145	25.98	42.69	1.8	0.39	5455.08	2778.84	1.095	2.19	1.8	4116.96	8233.92	5455.08	3.87626	22.0012	0.66347	17	0.0029549	0.0025174	0.482915
SPAC23D3.03c	1419	1419	1	2	1.84285	2	1	0	I	4340057	4342124	1.0691	0.54147	1.007	71.26	81.6133	3.4	1	952.34	NA	2.2	4.4	3.4	NA	NA	NA	21.5862	67.1427	0.349173	24	0.0038906	0.002186	2.27732
SPAC23D3.04c	1122	1122	2	2	2	2	1	0	I	4342230	4344039	1.13325	0.467225	1.00542	51.8	177.817	10	1.2	41225.8	24786.5	5.6	11.2	10	33006.1	66012.3	41225.8	65.4696	83.8494	0.506498	16	0.0019456	0.0016651	0.463602
SPAC23D3.06c	3978	3978	1	1	1	1	1	1	I	4346357	4350846	NA	NA	NA	51.56	68.565	5.1	1.1	3122.12	1922.59	3.1	6.2	5.1	2522.36	5044.71	3122.12	24.2621	17.7396	0.297375	66	0.0042894	0.00277	1.74922
SPAC23D3.07	804	804	1	1	1	1	1	1	I	4350803	4352369	NA	NA	NA	216.1	192.067	6.8	1.9	13567.5	8712.99	4.35	8.7	6.8	11140.3	22280.5	13567.5	105.483	54.9516	0.449285	25	0.0039282	0.0030052	0.901638
SPAC23D3.08	1014	1014	1	1	1	1	1	1	I	4352440	4355260	NA	NA	1.00952	54.28	69.9617	3.3	0.56	7866.83	11416.6	1.93	3.86	3.3	9641.69	19283.4	11416.6	12.0471	27.4719	0.415141	38	0.0035635	0.0025382	1.23907
SPAC23D3.09	1275	1275	1	1	1	1	1	0	I	4352333	4355333	0.696692	NA	0.981759	23.05	44.4317	2.1	0.49	5973.45	8334.61	1.295	2.59	2.1	7154.03	14308.1	8334.61	28.3939	38.0189	0.382047	41	0.0036118	0.0025742	1.2443
SPAC23D3.10c	2121	2121	2	5	2.06789	2	1	0	I	4355410	4358242	1.06523	0.33167	1.00869	1666	36.4417	2.4	0.54	839.53	1545.07	1.47	2.94	2.4	1192.3	2384.6	1545.07	35.7662	77.8873	0.38134	46	0.0041166	0.0030585	1.07791
SPAC23D3.11	891	891	2	2	2	2	1	0	I	4357920	4360891	1.0605	0.587848	1.00385	21.58	24.4433	1	0.69	3648.73	20120.9	0.845	1.69	1	11884.8	23769.6	20120.9	114.261	127.121	0.162811	96	0.0090371	0.0061568	1.51851
SPAC23D3.12	1680	1680	2	5	2.2381	2	1	0	I	4362493	4365125	1.05682	0.481021	1.0034	40.29	86.165	22	12	4271.41	891.28	17	34	22	2581.34	5162.69	4271.41	39.1239	109.558	0.472594	32	0.0039733	0.0025487	1.68686
SPAC23D3.13c	4851	4851	2	2	2	2	1	0	I	4367585	4372712	1.08903	0.859982	1.00238	20.87	18.2733	1.6	0.74	1289.52	NA	1.17	2.34	1.6	NA	NA	NA	17.7524	55.2036	0.495012	59	0.00273	0.0021672	0.82285
SPAC23D3.14c	1746	1746	1	5	2.08076	2	1	0	I	4373039	4374987	NA	NA	NA	256.3	10.1443	0.6	0.27	NA	NA	0.435	0.87	0.6	NA	NA	NA	39.2376	86.7056	0.297226	19	0.002663	0.0018372	1.27112
SPAC23D3.16	246	246	2	2	2	2	1	0	I	4365547	4366456	NA	NA	NA	118.3	98.1517	3	0.89	5991.51	10075.4	1.945	3.89	3	8033.48	16067	10075.4	20.2184	61.5066	0.00819286	17	0.0036552	0.0035665	0.0691204
SPAC23D3.17	237	237	2	2	2	2	1	0	I	4366000	4367171	NA	NA	NA	535.1	125.843	3.8	2.7	3679.1	5830.71	3.25	6.5	3.8	4754.9	9509.81	5830.71	38.5689	87.248	0	22	0.0039731	0.0035603	0.334806
SPAC23E2.01	1695	1695	1	2	1.39115	1	1	0	I	442201	445721	1.02579	0.671377	0.98983	18	24.4117	3.1	1.8	2813.76	1417.16	2.45	4.9	3.1	2115.46	4230.92	2813.76	20.5822	60.5283	0.221891	35	0.0016768	0.0018745	-0.321084
SPAC23E2.02	3822	3822	1	5	1.05678	1	1	1	I	446491	450726	NA	NA	1.00534	32.48	18.8617	1.5	0.46	991.54	637.39	0.98	1.96	1.5	814.465	1628.93	991.54	13.2178	31.0001	0.422158	48	0.0029741	0.0021359	1.22638
SPAC23E2.03c	1710	1710	2	2	2	2	1	0	I	450860	453603	1.05045	NA	NA	94.1	10.4635	2.7	2.1	NA	NA	2.4	4.8	2.7	NA	NA	NA	34.3214	81.1981	0.209209	35	0.0026926	0.0025357	0.188398
SPAC23G3.01	3633	3633	1	1	1	1	1	1	I	850591	854385	NA	NA	0.914597	70.84	103.413	6.8	2.4	8429.18	2359.02	4.6	9.2	6.8	5394.1	10788.2	8429.18	4.67377	19.003	0.642407	26	0.0016354	0.0012905	0.788426
SPAC23G3.02c	14775	14775	1	2	1.84582	2	1	0	I	854453	869704	1.05802	NA	1.00799	7.275	7.95517	1.6	0.78	622.78	1321.93	1.19	2.38	1.6	972.355	1944.71	1321.93	14.4324	49.7533	0.395597	205	0.0032597	0.0025321	0.952641
SPAC23G3.03	1296	1296	2	2	2	2	1	0	I	870740	872773	1.19957	0.850385	1.00432	69.31	49.1033	2.9	0.29	6869.69	NA	1.595	3.19	2.9	NA	NA	NA	34.8484	92.0784	0.394572	26	0.0035557	0.0024102	1.40185
SPAC23G3.04	585	585	2	2	2	2	1	0	I	872883	874248	1.10032	0.523497	NA	26.78	31.5067	2.1	0.34	8376.73	13111.8	1.22	2.44	2.1	10744.3	21488.5	13111.8	44.8889	78.7968	0.309892	16	0.0021303	0.0022095	-0.0985857
SPAC23G3.05c	1032	1032	2	2	2	2	1	0	I	874160	875763	1.06183	1.33807	1.00044	8.374	17.31	1.1	0.2	3846.62	NA	0.65	1.3	1.1	NA	NA	NA	46.8725	87.9076	0.30792	10	0.0013353	0.0011751	0.342226
SPAC23G3.06	1527	1527	1	1	1	1	1	1	I	876862	878930	NA	NA	NA	328.2	432.05	21	2.2	19672.7	15885.8	11.6	23.2	21	17779.3	35558.6	19672.7	12.5552	33.295	0.522497	16	0.0017737	0.0014566	0.598965
SPAC23G3.07c	825	825	2	2	2	2	1	0	I	879147	880546	1.02039	1.59678	1.01286	60.89	40.5567	1.9	0.84	354.41	NA	1.37	2.74	1.9	NA	NA	NA	41.4114	93.7975	0.12243	23	0.0040605	0.0031556	0.832926
SPAC23G3.08c	2628	2628	1	1	1	1	1	0	I	880660	884231	1.06908	1.19029	1.00597	14.49	40.9967	2.9	0.85	1451.35	649.79	1.875	3.75	2.9	1050.57	2101.14	1451.35	16.0825	46.4054	0.400035	34	0.0022388	0.0017934	0.754033
SPAC23G3.09	1098	1098	1	1	1	1	1	1	I	884365	885989	NA	NA	1.00588	50.23	61.7083	2.8	1.1	2304.11	6262.09	1.95	3.9	2.8	4283.1	8566.2	6262.09	15.4155	30.4694	0.593387	10	0.0015685	0.0011591	0.886083
SPAC23G3.10c	1278	1278	1	1	1	1	1	0	I	884513	887531	1.03086	0.63458	1.0145	52.83	66.89	3.6	0.92	5445.15	5659.28	2.26	4.52	3.6	5552.22	11104.4	5659.28	11.3775	30.3051	0.506777	23	0.0022678	0.0014355	1.68416
SPAC23G3.11	1266	1266	1	1	1	1	1	1	I	885944	889096	NA	NA	0.966806	46.55	68.52	3	0.58	19579.1	9061.24	1.79	3.58	3	14320.1	28640.3	19579.1	37.9191	39.2585	0.528681	29	0.0030438	0.001733	2.25894
SPAC23G3.12c	2991	2991	2	5	2.00903	2	1	0	I	889058	892211	1.07422	0.537001	0.998846	20.98	91.4767	5.8	0.98	10245	3375.59	3.39	6.78	5.8	6810.29	13620.6	10245	38.5261	83.2698	0.591962	26	0.0018834	0.0015527	0.628143
SPAC23H3.02c	354	354	1	2	1.12147	1	1	1	I	2494402	2495388	NA	NA	1.00118	70.95	128.683	3.2	1.3	1903.88	5989.07	2.25	4.5	3.2	3946.47	7892.95	5989.07	19.1775	62.1609	0.403074	15	0.002893	0.0028685	0.0232507
SPAC23H3.03c	1230	1230	1	1	1	1	1	0	I	2495844	2497780	1.06772	0.996652	1.00161	34.65	26.8917	1.2	0.44	NA	3872.51	0.82	1.64	1.2	NA	NA	NA	36.9352	43.3436	0.472616	32	0.0026631	0.0031134	-0.436523
SPAC23H3.04	1062	1062	2	2	2	2	1	0	I	2499035	2500236	1.0384	0.352419	NA	6.256	6.09617	0.23	0.44	NA	NA	0.335	0.67	0.44	NA	NA	NA	20.7027	69.8473	0.432292	11	0.0012881	0.0017252	-0.648999
SPAC23H3.05c	1197	1197	1	2	1.05263	1	1	0	I	2500469	2502066	0.840809	0.464788	1.00759	47.79	50.9967	2.2	0.63	946.45	NA	1.415	2.83	2.2	NA	NA	NA	8.49026	37.7199	0.549013	14	0.0016133	0.0016502	-0.0601452
SPAC23H3.06	2238	2238	1	2	1.23771	1	1	0	I	2502790	2506036	1.06976	1.93642	1.01768	31.23	38.75	2.2	0.54	3292.85	1623.87	1.37	2.74	2.2	2458.36	4916.72	3292.85	15.0832	34.807	0.465818	39	0.0019084	0.0022631	-0.481929
SPAC23H3.07c	318	318	1	1	1	1	1	1	I	2504733	2505904	NA	NA	1.0058	174.6	175.833	4.5	0.88	1923.03	2414.44	2.69	5.38	4.5	2168.74	4337.47	2414.44	20.555	45.0016	0.481836	15	0.0011312	0.0024107	-1.44419
SPAC23H3.08c	963	963	2	5	2.06334	2	1	0	I	2506085	2507593	1.04458	0.57063	1.00595	15.48	10.8842	0.44	0.15	NA	NA	0.295	0.59	0.44	NA	NA	NA	27.7406	84.169	0.393313	20	0.0018681	0.0024982	-0.718657
SPAC23H3.09c	1131	1131	1	2	1.90186	2	1	0	I	2507707	2509630	NA	NA	1.00982	58.69	358.1	18	2.3	15502	1855.76	10.15	20.3	18	8678.88	17357.8	15502	26.848	77.7623	0.457879	10	0.0008022	0.0009795	-0.454305
SPAC23H3.10	1512	1512	1	2	1.02249	1	1	1	I	2511048	2512846	NA	NA	0.99301	25.54	56.1067	2.7	0.65	3336.98	3797.73	1.675	3.35	2.7	3567.36	7134.71	3797.73	10.0249	34.7021	0.536086	24	0.0017065	0.0025129	-0.937239
SPAC23H3.11c	1890	1890	2	5	2.0418	2	1	0	I	2512905	2514941	1.06716	0.561288	NA	37.1	15.81	0.74	0.28	NA	NA	0.51	1.02	0.74	NA	NA	NA	21.5248	62.352	0.587417	17	0.0017607	0.0015735	0.330576
SPAC23H3.12c	681	681	2	2	2	2	1	0	I	2515051	2515985	1.11226	0.550976	1.00679	3.966	6.604	0.43	0.13	1035.22	NA	0.28	0.56	0.43	NA	NA	NA	60.7677	84.037	0.453762	17	0.0039018	0.0034248	0.387031
SPAC23H3.13c	1065	1065	1	1	1	1	1	0	I	2516053	2519235	NA	0.83564	1.00864	24.34	25.6917	1.6	0.39	1994.65	2085.67	0.995	1.99	1.6	2040.16	4080.32	2085.67	28.5897	72.0282	0.222597	40	0.0017554	0.0023686	-0.797549
SPAC23H3.14	1410	1410	2	2	2	2	1	0	I	2521520	2523453	1.1015	0.318085	1.00689	16.17	24.5233	0.96	0.26	NA	NA	0.61	1.22	0.96	NA	NA	NA	26.0248	77.9168	0.370478	42	0.0038003	0.0040907	-0.219638
SPAC23H3.15c	978	978	2	5	2.84151	2	1	0	I	2523372	2524734	1.01646	0.548739	1.00561	209.3	17.3788	1.2	1.3	12115.8	26078.4	1.25	2.5	1.3	19097.1	38194.2	26078.4	49.1636	147.674	0.173631	19	0.0032127	0.0026296	0.627033
SPAC23H4.01c	2838	2838	2	2	2	2	1	0	I	1607776	1611164	1.09221	0.503572	1.00474	77.33	66.3133	4.7	1	4698.99	6348.46	2.85	5.7	4.7	5523.73	11047.5	6348.46	37.3974	84.1654	0.469849	34	0.0018291	0.0018919	-0.100859
SPAC23H4.02	1599	1599	2	5	2.10819	2	1	0	I	1605073	1607249	1.08772	0.521085	0.999187	32.43	42.99	4.2	1.3	1351.77	NA	2.75	5.5	4.2	NA	NA	NA	257.662	110.257	0.450404	16	0.0015338	0.0013856	0.294183
SPAC23H4.03c	651	651	1	1	1	1	1	1	I	1603906	1605116	NA	NA	0.995167	303	331.75	12	1.2	6020.05	3963.98	6.6	13.2	12	4992.02	9984.03	6020.05	21.6692	64.8841	0.437184	22	0.0040209	0.0034276	0.499841
SPAC23H4.04	1248	1248	1	5	1.07051	1	1	1	I	1601412	1603005	NA	NA	1.00553	28.95	43.38	1.4	0.59	NA	NA	0.995	1.99	1.4	NA	NA	NA	54.8477	37.8146	0.479876	13	0.0021658	0.0015362	1.08609
SPAC23H4.05c	294	294	2	5	3.69728	4	1	0	I	1599323	1600363	NA	NA	1.00531	0.3674	0.119362	NA	0.017	NA	NA	NA	NA	NA	NA	NA	NA	187.422	258.493	0	19	0.0041393	0.0034512	0.563759
SPAC23H4.06	1080	1080	1	1	1	1	1	1	I	1596073	1598149	NA	NA	1.02496	33.01	195.6	38	8.9	161356	63384.4	23.45	46.9	38	112370	224741	161356	15.3746	50.2684	0.558235	22	0.0017477	0.0019971	-0.360496
SPAC23H4.07c	684	684	1	3	1.05556	1	1	1	I	1595143	1596024	NA	NA	1.00737	71.31	64.325	2.1	0.47	6395.11	13089.2	1.285	2.57	2.1	9742.16	19484.3	13089.2	52.5259	52.4758	0.414185	6	0.0009719	0.0012814	-0.531503
SPAC23H4.08	834	834	2	2	2	2	1	0	I	1593302	1594661	0.968209	0.520488	0.956767	31.99	33.225	1.4	0.44	NA	NA	0.92	1.84	1.4	NA	NA	NA	19.4168	80.7274	0.408887	25	0.0036679	0.0034702	0.167272
SPAC23H4.09	1146	1146	2	5	2.02705	2	1	0	I	1591873	1593194	1.05001	1.22694	0.976525	59.2	198.167	7.1	0.58	50232.3	10052.3	3.84	7.68	7.1	30142.3	60284.7	50232.3	43.9299	106.659	0.67407	12	0.0021068	0.0017111	0.603324
SPAC23H4.10c	1557	1557	2	2	2	2	1	0	I	1589743	1593248	1.01277	0.292046	0.99836	96.68	215.435	25	1.3	102590	17816.7	13.15	26.3	25	60203.6	120407	102590	32.5628	79.8217	0.551943	27	0.0016005	0.001451	0.305272
SPAC23H4.11c	567	567	1	2	1.00882	1	1	1	I	1588622	1589730	NA	NA	0.973486	40.87	28.3867	0.9	0.32	NA	NA	0.61	1.22	0.9	NA	NA	NA	31.1816	54.3521	0.0722917	13	0.0018333	0.0022102	-0.45196
SPAC23H4.12	1014	1014	1	1	1	1	1	1	I	1587022	1588751	0.912931	NA	1.0139	62.38	72.2167	3.3	0.58	4837.18	3702.15	1.94	3.88	3.3	4269.66	8539.33	4837.18	28.6536	50.3963	0.38246	10	0.0013866	0.0010888	0.686268
SPAC23H4.13c	555	555	1	2	1.79459	2	1	0	I	1586008	1587570	NA	NA	NA	27.74	28.365	1.1	0.31	NA	NA	0.705	1.41	1.1	NA	NA	NA	33.4724	82.6384	0.160084	14	0.0017425	0.0016883	0.0863559
SPAC23H4.14	2718	2718	1	1	1	1	1	0	I	1582412	1585637	NA	NA	1.00364	14.75	18.695	1.1	0.36	114.96	1810.72	0.73	1.46	1.1	962.84	1925.68	1810.72	15.1198	28.0269	0.460976	29	0.0017875	0.0016933	0.166062
SPAC23H4.15	2352	2352	1	1	1	1	1	1	I	1579668	1582323	NA	NA	1.01419	25.35	66.8117	4.2	0.73	4028.58	1647.61	2.465	4.93	4.2	2838.09	5676.19	4028.58	4.31084	22.6944	0.618001	22	0.0014831	0.0015608	-0.143694
SPAC23H4.16c	987	987	1	3	1.03445	1	1	0	I	1578314	1579610	1.0021	0.524672	0.974187	33.22	34.7117	1.7	0.46	NA	NA	1.08	2.16	1.7	NA	NA	NA	7.85823	29.876	0.280187	7	0.0012225	0.0010166	0.465432
SPAC23H4.17c	1110	1110	2	2	2	2	1	0	I	1576712	1578028	0.525766	0.58908	0.999756	7.64	13.2857	0.81	0.3	106.39	NA	0.555	1.11	0.81	NA	NA	NA	32.4129	67.8347	0.597276	2	0.0003103	0.000286	0.127105
SPAC23H4.18c	324	324	1	2	1.0679	1	1	1	I	1575290	1576307	NA	NA	1.00079	81.52	76.5933	1.4	0.38	NA	6654.84	0.89	1.78	1.4	NA	NA	NA	37.3821	46.5226	0.357127	7	0.0017292	0.0012978	0.763879
SPAC23H4.21	369	369	2	2	2	2	1	0	I	1585742	1586534	NA	NA	NA	18.88	21.2717	0.8	0.26	NA	NA	0.53	1.06	0.8	NA	NA	NA	53.8725	103.157	0.179445	7	0.0015026	0.001667	-0.226587
SPAC24B11.05	681	681	2	5	2.06608	2	1	0	I	204386	206081	NA	1.37894	1.00213	137.1	26.26	2.6	1.3	12953.6	7250.82	1.95	3.9	2.6	10102.2	20204.5	12953.6	60.3682	92.0241	0.653903	21	0.0028987	0.0023337	0.694627
SPAC24B11.06c	1050	1050	1	2	1.0981	1	1	1	I	206476	208044	NA	NA	0.969487	58.13	170.317	5.6	1.3	13574.9	8729.56	3.45	6.9	5.6	11152.2	22304.4	13574.9	18.0747	52.1375	0.816607	10	0.000968	0.0012013	-0.487168
SPAC24B11.07c	1686	1686	2	5	2.12633	2	1	0	I	208839	211275	1.0875	NA	1.02262	29.95	32.7567	4.8	0.7	2343.69	NA	2.75	5.5	4.8	NA	NA	NA	59.855	99.3771	0.533521	22	0.0014303	0.0017019	-0.460805
SPAC24B11.08c	1173	1173	2	2	2	2	1	0	I	211714	213591	0.972285	1.1376	0.985622	34.4	50.8333	2.8	0.38	1920.25	NA	1.59	3.18	2.8	NA	NA	NA	38.7299	97.4345	0.616072	26	0.002926	0.0026091	0.358154
SPAC24B11.09	357	357	2	2	2	2	1	0	I	214093	216962	NA	NA	1.01528	52.2	59.625	12	1.3	NA	2971.31	6.65	13.3	12	NA	NA	NA	260.245	261.778	0.711547	46	0.004026	0.0030359	1.01609
SPAC24B11.10c	2799	2799	2	2	2	2	1	0	I	218260	221562	0.964735	0.481996	0.996778	29.91	27.6733	2.8	0.74	3185.27	3259.74	1.77	3.54	2.8	3222.51	6445.01	3259.74	75.7904	70.389	0.633293	42	0.0028117	0.0023959	0.536915
SPAC24B11.11c	1824	1824	1	2	1.04605	1	1	1	I	221694	223991	NA	NA	0.984619	32.9	42.1733	2.1	0.76	3317.02	4050.89	1.43	2.86	2.1	3683.95	7367.91	4050.89	20.1601	42.1553	0.733259	28	0.0028132	0.0022951	0.671686
SPAC24B11.12c	4209	4209	2	2	2	2	1	0	I	224080	229307	0.8903	1.27649	0.998506	54.62	36.4133	3.9	1.5	1298.24	632.4	2.7	5.4	3.9	965.32	1930.64	1298.24	40.6109	87.0892	0.430779	34	0.001431	0.001225	0.510581
SPAC24B11.13	1011	1011	1	1	1	1	1	0	I	231311	233488	1.10412	0.57059	0.989252	37.72	183.167	11	2	7278.5	NA	6.5	13	11	NA	NA	NA	55.532	71.6588	0.628641	24	0.0017492	0.0021275	-0.51933
SPAC24B11.14	501	501	2	5	2.76048	2	1	0	I	230545	231136	NA	NA	1.00644	1.509	4.362	0.15	0.0095	NA	NA	0.07975	0.1595	0.15	NA	NA	NA	384.687	258.182	0	19	0.005953	0.0060995	-0.067968
SPAC24C9.02c	651	651	2	2	2	2	1	0	I	3039688	3040577	0.95688	NA	NA	32.44	53.4283	1.8	0.51	9724.12	10818	1.155	2.31	1.8	10271	20542.1	10818	29.1501	79.8203	0.52968	9	0.0007752	0.0019048	-1.45214
SPAC24C9.03	1182	1182	1	2	1.02707	1	1	1	I	3041074	3043306	NA	NA	1.00354	37.15	209.983	10	1.4	22875.9	12794.6	5.7	11.4	10	17835.2	35670.5	22875.9	40.6788	57.8432	0.525902	28	0.0016272	0.0023619	-0.925405
SPAC24C9.04	366	366	2	2	2	2	1	1	I	3043895	3045082	NA	NA	1.00793	42.06	83.055	3.3	0.64	NA	NA	1.97	3.94	3.3	NA	NA	NA	52.311	80.6368	0.0844636	32	0.0040067	0.0050865	-0.64066
SPAC24C9.05c	2193	2193	2	2	2	2	1	0	I	3045064	3047390	0.925177	0.985603	1.00868	190.1	40.7267	2.3	0.44	10167.1	1889.66	1.37	2.74	2.3	6028.36	12056.7	10167.1	16.3963	46.718	0.514122	33	0.0014647	0.0026712	-1.36723
SPAC24C9.06c	2370	2370	1	5	1.04557	1	1	1	I	3048060	3051537	NA	NA	NA	747.6	518.633	27	6.4	40682.3	44930.5	16.7	33.4	27	42806.4	85612.9	44930.5	6.04169	24.7582	0.495068	54	0.0024081	0.0029271	-0.558729
SPAC24C9.07c	5685	5685	2	5	2.02023	2	1	1	I	3053214	3059282	1.07924	0.527091	1.00466	236.7	13.4883	1	0.48	NA	NA	0.74	1.48	1	NA	NA	NA	26.8318	60.8326	0.406627	81	0.002211	0.0025148	-0.389202
SPAC24C9.08	1791	1791	2	2	2	2	1	0	I	3061210	3063526	1.04982	0.740847	1.00495	50.3	128.97	8.4	4.1	24463.1	43856.9	6.25	12.5	8.4	34160	68320	43856.9	36.0048	83.6192	0.4012	30	0.0027241	0.0024399	0.349215
SPAC24C9.09	1425	1425	1	1	1	1	1	1	I	3063681	3066413	NA	NA	0.973183	15.43	26.9817	1.4	0.27	566.61	NA	0.835	1.67	1.4	NA	NA	NA	30.7666	35.0518	0.470458	18	0.0017966	0.0012406	1.25695
SPAC24C9.10c	792	792	1	1	1	1	1	1	I	3065326	3066303	NA	NA	1.00033	33.69	57.0133	2.5	0.47	4366.84	NA	1.485	2.97	2.5	NA	NA	NA	20.4029	33.0173	0.513187	3	0.0005753	0.0005778	-0.0075402
SPAC24C9.11	2328	2328	1	3	1.07474	1	1	1	I	3066462	3069156	NA	NA	0.901189	19.91	20.8683	1.4	0.35	1220.12	1819.61	0.875	1.75	1.4	1519.87	3039.73	1819.61	2.65222	22.7654	0.514871	26	0.0019023	0.0018172	0.138078
SPAC24C9.12c	1404	1404	2	2	2	2	1	0	I	3069322	3071192	1.09065	0.106607	0.99171	515.1	1720.5	82	7.9	184036	56511.8	44.95	89.9	82	120274	240548	184036	114.98	94.9226	0.595112	11	0.0012553	0.0011086	0.339119
SPAC24C9.13c	267	267	2	2	2	2	1	1	I	3071584	3072124	NA	NA	1.00959	205.9	163.433	9.3	1.5	1507.36	NA	5.4	10.8	9.3	NA	NA	NA	25.3231	33.8229	0.414118	5	0.0030087	0.0017409	1.51793
SPAC24C9.14	990	990	2	5	2.09091	2	1	0	I	3072847	3077223	1.07377	0.494963	1.00396	112	28.9667	2	0.62	4078.15	2952.2	1.31	2.62	2	3515.18	7030.35	4078.15	85.106	104.022	0.29002	57	0.0028108	0.002457	0.455325
SPAC24C9.15c	1395	1395	2	5	2.04731	2	1	0	I	3074267	3075988	1.10043	1.72382	0.950559	986.2	2.27612	0.19	0.17	NA	NA	0.18	0.36	0.19	NA	NA	NA	38.6642	69.3824	0.377848	19	0.002334	0.0020807	0.344184
SPAC24C9.16c	201	160	2	2	2	2	0.79602	0	I	3042749	3043380	1.04729	0.56315	1.00612	139.5	211.117	5.2	1.8	NA	NA	3.5	7	5.2	NA	NA	NA	60.6849	120.921	0	6	0.0016744	0.0017882	-0.140087
SPAC24H6.01c	1752	1752	1	1	1	1	1	1	I	489871	492181	NA	NA	1.00947	30.92	22.0033	1	0.4	763.02	2583.64	0.7	1.4	1	1673.33	3346.66	2583.64	26.6191	43.7812	0.505657	28	0.002254	0.0022822	-0.0368002
SPAC24H6.02c	528	528	2	5	2.07386	2	1	0	I	488339	489482	1.01691	NA	0.952682	12.79	12.1	0.55	0.17	NA	NA	0.36	0.72	0.55	NA	NA	NA	65.8645	109.142	0.452312	14	0.0022443	0.0024485	-0.22415
SPAC24H6.03	2358	2358	2	2	2	2	1	0	I	485723	488811	1.0267	0.593211	1.00469	18.14	22.4867	1.1	0.36	666.85	569.23	0.73	1.46	1.1	618.04	1236.08	666.85	41.34	72.8262	0.514617	28	0.0018243	0.001708	0.202641
SPAC24H6.04	1455	1455	2	5	2.22955	2	1	0	I	482607	485408	1.0225	NA	NA	607.6	351.75	20	3.9	89953.9	42944.3	11.95	23.9	20	66449.1	132898	89953.9	201.406	196.681	0.315189	30	0.0028669	0.0020174	1.26222
SPAC24H6.05	1791	1791	1	2	1.02513	1	1	1	I	479228	482556	NA	NA	0.9841	93.04	28.8433	3.8	1.1	NA	NA	2.45	4.9	3.8	NA	NA	NA	28.2802	45.5895	0.361882	35	0.0021702	0.0019804	0.291817
SPAC24H6.06	2100	2100	1	3	1.17333	1	1	1	I	476474	478803	NA	NA	1.01206	78.83	31.4967	1.4	0.43	NA	NA	0.915	1.83	1.4	NA	NA	NA	17.8097	39.2665	0.419086	27	0.0025976	0.0021827	0.563188
SPAC24H6.07	576	576	1	2	1.1441	1	1	0	I	475354	476128	0.775219	NA	1.02164	343.9	2755	72	8.5	110580	2963.77	40.25	80.5	72	56771.7	113543	110580	5.6362	41.6657	0.954748	7	0.0024718	0.0017036	1.03608
SPAC24H6.08	663	663	2	5	2.15686	2	1	0	I	473792	475041	1.04756	NA	1.00977	47.9	24.9567	1.2	0.37	1270.87	NA	0.785	1.57	1.2	NA	NA	NA	53.8991	117.97	0.142498	7	0.0014831	0.0010548	0.93289
SPAC24H6.09	2262	2262	2	5	2.04598	2	1	0	I	469981	472993	1.02665	NA	1.00394	42.29	52.3967	3.6	1.5	4505.84	NA	2.55	5.1	3.6	NA	NA	NA	22.9212	71.0908	0.281929	16	0.0015871	0.0010009	1.61138
SPAC24H6.10c	1107	1107	2	5	2.33604	2	1	0	I	468664	469890	1.07278	0.554065	1.00515	37.47	387.983	17	1.3	73482	12440.7	9.15	18.3	17	42961.4	85922.7	73482	79.9639	139.48	0.645616	10	0.0022571	0.0015352	1.17992
SPAC24H6.11c	2877	2877	2	5	2.01043	2	1	0	I	464120	468581	1.11456	0.600115	1.01451	28.44	33.2117	3	2.6	1539.35	1477.49	2.8	5.6	3	1508.42	3016.84	1539.35	74.9783	109.518	0.403892	58	0.0035771	0.0024508	1.4547
SPAC24H6.12c	1335	1335	1	1	1	1	1	1	I	461686	463599	NA	NA	1.00121	14.4	27.9733	1.4	0.23	2435.84	878.48	0.815	1.63	1.4	1657.16	3314.32	2435.84	14.2981	38.2408	0.338035	34	0.0047483	0.0033462	1.27215
SPAC24H6.13	2616	2616	2	5	2.02638	2	1	0	I	456931	460811	0.977389	0.685818	1.00446	175.3	41.1067	5.4	1.3	9558.57	906.07	3.35	6.7	5.4	5232.32	10464.6	9558.57	59.4893	137.007	0.0113549	51	0.0028416	0.0024765	0.462712
SPAC25A8.01c	2769	2769	1	2	1.0112	1	1	0	I	2098195	2101876	1.11151	NA	0.998024	39.42	65.1	5.2	1.1	12478.7	2313.67	3.15	6.3	5.2	7396.18	14792.4	12478.7	18.397	39.1724	0.435866	27	0.0015441	0.0013816	0.348344
SPAC25A8.02	1173	1173	2	2	2	2	1	0	I	2102190	2104103	1.12684	0.450723	1.01435	65.89	30.74	1.9	0.88	NA	NA	1.39	2.78	1.9	NA	NA	NA	54.2532	75.9192	0.143804	30	0.0044874	0.0029556	1.55363
SPAC25A8.03c	1404	1404	2	2	2	2	1	0	I	2096162	2098083	1.08043	NA	NA	30.74	19.775	1	0.2	NA	NA	0.6	1.2	1	NA	NA	NA	29.975	85.1235	0.0182677	37	0.0038588	0.0036299	0.19299
SPAC25B8.01	501	501	2	2	2	2	1	0	I	4155465	4156320	1.03737	0.376599	1.00326	82.15	29.0783	1.3	0.29	1729.93	NA	0.795	1.59	1.3	NA	NA	NA	10.0511	49.04	0.375192	19	0.0036957	0.0041907	-0.334045
SPAC25B8.02	804	804	1	2	1.1704	1	1	1	I	4156472	4157726	NA	NA	NA	195.6	42.345	3.3	1.1	NA	2188.34	2.2	4.4	3.3	NA	NA	NA	20.5667	54.0327	0.388612	14	0.0035797	0.0021013	1.89075
SPAC25B8.03	1551	1551	1	1	1	1	1	0	I	4157827	4160623	NA	NA	NA	71.91	65.81	4	1.4	757.89	NA	2.7	5.4	4	NA	NA	NA	17.9595	39.2525	0.313707	27	0.002195	0.0018203	0.609895
SPAC25B8.04c	1137	1137	2	2	2	2	1	0	I	4160598	4162328	NA	0.551538	1.00735	30.12	54.21	2.7	0.44	7980.32	17346.4	1.57	3.14	2.7	12663.4	25326.8	17346.4	14.8347	44.149	0.412033	25	0.0028191	0.0027236	0.102957
SPAC25B8.05	1353	1353	1	2	1.03843	1	1	0	I	4162277	4164207	0.845571	1.05671	1.00229	20.08	41.6683	2.4	0.52	1311.83	NA	1.46	2.92	2.4	NA	NA	NA	8.0372	47.3801	0.450323	27	0.0030574	0.0026338	0.476579
SPAC25B8.06c	1440	1440	1	1	1	1	1	1	I	4162367	4165940	NA	NA	NA	12.72	22.3517	1.1	0.23	1954.93	NA	0.665	1.33	1.1	NA	NA	NA	11.0088	34.3328	0.441475	47	0.0032288	0.0024778	0.945884
SPAC25B8.07c	342	342	2	2	2	2	1	0	I	4166006	4167734	1.10192	0.451429	1.00887	5.37	19.8067	0.7	0.091	1781.46	NA	0.3955	0.791	0.7	NA	NA	NA	15.8088	58.5184	0	31	0.0036045	0.0033794	0.200387
SPAC25B8.08	1773	1773	2	5	2.01805	2	1	0	I	4168212	4170189	0.984352	0.485097	1.00186	28.91	16.62	0.92	0.47	1021.28	4009.2	0.695	1.39	0.92	2515.24	5030.48	4009.2	59.0391	71.8302	0.504538	25	0.002945	0.0023843	0.690258
SPAC25B8.09	756	756	2	2	2	2	1	0	I	4170550	4171657	1.06834	1.44995	1.00956	36.65	39.04	2.1	0.54	NA	1149.42	1.32	2.64	2.1	NA	NA	NA	21.2346	74.8015	0.467239	16	0.003062	0.0027249	0.340341
SPAC25B8.10	771	771	2	2	2	2	1	0	I	4172123	4173547	1.03827	1.08438	NA	34.61	99.55	6.1	1.6	4069.25	6407.79	3.85	7.7	6.1	5238.52	10477	6407.79	26.4498	65.7149	0.232703	21	0.0026937	0.0027817	-0.0907974
SPAC25B8.11	1965	1965	2	2	2	2	1	0	I	4173674	4176378	1.08188	0.418423	1.00475	50.22	88.3483	4.7	2.6	1119.62	625.93	3.65	7.3	4.7	872.775	1745.55	1119.62	15.3162	57.6979	0.044214	33	0.0023018	0.0022979	0.0050664
SPAC25B8.12c	912	912	1	1	1	1	1	0	I	4176460	4178343	NA	NA	NA	44.54	227.617	40	3.8	224273	55361.4	21.9	43.8	40	139817	279634	224273	39.4496	83.9839	0.335537	26	0.0031978	0.0026095	0.664997
SPAC25B8.13c	1194	1194	2	5	3.51005	4	1	0	I	4179961	4183074	1.29736	NA	1.05335	99.48	53.8383	7.9	22	4811.94	15578	14.95	29.9	22	10195	20389.9	15578	547.006	236.081	0.278201	42	0.0022079	0.0026232	-0.489759
SPAC25B8.14	912	912	1	1	1	1	1	1	I	4185113	4187416	NA	NA	NA	29.49	33.9917	1.5	0.46	NA	NA	0.98	1.96	1.5	NA	NA	NA	17.2207	59.798	0.366599	36	0.0035551	0.0029446	0.632862
SPAC25B8.15c	714	714	1	2	1.56863	2	1	0	I	4185378	4187542	1.03001	0.385365	0.968894	56.28	47.9533	2.6	0.52	1917.87	NA	1.56	3.12	2.6	NA	NA	NA	12.6099	46.2365	0.431937	36	0.0036862	0.0031321	0.539942
SPAC25B8.16	2097	2097	1	1	1	1	1	1	I	4187325	4189859	NA	NA	0.997882	23.9	35.8283	1.9	0.45	992.91	NA	1.175	2.35	1.9	NA	NA	NA	12.4011	16.1349	0.500862	45	0.003124	0.003345	-0.205566
SPAC25B8.17	888	888	2	2	2	2	1	0	I	4190288	4191481	0.832964	1.07484	1.00584	24.15	58.685	2.8	0.33	919.99	NA	1.565	3.13	2.8	NA	NA	NA	67.1527	119.897	0.48255	12	0.0024754	0.0018931	0.802346
SPAC25B8.18	366	366	2	2	2	2	1	0	I	4191410	4192157	1.27002	NA	0.958229	28.63	18.2983	0.81	0.2	NA	3341.89	0.505	1.01	0.81	NA	NA	NA	30.6581	69.0715	0.150396	12	0.0024665	0.0030222	-0.479693
SPAC25B8.19c	1569	1569	1	1	1	1	1	0	I	4192070	4195228	0.905253	NA	0.994407	35.18	19.235	2.9	1.3	NA	2630.03	2.1	4.2	2.9	NA	NA	NA	42.6657	36.4581	0.169569	37	0.0024013	0.0022125	0.261143
SPAC25B8.20	219	219	2	2	2	2	1	0	I	4166658	4167704	NA	NA	NA	100.4	42.8033	1.3	0.57	NA	NA	0.935	1.87	1.3	NA	NA	NA	16.1506	54.4865	0	16	0.0040602	0.0028813	1.12578
SPAC25G10.01	894	894	2	5	2.13311	2	1	0	I	4295138	4297332	1.09389	1.12771	1.00388	51.84	52.4183	3.4	1.2	2573.28	5201.47	2.3	4.6	3.4	3887.38	7774.75	5201.47	20.3372	55.9023	0.180147	42	0.0035477	0.0036092	-0.0527539
SPAC25G10.02	777	777	2	2	2	2	1	0	I	4296936	4298605	1.07916	NA	1.00869	4.588	5.83517	0.23	0.037	NA	NA	0.1335	0.267	0.23	NA	NA	NA	21.5589	67.6756	0.255445	34	0.0040199	0.0038395	0.14263
SPAC25G10.03	993	993	1	2	1.04431	1	1	0	I	4299757	4301402	0.583014	1.07874	1.00182	518.3	313.45	16	4.7	NA	NA	10.35	20.7	16	NA	NA	NA	51.386	56.8917	0.273742	26	0.0038978	0.0029771	0.912093
SPAC25G10.04c	2376	2376	2	2	2	2	1	0	I	4301367	4303885	NA	NA	0.999017	57.54	4.45983	0.27	0.15	NA	NA	0.21	0.42	0.27	NA	NA	NA	15.9348	57.258	0.331168	49	0.0060452	0.0037383	1.93159
SPAC25G10.05c	933	933	2	2	2	2	1	0	I	4304356	4305811	1.0363	1.11585	1.00578	129.8	511.583	22	2.5	52724	14180.1	12.25	24.5	22	33452	66904.1	52724	15.7275	59.1409	0.571026	17	0.0031342	0.0021993	1.18135
SPAC25G10.06	207	207	1	1	1	1	1	0	I	4305949	4306399	0.599288	0.258415	NA	136.5	1468.83	39	4.1	71318.9	44642.3	21.55	43.1	39	57980.6	115961	71318.9	2.93493	16.7063	0.639184	5	0.001991	0.0020882	-0.0970608
SPAC25G10.07c	3258	3258	1	5	1.02087	1	1	1	I	4306511	4310340	NA	NA	0.998733	40.82	16.4767	1.3	0.87	349.58	850.68	1.085	2.17	1.3	600.13	1200.26	850.68	121.358	26.4173	0.394734	51	0.0038194	0.0025097	1.63806
SPAC25G10.08	2178	2178	1	1	1	1	1	1	I	4310535	4313061	NA	NA	0.968944	337.8	779.567	33	3.7	49906.2	13494.8	18.35	36.7	33	31700.5	63401	49906.2	4.32138	21.2973	0.722328	24	0.0012217	0.001789	-0.926161
SPAC25G10.09c	5385	4902	1	2	1.40555	1	0.910306	0	I	4313118	4318708	1.06547	NA	NA	194.3	136.8	14	4.6	19717.7	7111.16	9.3	18.6	14	13414.4	26828.9	19717.7	16.0633	29.6477	0.509859	75	0.0037409	0.0031235	0.634639
SPAC25H1.02	1395	1395	2	5	2.22437	2	1	0	I	2525778	2527510	1.06099	0.496993	1.00276	17.97	17.3533	1.3	0.37	NA	NA	0.835	1.67	1.3	NA	NA	NA	28.9286	97.5126	0.389305	25	0.0017834	0.0027173	-1.00896
SPAC25H1.03	555	555	2	2	2	2	1	0	I	2528030	2528644	0.985155	0.397268	1.00425	44.77	9.69483	0.57	0.39	NA	NA	0.48	0.96	0.57	NA	NA	NA	13.7746	50.7554	0.55168	6	0.0016783	0.0018376	-0.190884
SPAC25H1.04	735	735	2	5	2.1034	2	1	0	I	2529085	2529901	1.04556	0.878173	1.00388	34.03	26.945	0.95	0.36	NA	NA	0.655	1.31	0.95	NA	NA	NA	40.1389	117.254	0.0354492	6	0.0015187	0.0013834	0.215333
SPAC25H1.05	654	654	1	2	1.03976	1	1	1	I	2530096	2531201	0.976043	NA	1.00946	305.4	50.405	1.9	0.16	4181.34	NA	1.03	2.06	1.9	NA	NA	NA	8.46731	45.7406	0.146883	10	0.0012698	0.0017062	-0.641721
SPAC25H1.06	1227	1227	2	2	2	2	1	0	I	2531225	2532877	0.549078	0.517984	0.968921	34.38	49.02	1.6	0.41	579.07	NA	1.005	2.01	1.6	NA	NA	NA	66.6631	83.9994	0.373114	22	0.0019441	0.0025069	-0.648264
SPAC25H1.07	2658	2658	1	3	1.00828	1	1	0	I	2533709	2536655	0.954709	NA	1.01214	42.06	77.3217	4.7	0.81	8512.17	5084.59	2.755	5.51	4.7	6798.38	13596.8	8512.17	40.3564	44.1941	0.423994	34	0.0020706	0.0021754	-0.146267
SPAC25H1.08c	1200	1200	1	1	1	1	1	1	I	2536605	2537929	NA	NA	1.00319	103.4	170.233	6.6	1.3	6012.44	5478.39	3.95	7.9	6.6	5745.41	11490.8	6012.44	15.4593	13.81	0.675895	17	0.0020083	0.0024204	-0.47312
SPAC25H1.09	1542	1542	2	2	2	2	1	0	I	2538102	2540081	1.05438	1.10849	1.00531	2289	0.477033	0.058	0.0046	NA	NA	0.0313	0.0626	0.058	NA	NA	NA	35.8155	62.5161	0.329571	25	0.0021099	0.0023807	-0.333986
SPAC25H1.10c	207	207	2	2	2	2	1	0	I	2532754	2533276	NA	NA	NA	170.9	236.7	5	1.3	16263	22152.2	3.15	6.3	5	19207.6	38415.2	22152.2	1262.97	148.18	0.371986	6	0.0016217	0.0021609	-0.549249
SPAC26A3.01	1602	1602	1	1	1	1	1	0	I	3332541	3334714	0.986609	NA	0.994747	186.9	276.1	12	4	3672.56	9031.35	8	16	12	6351.95	12703.9	9031.35	13.1665	24.2603	0.346435	21	0.0023649	0.0018204	0.858194
SPAC26A3.02	1386	1386	1	2	1.91198	2	1	0	I	3334824	3337714	1.01932	0.501974	0.998208	23.19	25.185	1.2	0.41	NA	NA	0.805	1.61	1.2	NA	NA	NA	18.5888	59.5705	0.459251	44	0.0024799	0.0028689	-0.421033
SPAC26A3.03c	708	708	1	1	1	1	1	1	I	3334942	3338202	NA	NA	0.963351	47.76	11.566	0.69	0.19	NA	NA	0.44	0.88	0.69	NA	NA	NA	13.9022	51.4912	0.557423	46	0.0023482	0.0026588	-0.363934
SPAC26A3.04	531	531	2	2	2	2	1	0	I	3337678	3338408	0.80438	0.355251	1.02698	1050	3155.83	120	9.9	NA	NA	64.95	129.9	120	NA	NA	NA	6.88082	72.1503	0.840889	9	0.0017962	0.0023191	-0.552099
SPAC26A3.05	5001	5001	1	1	1	1	1	1	I	3339116	3344445	NA	NA	NA	57.38	182.25	15	3	27157.6	26640.7	9	18	15	26899.1	53798.3	27157.6	6.29542	11.9147	0.706668	38	0.0015173	0.0013431	0.397774
SPAC26A3.06	807	807	2	2	2	2	1	0	I	3344729	3345820	1.03113	0.534695	1.01069	59.03	79.3533	3.3	1	656.63	NA	2.15	4.3	3.3	NA	NA	NA	27.4852	44.3557	0.654448	13	0.0032814	0.0022424	1.22794
SPAC26A3.07c	525	525	1	1	1	1	1	0	I	3346068	3346937	0.932232	0.387591	1.03337	211.2	985.15	35	4.5	NA	NA	19.75	39.5	35	NA	NA	NA	4.41218	45.7764	0.702861	15	0.0056448	0.0032476	2.00845
SPAC26A3.08	444	444	1	2	1.27928	1	1	1	I	3346955	3348195	NA	NA	0.830662	30.05	130.767	5.7	1.2	5972.72	2448.58	3.45	6.9	5.7	4210.65	8421.3	5972.72	13.2259	33.8261	0.321368	13	0.0032825	0.0019748	1.75498
SPAC26A3.09c	3828	3828	1	2	1.20873	1	1	1	I	3348103	3352396	1.14184	0.482704	1.0023	18.61	22.4017	2.3	0.67	137.68	NA	1.485	2.97	2.3	NA	NA	NA	10.4807	35.5947	0.238921	47	0.0027999	0.0020627	1.11534
SPAC26A3.10	2772	2772	2	5	2.03355	2	1	0	I	3352347	3356297	1.05548	0.94216	0.940827	6.898	21.52	1.6	0.55	121.87	NA	1.075	2.15	1.6	NA	NA	NA	19.7409	64.2931	0.230634	41	0.0026613	0.0019566	1.11197
SPAC26A3.11	969	969	2	2	2	2	1	0	I	3356375	3357902	1.05245	0.547381	1.00829	16.5	75.0033	3.8	1.3	21271.8	23838.2	2.55	5.1	3.8	22555	45110	23838.2	54.9429	76.0781	0.393563	19	0.0043203	0.0023422	2.38825
SPAC26A3.12c	2976	2976	1	5	1.16969	1	1	1	I	3356144	3361083	NA	NA	NA	27.84	59.9967	4.1	0.87	2185.72	4427.22	2.485	4.97	4.1	3306.47	6612.94	4427.22	27.2032	46.4101	0.497704	48	0.0027384	0.001831	1.54903
SPAC26A3.13c	NA	NA	NA	NA	NA	NA	NA	NA	NA	NA	NA	NA	NA	NA	NA	NA	NA	NA	NA	NA	NA	NA	NA	NA	NA	NA	NA	NA	NA	0	NA	NA	NA
SPAC26A3.14c	222	222	2	2	2	2	1	0	I	3366317	3367205	1.04224	0.459542	1.00867	44.52	74.2883	2.2	0.82	5276.24	16512.1	1.51	3.02	2.2	10894.2	21788.4	16512.1	86.2459	113.811	0.248012	16	0.0064472	0.0039052	1.79135
SPAC26A3.15c	1797	1797	1	1	1	1	1	1	I	3367472	3370256	NA	NA	0.95449	96.31	103.463	5	0.85	39464.6	16842.1	2.925	5.85	5	28153.4	56306.8	39464.6	23.6214	40.9676	0.498204	52	0.0031457	0.0035195	-0.333764
SPAC26A3.16	1065	1065	1	3	1.03005	1	1	0	I	3369709	3371384	1.1508	0.489623	1.00935	125.8	165.467	8.1	1.9	32002.7	12003.2	5	10	8.1	22002.9	44005.9	32002.7	12.4586	49.4511	0.467219	27	0.0027033	0.0030363	-0.324957
SPAC26A3.17c	1074	1074	1	5	1.94134	2	1	0	I	3371257	3372581	1.12224	0.354572	1.0093	23.18	94.8383	4.6	0.75	6277.66	2549.29	2.675	5.35	4.6	4413.48	8826.95	6277.66	46.9772	75.5486	0.568276	13	0.0019449	0.0018495	0.136715
SPAC26F1.01	2787	2787	2	2	2	2	1	0	I	5182774	5186191	1.07997	0.500481	0.947505	52.27	22.3683	1.5	0.74	NA	2393.67	1.12	2.24	1.5	NA	NA	NA	42.8406	78.4128	0.344167	39	0.0030948	0.0021531	1.34473
SPAC26F1.02	594	594	2	2	2	2	1	0	I	5181243	5182731	1.109	0.928283	1.00428	87.66	36.995	2.1	0.48	NA	NA	1.29	2.58	2.1	NA	NA	NA	145.566	145.298	0.0757147	25	0.0036897	0.0031647	0.486967
SPAC26F1.03	1230	1230	1	2	1.01707	1	1	1	I	5179652	5181308	0.285337	1.02414	NA	205.6	440.983	16	3.3	72385.1	25830.3	9.65	19.3	16	49107.7	98215.4	72385.1	102.549	59.762	0.643183	12	0.0009063	0.0013658	-0.877578
SPAC26F1.04c	1119	1119	1	3	1.0143	1	1	0	I	5177808	5179736	1.14357	NA	0.969298	82.64	33.9367	1.8	0.57	3406.58	8213.21	1.185	2.37	1.8	5809.9	11619.8	8213.21	37.1913	94.3005	0.421419	26	0.0031873	0.0025402	0.751384
SPAC26F1.05	348	348	3	5	3.29598	3	1	0	I	5174625	5175819	1.14439	0.532556	1.00889	15.37	4.90417	0.35	0.058	NA	NA	0.204	0.408	0.35	NA	NA	NA	192.982	278.324	0.0307224	31	0.0083159	0.0052798	1.7297
SPAC26F1.06	636	636	2	2	2	2	1	1	I	5173864	5174644	NA	NA	1.009	1724	9231	350	45	378886	194042	197.5	395	350	286464	572928	378886	10.0418	45.4802	0.800341	6	0.0010667	0.0014508	-0.582745
SPAC26F1.07	966	966	2	5	2.05694	2	1	0	I	5170789	5172112	1.13788	NA	0.994134	464.8	300.267	16	2.3	74954.1	49862.6	9.15	18.3	16	62408.3	124817	74954.1	34.6409	116.254	0.562517	22	0.0033143	0.0031346	0.165468
SPAC26F1.08c	2934	2934	1	5	1.65065	1	1	0	I	5167038	5170528	1.10073	1.0739	0.997805	13.49	14.3233	0.83	0.42	NA	NA	0.625	1.25	0.83	NA	NA	NA	32.7216	64.4401	0.41175	106	0.008518	0.0057264	1.58807
SPAC26F1.09	3096	3096	2	2	2	2	1	0	I	5163555	5167012	1.09619	0.779012	1.01604	88.99	35.6283	2.5	0.74	2045.26	3895.98	1.62	3.24	2.5	2970.62	5941.24	3895.98	21.7802	60.386	0.23288	59	0.0026399	0.0032156	-0.567347
SPAC26F1.10c	1653	1653	1	1	1	1	1	1	I	5161474	5163360	0.971269	0.486774	0.997077	20.32	20.5117	3.4	2.3	574.47	NA	2.85	5.7	3.4	NA	NA	NA	5.89225	27.3797	0.467946	42	0.0031004	0.0041928	-0.80597
SPAC26F1.11	318	318	2	5	3.25157	3	1	0	I	5157285	5159163	NA	NA	1.01234	15.97	2.18527	0.045	0.14	NA	NA	0.0925	0.185	0.14	NA	NA	NA	135.641	159.249	0.0405981	55	0.0069198	0.0055377	0.787352
SPAC26F1.12c	1071	1071	2	5	2.04295	2	1	0	I	5153823	5155228	1.00736	0.461055	0.961136	29.76	87.7417	3.4	0.7	7918.66	3175.09	2.05	4.1	3.4	5546.88	11093.8	7918.66	40.9523	60.4785	0.593319	20	0.0022815	0.0026834	-0.426717
SPAC26F1.13c	3336	3336	1	1	1	1	1	1	I	5148780	5152492	NA	NA	1.01224	70.67	314.417	21	2.7	37736.7	10892.3	11.85	23.7	21	24314.5	48629	37736.7	12.1385	22.0317	0.736812	46	0.0029431	0.0023336	0.813741
SPAC26F1.14c	1836	1836	2	5	2.11057	2	1	0	I	5146123	5148353	1.08765	NA	1.00381	117.4	22.4283	1.4	1.1	7797.65	29546.7	1.25	2.5	1.4	18672.2	37344.4	29546.7	49.4367	115.308	0.479156	36	0.0031542	0.0030422	0.112405
SPAC26H5.02c	1515	1515	2	2	2	2	1	0	I	4117195	4119311	1.01084	0.510732	1.00268	27.92	22.8783	1.5	0.5	556.04	NA	1	2	1.5	NA	NA	NA	33.5759	71.1814	0.554709	31	0.0021093	0.0027583	-0.70778
SPAC26H5.03	1539	1539	2	2	2	2	1	0	I	4119431	4121874	1.14807	0.425206	1.00893	23.9	19.57	1	0.27	1408.3	NA	0.635	1.27	1	NA	NA	NA	73.3046	62.5384	0.397861	32	0.0021762	0.0024714	-0.36047
SPAC26H5.04	2370	2370	2	2	2	2	1	0	I	4121876	4124737	1.07772	0.386584	1.0117	22.59	14.495	0.83	0.36	2555.2	396.63	0.595	1.19	0.83	1475.91	2951.83	2555.2	39.3581	79.3546	0.366959	29	0.0015788	0.0019086	-0.516169
SPAC26H5.05	3456	3456	1	1	1	1	1	0	I	4125000	4128805	0.976369	NA	0.927113	40.89	34.1117	4.4	1.5	1454.75	373.17	2.95	5.9	4.4	913.96	1827.92	1454.75	13.5547	34.2197	0.385085	26	0.0011253	0.0012867	-0.370002
SPAC26H5.06	1668	1668	1	1	1	1	1	1	I	4129145	4132350	NA	NA	1.00023	19.85	23.1133	1.2	0.39	NA	NA	0.795	1.59	1.2	NA	NA	NA	47.7584	31.8948	0.391864	24	0.0010299	0.0014101	-0.787299
SPAC26H5.07c	1518	1518	1	1	1	1	1	0	I	4131406	4133498	1.01056	1.40967	NA	59.14	147.75	6.9	1.3	3015.52	7522.98	4.1	8.2	6.9	5269.25	10538.5	7522.98	18.7038	49.3698	0.487236	20	0.0011572	0.0017999	-1.01735
SPAC26H5.08c	966	966	2	2	2	2	1	0	I	4134378	4136031	1.12043	0.478707	1.00445	26.39	79.6033	10	1.7	329.24	NA	5.85	11.7	10	NA	NA	NA	46.636	100.869	0.383056	17	0.0021095	0.0020051	0.144691
SPAC26H5.09c	1110	1110	2	2	2	2	1	0	I	4137266	4139080	1.05578	0.404987	1.00802	156.3	246.367	15	2.1	61583	19911.5	8.55	17.1	15	40747.2	81494.4	61583	65.3075	117.422	0.418041	24	0.0020757	0.0024922	-0.488073
SPAC26H5.10c	474	474	2	5	2.53376	2	1	0	I	4141281	4142329	1.13556	1.236	1.00528	170.7	1956	84	7.9	295637	61011.1	45.95	91.9	84	178324	356648	295637	60.536	158.017	0.482613	11	0.0022764	0.0020413	0.295047
SPAC26H5.11	2898	2898	1	2	1.00035	1	1	0	I	4142849	4147291	NA	NA	1.00535	222.8	54.04	3.5	1.1	192.09	NA	2.3	4.6	3.5	NA	NA	NA	59.621	76.0699	0.24749	60	0.0023576	0.0025704	-0.262548
SPAC26H5.12	3465	3465	1	1	1	1	1	1	I	4147643	4151509	NA	NA	0.963118	9.914	20.6517	1.5	0.4	132.6	NA	0.95	1.9	1.5	NA	NA	NA	8.37766	15.309	0.478372	36	0.0015825	0.001754	-0.298477
SPAC26H5.13c	711	711	1	1	1	1	1	1	I	4150008	4153031	NA	NA	1.00604	24.01	50.5817	2.5	0.66	NA	NA	1.58	3.16	2.5	NA	NA	NA	12.2232	37.3738	0.435292	38	0.002764	0.002367	0.514477
SPAC27D7.02c	2253	2253	2	2	2	2	1	0	I	4507217	4509970	1.08893	NA	1.00227	24.79	35.7383	2	0.63	1461.34	2611.66	1.315	2.63	2	2036.5	4073	2611.66	18.6003	54.7172	0.197262	37	0.0036499	0.0025306	1.35337
SPAC27D7.03c	2253	2253	2	5	2.06125	2	1	0	I	4510983	4515015	1.06368	0.517946	1.00413	823.7	15.9317	0.43	2.4	NA	NA	1.415	2.83	2.4	NA	NA	NA	32.0821	84.337	0.382843	48	0.0022981	0.0022443	0.0749916
SPAC27D7.04	291	291	2	5	2.35052	5	1	0	I	4517412	4518818	1.10324	0.602096	1.0052	60.51	24.575	1.2	0.3	1981.44	NA	0.75	1.5	1.2	NA	NA	NA	132.859	138.466	0.00295062	19	0.0041977	0.0025527	1.82227
SPAC27D7.05c	324	324	2	2	2	2	1	0	I	4517810	4518562	1.14411	NA	NA	642	26.44	1.2	0.49	NA	NA	0.845	1.69	1.2	NA	NA	NA	96.9888	137.226	0	8	0.0040305	0.0020092	2.39332
SPAC27D7.06	1026	1026	2	2	2	2	1	0	I	4519000	4520130	1.03258	0.521848	1.00748	47.43	123.467	5.6	0.98	13700.4	13488.2	3.29	6.58	5.6	13594.3	27188.5	13700.4	31.7747	88.5075	0	14	0.0017944	0.0023316	-0.619167
SPAC27D7.07c	354	354	1	1	1	1	1	1	I	4520187	4521063	NA	NA	0.999523	237	301.45	9.7	1.1	10823.9	14368	5.4	10.8	9.7	12595.9	25191.9	14368	19.6963	41.7291	0.426292	6	0.0006925	0.0012887	-1.01815
SPAC27D7.08c	1158	1158	1	1	1	1	1	0	I	4521375	4523223	0.993171	NA	1.00548	26.49	28.0833	1.3	0.61	NA	NA	0.955	1.91	1.3	NA	NA	NA	7.33772	42.4957	0.36381	23	0.0022079	0.0023443	-0.169045
SPAC27D7.09c	NA	NA	NA	NA	NA	NA	NA	NA	NA	NA	NA	NA	NA	NA	NA	NA	NA	NA	NA	NA	NA	NA	NA	NA	NA	NA	NA	NA	NA	0	0	0	NA
SPAC27D7.11c	1392	903	2	5	3.31783	4	0.648707	0	I	4529389	4531031	1.04229	1.16351	1.0075	177.8	522.95	41	2	43874.6	28694.7	21.5	43	41	36284.6	72569.3	43874.6	44.8133	164.436	0.409893	18	0.0047082	0.0031987	1.32346
SPAC27D7.12c	732	732	2	5	2.23634	2	1	0	I	4533326	4534385	1.0747	0.540941	1.00977	12.62	9.9825	0.54	0.053	NA	NA	0.2965	0.593	0.54	NA	NA	NA	78.826	110.683	0.255742	22	0.0061271	0.0040911	1.43707
SPAC27D7.13c	2013	2013	2	2	2	2	1	0	I	4534674	4536686	1.07937	1.24295	1.00196	38.72	3.09717	0.36	0.16	NA	NA	0.26	0.52	0.36	NA	NA	NA	35.5571	55.0748	0.0832458	31	0.0036994	0.0029022	0.826277
SPAC27D7.14c	3120	3120	1	2	1.31699	1	1	0	I	4536975	4540298	0.44121	NA	0.937545	69.28	77.8517	5.7	1.5	3691.44	3138.93	3.6	7.2	5.7	3415.18	6830.37	3691.44	7.08815	23.9624	0.568151	25	0.00182	0.0014167	0.835754
SPAC27E2.01	1476	1476	1	2	1.03252	1	1	0	I	4001693	4003982	0.946857	NA	NA	91.49	21.5667	1.3	0.39	198.67	NA	0.845	1.69	1.3	NA	NA	NA	13.2799	46.0628	0.168967	42	0.0029528	0.0034547	-0.449429
SPAC27E2.02	843	843	2	2	2	2	1	0	I	4004221	4005792	1.04089	0.604807	1.00435	60.23	62.76	3.3	0.48	2123.11	5992.78	1.89	3.78	3.3	4057.95	8115.89	5992.78	72.7925	123.248	0.489891	16	0.0014277	0.0019184	-0.703731
SPAC27E2.03c	1179	1179	1	2	1.1866	1	1	0	I	4005717	4007722	0.897508	0.549541	1.00135	61.44	321.283	13	1.3	47212	17025.9	7.15	14.3	13	32118.9	64237.9	47212	24.6288	57.9499	0.505778	30	0.0034349	0.002817	0.657543
SPAC27E2.04c	564	564	2	5	2.95213	2	1	0	I	4010592	4011430	NA	NA	1.00416	23.27	2.71167	0.22	0.051	NA	NA	0.1355	0.271	0.22	NA	NA	NA	319.357	251.451	0.0431864	14	0.0036974	0.0032816	0.340651
SPAC27E2.05	1389	1389	1	1	1	1	1	1	I	4015050	4016557	NA	NA	0.925396	43.4	48.9683	2.7	0.43	478.87	738.53	1.565	3.13	2.7	608.7	1217.4	738.53	0.636372	9.27901	0.568142	29	0.0033078	0.0036224	-0.259399
SPAC27E2.06c	1620	1620	1	1	1	1	1	1	I	4016534	4018850	NA	NA	NA	37.98	20.21	1.2	0.4	1157.3	NA	0.8	1.6	1.2	NA	NA	NA	24.0223	43.6678	0.400249	52	0.003063	0.0042274	-0.865769
SPAC27E2.07	1170	1170	2	2	2	2	1	0	I	4019873	4022054	NA	0.533967	1.01306	48.52	24.2433	1.6	0.34	1843.74	NA	0.97	1.94	1.6	NA	NA	NA	69.7769	71.0342	0.0685437	46	0.0037228	0.004091	-0.280386
SPAC27E2.08	NA	NA	NA	NA	NA	NA	NA	NA	NA	NA	NA	NA	NA	NA	NA	NA	NA	NA	NA	NA	NA	NA	NA	NA	NA	NA	NA	NA	NA	0	NA	NA	NA
SPAC27E2.09	6933	6933	1	2	1.07558	1	1	0	I	4027002	4034337	0.957828	NA	1.00904	9.037	20.8767	2.3	1.5	344.93	671.27	1.9	3.8	2.3	508.1	1016.2	671.27	13.9294	36.6809	0.468889	97	0.0014839	0.002495	-1.31572
SPAC27E2.10c	1029	1029	1	1	1	1	1	1	I	4034145	4035920	NA	NA	1.00083	19.84	22.8733	1.1	0.3	5201.37	2655.67	0.7	1.4	1.1	3928.52	7857.04	5201.37	4.13641	17.5758	0.571094	34	0.0023434	0.003606	-1.06304
SPAC27E2.11c	246	246	2	2	2	2	1	0	I	4008075	4010224	0.561134	NA	NA	60890	10999.2	810	110	NA	NA	460	920	810	NA	NA	NA	84.2828	113.143	0.190292	43	0.0026215	0.0038884	-1.00981
SPAC27E2.12	231	231	2	5	3.67532	4	1	0	I	4010913	4011317	NA	NA	NA	7.95	0.120545	NA	NA	NA	NA	NA	NA	NA	NA	NA	NA	485.666	249.823	0.075632	6	0.0026205	0.0030496	-0.309955
SPAC27E2.13	183	183	2	5	2.2459	2	1	0	I	4008511	4008693	NA	NA	NA	0.5903	0.0679667	NA	NA	NA	NA	NA	NA	NA	NA	NA	NA	48.2808	164.69	0	6	0.003587	0.0061758	-0.922649
SPAC27E2.14	105	105	2	5	2.2381	2	1	0	I	4012418	4012891	NA	NA	NA	71.5	63.085	2	0.6	NA	NA	1.3	2.6	2	NA	NA	NA	156.521	267.956	0	7	0.0045419	0.0027817	1.45389
SPAC27F1.02c	486	486	1	2	1.07407	1	1	1	I	4319247	4320285	NA	NA	1.03189	323	535.333	19	2.9	34651.5	38092.9	10.95	21.9	19	36372.2	72744.3	38092.9	31.8492	42.4745	0.398211	10	0.0029541	0.0018133	1.57881
SPAC27F1.03c	669	669	2	2	2	2	1	0	I	4320716	4321579	1.02517	0.484156	1.00578	50.22	40.6967	1.7	0.5	11536.9	5420.48	1.1	2.2	1.7	8478.7	16957.4	11536.9	38.1469	88.4513	0.471889	15	0.0038466	0.0032701	0.479603
SPAC27F1.04c	1326	1326	1	2	1.01885	1	1	1	I	4321520	4323254	NA	NA	0.957061	44.32	20.2067	1.1	0.31	NA	NA	0.705	1.41	1.1	NA	NA	NA	32.6908	36.6026	0.423654	18	0.0032238	0.0019542	1.82201
SPAC27F1.05c	1455	1455	1	2	1.99725	2	1	0	I	4323424	4325633	1.0304	0.467362	0.969772	24.54	9.43383	0.74	1.4	NA	NA	1.07	2.14	1.4	NA	NA	NA	27.1319	79.875	0.282509	35	0.0043051	0.0029917	1.33667
SPAC27F1.06c	1089	1089	2	2	2	2	1	0	I	4327147	4328451	1.06728	1.11537	1.00105	130.5	217.617	9.6	1.2	10155.7	13351.2	5.4	10.8	9.6	11753.5	23506.9	13351.2	29.592	72.5825	0.476106	12	0.0027996	0.001732	1.6078
SPAC27F1.07	1353	1353	1	2	1.01404	1	1	1	I	4328945	4330716	NA	NA	1.0029	164.8	190.467	11	1.2	16572.3	14959.8	6.1	12.2	11	15766.1	31532.1	16572.3	6.59212	26.1195	0.39467	23	0.002379	0.0024462	-0.0798349
SPAC27F1.08	1566	1566	2	2	2	2	1	0	I	4330993	4333166	1.12416	0.454691	1.00319	28.77	45.6983	2.4	0.7	2164.83	2043.13	1.55	3.1	2.4	2103.98	4207.96	2164.83	20.1531	67.8298	0.560866	30	0.0033264	0.0025993	0.838566
SPAC27F1.09c	3501	3501	1	2	1.03285	1	1	1	I	4333135	4336797	NA	NA	NA	57.5	58.235	3.6	1.2	999.68	529.09	2.4	4.8	3.6	764.385	1528.77	999.68	14.382	11.7539	0.735033	25	0.0018755	0.0012856	1.34717
SPAC27F1.10	306	306	2	2	2	2	1	0	I	4325963	4326914	1.13574	1.18529	NA	0.5295	0.378417	NA	0.027	NA	NA	NA	NA	NA	NA	NA	NA	50.4365	151.505	0.00474265	24	0.0054731	0.0047839	0.420757
SPAC29A4.02c	1230	1230	2	5	2.02846	2	1	0	I	5143745	5145515	1.05577	NA	NA	742.7	1933.67	71	5.4	124343	48597.4	38.2	76.4	71	86470.2	172940	124343	42.7141	118.516	0.604979	27	0.0045267	0.002875	1.70207
SPAC29A4.03c	816	816	1	1	1	1	1	1	I	5142407	5143810	NA	NA	1.00383	52.62	56.3	2.2	0.32	1120.66	NA	1.26	2.52	2.2	NA	NA	NA	86.9472	79.7307	0.340096	17	0.0034244	0.0022889	1.37877
SPAC29A4.04c	1425	1425	1	1	1	1	1	1	I	5140322	5142190	NA	NA	1.02746	174.7	498.617	23	2.8	46674.8	22779.1	12.9	25.8	23	34727	69453.9	46674.8	5.40013	29.947	0.716449	25	0.0031965	0.0025209	0.78667
SPAC29A4.05	432	432	2	2	2	2	1	0	I	5137314	5138212	1.03573	0.614644	0.995779	148.5	75.2533	3.9	0.59	15794.9	19597.7	2.245	4.49	3.9	17696.3	35392.5	19597.7	80.0596	80.2185	0.329731	15	0.0065365	0.003143	2.93785
SPAC29A4.06c	1068	1068	1	5	1.34082	1	1	1	I	5136040	5137368	NA	1.29992	1.01123	58.97	30.8233	1.5	0.43	362.35	NA	0.965	1.93	1.5	NA	NA	NA	12.1011	42.925	0.47143	21	0.0046174	0.0029786	1.57854
SPAC29A4.07	411	411	1	1	1	1	1	1	I	5133784	5136031	NA	NA	NA	14.85	20.3583	0.9	0.28	NA	NA	0.59	1.18	0.9	NA	NA	NA	12.9833	27.2922	0.400198	28	0.003631	0.0023461	1.62918
SPAC29A4.08c	1467	1467	1	1	1	1	1	1	I	5133204	5135342	NA	NA	0.98079	31.55	93.1517	4.3	0.95	5358.83	10800.3	2.625	5.25	4.3	8079.57	16159.1	10800.3	4.5019	12.5802	0.370636	33	0.0044461	0.002906	1.60428
SPAC29A4.09	612	612	2	2	2	2	1	0	I	5131870	5133110	0.860262	0.399341	0.975198	104.7	102.322	4.4	0.92	274.83	NA	2.66	5.32	4.4	NA	NA	NA	117.886	117.958	0.296515	19	0.0040187	0.0028838	1.1128
SPAC29A4.10	1671	1671	1	2	1.08139	1	1	1	I	5129264	5131929	NA	1.53514	0.964124	18.23	21.3867	2	0.6	NA	NA	1.3	2.6	2	NA	NA	NA	22.4539	47.2373	0.108796	59	0.0056944	0.0041812	1.1468
SPAC29A4.11	2910	2910	2	5	2.04605	2	1	0	I	5123328	5129129	1.18458	0.563544	NA	21.57	4.84683	2.4	1.2	1845.81	2588.58	1.8	3.6	2.4	2217.2	4434.39	2588.58	38.1046	80.8851	0.217342	77	0.0029781	0.0026481	0.400584
SPAC29A4.12c	453	453	2	2	2	2	1	0	I	5124554	5125643	NA	NA	NA	845.4	3.9285	0.66	0.64	703.19	4359.92	0.65	1.3	0.66	2531.55	5063.11	4359.92	29.2661	67.1494	0.128189	18	0.0039906	0.0031106	0.79337
SPAC29A4.13	708	708	2	2	2	2	1	0	I	5120840	5122136	1.05577	0.55645	1.01207	31.51	49.8717	2.4	0.59	NA	NA	1.495	2.99	2.4	NA	NA	NA	55.2628	113.695	0.336633	20	0.0032898	0.0029093	0.372616
SPAC29A4.14c	1041	1041	2	2	2	2	1	0	I	5119515	5121734	1.03576	0.962754	1.00921	43.58	33.82	1.8	0.34	571.62	NA	1.07	2.14	1.8	NA	NA	NA	20.5405	68.3637	0.354603	25	0.0031501	0.0021212	1.42392
SPAC29A4.15	1353	1353	1	1	1	1	1	1	I	5117470	5119153	NA	NA	1.00826	212.2	291.183	13	1.7	52190.7	13209.5	7.35	14.7	13	32700.1	65400.2	52190.7	20.6919	27.4844	0.584136	11	0.0019589	0.0012304	1.51695
SPAC29A4.16	1911	1911	1	2	1.00419	1	1	0	I	5113913	5116750	NA	NA	1.00987	313.3	246.917	15	2.2	7431	1082.91	8.6	17.2	15	4256.95	8513.91	7431	49.2172	67.1306	0.358039	27	0.0021357	0.0017926	0.56693
SPAC29A4.17c	444	444	2	2	2	2	1	0	I	5113027	5114151	0.980784	0.476096	1.01056	25.3	10.6232	0.52	0.28	NA	NA	0.4	0.8	0.52	NA	NA	NA	44.3277	114.812	0.212248	25	0.0035887	0.0041859	-0.418817
SPAC29A4.18	1296	1296	1	1	1	1	1	0	I	5110278	5111962	NA	NA	0.992657	23.34	59.9367	2.8	0.44	20774.3	8004.39	1.62	3.24	2.8	14389.4	28778.7	20774.3	23.0952	33.2172	0.478212	17	0.0017898	0.0019004	-0.161685
SPAC29A4.19c	3291	3291	2	2	2	2	1	0	I	5106559	5113025	1.08189	0.521512	0.957062	4.743	14.255	0.97	0.32	126.19	NA	0.645	1.29	0.97	NA	NA	NA	35.8391	62.4148	0.35675	92	0.0026197	0.0026805	-0.073492
SPAC29A4.20	1635	1635	1	2	1.03976	1	1	0	I	5104252	5106372	0.81002	0.853817	0.99927	17.05	68.67	3.3	0.76	5494.77	NA	2.03	4.06	3.3	NA	NA	NA	50.5029	60.8976	0.664498	22	0.0026453	0.0019557	1.01827
SPAC29A4.22	222	222	2	5	2.94595	3	1	0	I	5124392	5124613	NA	NA	NA	26.28	1.21643	0.16	0.14	NA	NA	0.15	0.3	0.16	NA	NA	NA	96.7399	237.576	0	1	0.0004573	0.0008562	-0.520549
SPAC29B12.01	4815	4815	1	3	1.02118	1	1	1	I	5403181	5408330	NA	NA	1.015	36.74	44.1383	4.1	1.6	1321.36	1239.7	2.85	5.7	4.1	1280.53	2561.06	1321.36	10.2551	23.8263	0.646751	42	0.002145	0.0015365	1.22515
SPAC29B12.02c	2397	2397	1	2	1.12891	1	1	0	I	5408180	5411132	1.05175	1.1343	1.00715	37.56	54.745	3.7	1	605.08	1222.9	2.35	4.7	3.7	913.99	1827.98	1222.9	30.301	54.6748	0.496678	36	0.0034	0.0022971	1.46547
SPAC29B12.03	375	375	2	2	2	2	1	0	I	5411817	5413219	1.02409	0.534105	0.999465	291.5	143.667	5.4	2.5	14068.7	NA	3.95	7.9	5.4	NA	NA	NA	77.8342	155.739	0.220564	17	0.0027471	0.0022823	0.56595
SPAC29B12.04	891	891	1	2	1.09428	1	1	0	I	5414891	5416193	0.563002	NA	1.00745	95.48	902.65	48	3.5	117815	36048.8	25.75	51.5	48	76931.8	153864	117815	23.9741	52.0422	0.737271	29	0.0037314	0.0042511	-0.365089
SPAC29B12.05c	930	930	2	2	2	2	1	0	I	5416197	5417408	0.685636	0.935367	0.971628	14.35	9.48183	0.45	0.11	NA	NA	0.28	0.56	0.45	NA	NA	NA	34.7841	103.907	0.342228	54	0.0042338	0.0084064	-1.56401
SPAC29B12.06c	852	852	2	2	2	2	1	0	I	5417366	5418973	1.13296	0.666849	1.0114	18.64	37.9583	2.1	0.36	3583.91	NA	1.23	2.46	2.1	NA	NA	NA	15.7019	57.5668	0.462567	42	0.0028956	0.0049326	-1.27754
SPAC29B12.07	5988	5988	1	5	1.14947	1	1	1	I	5419733	5426266	NA	NA	1.00935	124.5	53.8133	5.5	1.7	4594.21	888.63	3.6	7.2	5.5	2741.42	5482.84	4594.21	23.9854	37.2296	0.19288	251	0.0043918	0.0072465	-1.31063
SPAC29B12.08	2070	2070	2	2	2	2	1	0	I	5427297	5431523	0.972629	0.693567	1.01228	88.33	85.6233	10	2.4	2416.29	2669.58	6.2	12.4	10	2542.93	5085.87	2669.58	144.468	185.633	0.117517	106	0.0032492	0.0051555	-1.20453
SPAC29B12.10c	2556	2556	2	5	2.11894	2	1	0	I	5431575	5434908	1.08114	0.503823	1.00256	20.67	57.12	8.1	2	3967.21	NA	5.05	10.1	8.1	NA	NA	NA	101.527	108.153	0.372567	134	0.0038084	0.0076014	-1.63779
SPAC29B12.11c	525	525	2	2	2	2	1	0	I	5435872	5437295	1.11823	NA	0.986237	92.18	33.6267	1.8	0.5	1766.5	2757.2	1.15	2.3	1.8	2261.85	4523.7	2757.2	63.5102	103.555	0.27225	75	0.0053436	0.0101212	-1.51556
SPAC29B12.12	342	342	2	2	2	2	1	0	I	5438212	5438553	1.1068	0.401188	1.00907	7.107	6.28933	0.18	0.065	NA	NA	0.1225	0.245	0.18	NA	NA	NA	39.9612	110.154	0	25	0.0045946	0.0140155	-1.9732
SPAC29B12.13	414	414	2	5	2.11594	2	1	0	I	5438983	5439489	0.982126	1.00605	1.0105	16.96	16.8483	0.56	1.1	400.09	8108.83	0.83	1.66	1.1	4254.46	8508.92	8108.83	25.8465	99.7814	0	36	0.0062347	0.0134546	-1.63797
SPAC29B12.14c	1773	1773	2	5	2.08122	2	1	0	I	5439647	5442552	0.991394	0.455684	0.999828	14.62	24.4733	1.3	0.84	NA	1606.16	1.07	2.14	1.3	NA	NA	NA	62.3565	114.822	0.428562	204	0.0056696	0.0133752	-1.90972
SPAC29E6.01	1521	1521	2	2	2	2	1	0	I	4401733	4403868	1.05829	0.892984	0.999659	69.99	25.2067	1	1.1	NA	NA	1.05	2.1	1.1	NA	NA	NA	132.117	103.807	0.396157	29	0.0027935	0.0025573	0.275791
SPAC29E6.02	1629	1629	1	1	1	1	1	1	I	4403839	4409596	NA	NA	1.01209	64.19	48.5517	2.8	1	355.77	643.14	1.9	3.8	2.8	499.455	998.91	643.14	18.9249	24.1145	0.449477	54	0.002089	0.0017668	0.574661
SPAC29E6.03c	3204	3204	1	1	1	1	1	1	I	4405990	4409338	NA	NA	1.00769	72.63	37.6617	2.6	0.62	2196.78	3730.76	1.61	3.22	2.6	2963.77	5927.54	3730.76	6.88703	11.8918	0.484986	27	0.0016997	0.0015186	0.353266
SPAC29E6.04	618	618	1	5	1.50647	1	1	1	I	4409773	4410391	NA	NA	1.00068	112.7	30.6417	1.5	0.31	NA	NA	0.905	1.81	1.5	NA	NA	NA	427.3	46.9497	0.484739	8	0.0021444	0.0024383	-0.286712
SPAC29E6.05c	513	513	2	2	2	2	1	0	I	4409678	4411336	1.01664	0.526146	1.01263	13.58	14.9033	0.54	0.32	4330.5	7435.63	0.43	0.86	0.54	5883.06	11766.1	7435.63	190.091	77.2076	0.452671	21	0.0027598	0.0023857	0.449811
SPAC29E6.06c	2265	2265	1	1	1	1	1	1	I	4411564	4413996	NA	NA	1.00881	86.21	102.772	4.8	0.7	11370.5	3062.47	2.75	5.5	4.8	7216.47	14432.9	11370.5	12.2001	14.5993	0.635509	31	0.002319	0.0024	-0.101558
SPAC29E6.07	351	351	2	5	2.7265	2	1	0	I	4414824	4415174	1.05999	0.983596	1.0123	3.385	0.687967	NA	NA	NA	NA	NA	NA	NA	NA	NA	NA	196.757	174.794	0	7	0.0037213	0.0037675	-0.0281575
SPAC29E6.08	696	696	1	1	1	1	1	1	I	4415474	4417151	NA	NA	NA	973.3	217.85	10	5.1	5963.89	4765.39	7.55	15.1	10	5364.64	10729.3	5963.89	9.88007	28.2241	0.483442	19	0.0017819	0.0021341	-0.466706
SPAC29E6.09	1020	1020	2	5	2.04706	2	1	0	I	4417364	4418680	1.11333	0.616686	1.01038	18.27	18.5083	0.9	0.45	NA	NA	0.675	1.35	0.9	NA	NA	NA	44.8755	93.1705	0.0165199	20	0.0031573	0.0028605	0.29561
SPAC29E6.10c	3258	3258	2	2	2	2	1	0	I	4418807	4422511	1.02246	NA	NA	168.1	60.9417	6	1.6	1225.42	NA	3.8	7.6	6	NA	NA	NA	26.6874	55.1982	0.476604	39	0.0020564	0.0019827	0.114254
SPAC2C4.03c	348	348	1	3	1.01724	1	1	1	I	4263953	4264621	NA	NA	0.993709	142.2	169.2	5.7	1.2	4662.05	11758	3.45	6.9	5.7	8210.02	16420	11758	11.8713	46.6586	0.637755	11	0.0052285	0.0030973	1.7628
SPAC2C4.04c	378	378	2	2	2	2	1	1	I	4265505	4266618	NA	NA	0.99798	67.73	103.122	3.1	1.1	8874.81	9172.39	2.1	4.2	3.1	9023.6	18047.2	9172.39	103.284	77.2973	0.314244	24	0.0044989	0.0040581	0.317263
SPAC2C4.05	405	405	2	2	2	2	1	0	I	4267059	4268079	0.989364	0.539231	1.00138	229.3	284.033	9.4	1.4	39104.6	14571.2	5.4	10.8	9.4	26837.9	53675.8	39104.6	6.28767	48.4944	0.327859	9	0.0027171	0.0016604	1.55845
SPAC2C4.06c	1383	1383	2	2	2	2	1	0	I	4269109	4270937	1.02382	NA	1.00537	24.8	25.3483	1.1	0.33	2304.11	NA	0.715	1.43	1.1	NA	NA	NA	44.761	66.5004	0.517686	24	0.0035709	0.0024744	1.29431
SPAC2C4.07c	2784	2784	1	5	1.59016	1	1	0	I	4270892	4274158	1.04739	0.570086	1.00521	24.23	21.3183	1.4	0.71	543.28	NA	1.055	2.11	1.4	NA	NA	NA	38.9965	62.5985	0.449423	48	0.004259	0.0027683	1.68297
SPAC2C4.08	732	732	2	2	2	2	1	0	I	4275060	4275902	1.07199	1.09122	NA	10.26	8.02883	0.61	0.12	NA	NA	0.365	0.73	0.61	NA	NA	NA	22.4927	71.5023	0.437509	10	0.0025942	0.002237	0.400536
SPAC2C4.09	651	651	2	2	2	2	1	0	I	4276009	4277492	1.08226	0.749822	1.00913	53.02	41.845	1.5	0.51	NA	NA	1.005	2.01	1.5	NA	NA	NA	15.3638	57.2997	0.365003	25	0.0044944	0.0031798	1.21362
SPAC2C4.10c	501	501	2	2	2	2	1	0	I	4276925	4278035	0.959328	0.540715	1.01174	96.49	45.1383	2.1	0.62	863.3	NA	1.36	2.72	2.1	NA	NA	NA	23.8281	72.6619	0	22	0.0035604	0.0037299	-0.131242
SPAC2C4.11c	726	726	1	1	1	1	1	1	I	4278378	4279620	NA	NA	1.02367	92.7	137.787	5.2	0.97	1433.07	NA	3.085	6.17	5.2	NA	NA	NA	12.7254	32.9058	0.548767	18	0.0037928	0.0027277	1.09504
SPAC2C4.12c	1098	1098	1	1	1	1	1	1	I	4279661	4281428	NA	NA	0.981313	14.41	26.5733	1.2	0.24	4963.28	3107.85	0.72	1.44	1.2	4035.57	8071.13	4963.28	7.65518	26.7874	0.357999	24	0.0036613	0.002557	1.26126
SPAC2C4.13	600	600	1	1	1	1	1	1	I	4281426	4284515	NA	NA	1.00775	13.23	50.3683	1.6	0.48	NA	8286.66	1.04	2.08	1.6	NA	NA	NA	15.871	41.1039	0.35944	42	0.0027647	0.0026414	0.144401
SPAC2C4.14c	939	939	2	2	2	2	1	0	I	4282491	4284568	1.12395	0.477467	0.964824	27.84	56.83	2.4	0.8	564.43	NA	1.6	3.2	2.4	NA	NA	NA	30.5115	50.7622	0.284955	35	0.0041401	0.0033246	0.746791
SPAC2C4.15c	1284	1284	2	2	2	2	1	0	I	4284799	4286263	1.01279	2.17588	1.00175	94.94	48.41	2.4	0.86	9514.07	3364.33	1.63	3.26	2.4	6439.2	12878.4	9514.07	15.8793	44.8179	0.600191	20	0.0024665	0.0025733	-0.118178
SPAC2C4.16c	603	603	2	2	2	2	1	0	I	4286744	4287454	0.658851	0.216441	1.02495	506.4	2139.33	80	6.3	108908	61583.5	43.15	86.3	80	85245.9	170492	108908	3.95606	28.7636	0.895733	1	0.0005503	0.0002649	1.20351
SPAC2C4.17c	2523	2523	2	2	2	2	1	0	I	4288009	4291776	1.08803	NA	0.999079	33.53	23.7183	2	1.1	850.87	NA	1.55	3.1	2	NA	NA	NA	53.747	70.2722	0.334389	53	0.00367	0.0026545	1.20393
SPAC2E12.02	1830	1830	1	2	1.08197	1	1	1	I	5059273	5062056	NA	NA	1.01151	114.6	73.4467	3.7	2.3	7244.83	699.35	3	6	3.7	3972.09	7944.18	7244.83	8.16585	28.9969	0.405112	32	0.002673	0.0021683	0.702514
SPAC2E12.03c	852	852	2	2	2	2	1	0	I	5061722	5063721	1.07534	0.894003	1.01194	18.77	15.08	0.9	0.64	NA	NA	0.77	1.54	0.9	NA	NA	NA	30.5433	82.8801	0.275501	25	0.0021379	0.0023569	-0.2728
SPAC2E1P3.01	1047	1047	2	2	2	2	1	0	I	2922761	2924720	1.0576	1.14707	1.00491	53.65	30.8033	1.3	0.85	NA	8281.62	1.075	2.15	1.3	NA	NA	NA	43.5759	92.2598	0.104899	64	0.005772	0.0062206	-0.229583
SPAC2E1P3.02c	1554	1554	2	5	2.68919	2	1	0	I	2924692	2927075	1.07164	0.533652	0.966981	3.893	2.33567	0.16	0.15	NA	NA	0.155	0.31	0.16	NA	NA	NA	80.7156	140.415	0.35188	23	0.0012177	0.0020909	-1.21299
SPAC2E1P3.03c	NA	NA	NA	NA	NA	NA	NA	NA	NA	NA	NA	NA	NA	NA	NA	NA	NA	NA	NA	NA	NA	NA	NA	NA	NA	NA	NA	NA	NA	0	NA	NA	NA
SPAC2E1P3.04	2139	2139	2	5	2.11641	2	1	0	I	2931763	2935115	1.10329	0.426893	1.00497	37.25	91.895	3.8	9	2262.91	54681.4	6.4	12.8	9	28472.2	56944.3	54681.4	61.6428	106.898	0	24	0.0012915	0.0013804	-0.188011
SPAC2E1P3.05c	594	594	2	5	2.56902	2	1	0	I	2935116	2937079	1.00825	NA	1.00579	67.11	323.55	12	1.8	NA	NA	6.9	13.8	12	NA	NA	NA	76.1572	139.204	0	21	0.0027374	0.0020711	0.922973
SPAC2E1P5.01c	1566	1566	2	2	2	2	1	0	I	3322678	3324881	1.06863	NA	NA	26.32	45.06	2.7	0.51	1244.05	NA	1.605	3.21	2.7	NA	NA	NA	21.5904	71.3018	0.438534	27	0.0028677	0.0023076	0.719133
SPAC2E1P5.02c	492	492	2	2	2	2	1	0	I	3325263	3326138	1.0921	1.00352	0.975449	316.4	12.5665	0.63	0.2	NA	NA	0.415	0.83	0.63	NA	NA	NA	9.33054	55.2927	0.0411207	15	0.0054646	0.0032254	1.88901
SPAC2E1P5.03	912	912	1	5	1.96053	2	1	0	I	3326830	3329028	1.08191	1.31094	1.0124	48.45	90.2383	3.2	0.52	2552.09	1809.88	1.86	3.72	3.2	2180.99	4361.97	2552.09	19.0663	44.0531	0.497725	35	0.0043756	0.002998	1.39886
SPAC2E1P5.04c	1068	1068	1	1	1	1	1	1	I	3327940	3329476	NA	NA	0.967058	18.61	17.63	1.2	0.43	2731.79	2089.82	0.815	1.63	1.2	2410.8	4821.61	2731.79	21.3145	53.223	0.514998	19	0.0043029	0.003351	0.803272
SPAC2E1P5.05	1575	1575	1	2	1.02476	1	1	1	I	3329311	3331216	NA	NA	1.01399	51.65	83.86	4.8	0.99	4163.99	1647.74	2.895	5.79	4.8	2905.86	5811.73	4163.99	11.0941	25.9773	0.549127	22	0.0017129	0.0021753	-0.613734
SPAC2F3.01	960	960	2	2	2	2	1	0	I	3922354	3923496	0.987783	NA	1.00873	10.58	29.0767	1.2	0.49	NA	NA	0.845	1.69	1.2	NA	NA	NA	12.4491	47.0851	0.35327	12	0.0017847	0.001981	-0.258402
SPAC2F3.02	579	579	1	1	1	1	1	0	I	3924624	3927430	1.0004	NA	1.00224	107.7	85.2867	4.9	0.62	5667.48	3430.09	2.76	5.52	4.9	4548.78	9097.57	5667.48	14.0169	50.9998	0.466864	33	0.0023634	0.0022152	0.202395
SPAC2F3.03c	1278	1278	1	2	1.02269	1	1	1	I	3925533	3927349	NA	NA	1.01937	31.49	99.1917	4.9	0.69	5419.52	2531.02	2.795	5.59	4.9	3975.27	7950.54	5419.52	9.76167	45.6137	0.496061	22	0.0024093	0.0022807	0.162849
SPAC2F3.04c	453	453	1	1	1	1	1	1	I	3927451	3928579	NA	NA	0.992511	112.7	91.7317	2.9	0.32	1686.07	10072.7	1.61	3.22	2.9	5879.39	11758.8	10072.7	35.3189	68.6433	0.0811031	19	0.0046042	0.0031727	1.27585
SPAC2F3.05c	828	828	2	2	2	2	1	0	I	3928625	3929950	1.05203	2.04751	1.00965	43.45	49.6833	3.2	1.5	3708.8	14005.2	2.35	4.7	3.2	8857	17714	14005.2	81.4556	103.902	0.344938	20	0.003028	0.0028454	0.182939
SPAC2F3.06c	2733	2733	1	5	1.0816	1	1	1	I	3930533	3934174	NA	NA	0.999435	70.54	111.2	8.4	1.5	4705.83	2513.63	4.95	9.9	8.4	3609.73	7219.46	4705.83	34.5542	39.8982	0.591522	27	0.0012483	0.0013964	-0.314232
SPAC2F3.07c	306	306	2	2	2	2	1	0	I	3935528	3935833	0.146804	0.385477	1.00523	0	0	NA	NA	NA	NA	NA	NA	NA	NA	NA	NA	18.4922	102.008	0.0284804	5	0.0051538	0.0030779	1.40573
SPAC2F3.08	1662	1662	2	5	2.09206	2	1	0	I	3935124	3938149	1.08331	0.375236	1.01091	39.88	17.2267	1	0.45	230.4	566.97	0.725	1.45	1	398.685	797.37	566.97	60.2008	98.1747	0.371673	45	0.0040976	0.002804	1.43491
SPAC2F3.09	1677	1677	1	1	1	1	1	1	I	3939598	3942086	NA	NA	1.00366	80.04	372.467	18	1.4	17709.4	NA	9.7	19.4	18	NA	NA	NA	16.3662	49.7316	0.387008	23	0.0019889	0.0017414	0.412948
SPAC2F3.10	2850	2850	1	1	1	1	1	1	I	3943042	3946427	NA	NA	1.00392	12.47	21.6433	1.8	0.53	1427.37	880.76	1.165	2.33	1.8	1154.07	2308.13	1427.37	10.1346	23.8415	0.392455	36	0.002543	0.0020026	0.823647
SPAC2F3.11	1155	1155	2	5	2.1671	2	1	0	I	3946546	3947987	NA	0.535066	0.974706	31.61	116.552	3.9	1.2	3280.05	5604.17	2.55	5.1	3.9	4442.11	8884.22	5604.17	252.316	111.966	0.465788	16	0.0023283	0.00209	0.313759
SPAC2F3.12c	840	840	2	2	2	2	1	0	I	3947912	3949019	1.05814	NA	NA	78.19	79.0817	3.4	0.68	2191.02	NA	2.04	4.08	3.4	NA	NA	NA	27.1182	50.5153	0.555424	12	0.0027355	0.0020418	0.886159
SPAC2F3.13c	1047	1047	2	2	2	2	1	0	I	3947885	3950224	NA	NA	1.00849	68.09	79.9483	4	0.85	5195.64	3995.71	2.425	4.85	4	4595.68	9191.35	5195.64	28.2973	63.0179	0.528348	33	0.0039937	0.0026575	1.52195
SPAC2F3.14c	996	996	1	1	1	1	1	1	I	3950396	3951679	NA	NA	1.00509	94.04	25.1383	1.5	0.49	NA	NA	0.995	1.99	1.5	NA	NA	NA	34.2511	38.5614	0.392286	19	0.0049417	0.0029543	1.90287
SPAC2F3.15	1782	1782	1	1	1	1	1	0	I	3953832	3956869	0.882293	NA	1.0107	32.89	26.825	2	0.53	141	NA	1.265	2.53	2	NA	NA	NA	10.435	40.3903	0.360911	24	0.0014576	0.0014895	-0.0624977
SPAC2F3.16	1278	1278	2	2	2	2	1	0	I	3957085	3959427	1.12273	0.995702	1.00366	67.92	64.115	2.9	1.1	567.39	NA	2	4	2.9	NA	NA	NA	72.8207	120.362	0.406621	11	0.0008619	0.0008843	-0.06496
SPAC2F3.17c	228	228	1	1	1	1	1	1	I	3923586	3924176	NA	NA	1.00092	173.2	371.6	8.9	2.8	10017.5	3720.03	5.85	11.7	8.9	6868.78	13737.6	10017.5	120.607	58.2803	0.46991	8	0.0031481	0.0030442	0.0811681
SPAC2F3.18c	258	258	2	2	2	2	1	0	I	3942040	3942965	1.04527	0.883685	NA	61.13	221.217	5.5	1.9	NA	NA	3.7	7.4	5.5	NA	NA	NA	174.784	124.375	0.281485	10	0.0026202	0.0020341	0.722837
SPAC2F7.02c	978	978	2	2	2	2	1	0	I	531794	533731	1.03455	NA	0.987293	27.17	44.5833	2.3	0.59	3358.49	4882.39	1.445	2.89	2.3	4120.44	8240.88	4882.39	52.8983	89.4194	0.342459	12	0.0008584	0.0011663	-0.688763
SPAC2F7.03c	3264	3264	1	5	1.54013	1	1	0	I	534120	537869	0.812339	NA	0.985719	28	27.7367	2.7	0.88	1580.23	NA	1.79	3.58	2.7	NA	NA	NA	23.0933	52.8136	0.364896	43	0.0018606	0.0021604	-0.430188
SPAC2F7.04	1365	1365	2	5	2.14066	2	1	0	I	537888	540012	0.973322	0.858721	1.00759	20.14	31.5767	1.6	0.3	3475.65	2248.53	0.95	1.9	1.6	2862.09	5724.18	3475.65	104.382	121.059	0.030838	34	0.0025657	0.0030152	-0.452632
SPAC2F7.05c	1188	1188	1	1	1	1	1	1	I	539919	541640	NA	NA	0.996538	422.8	553.383	22	4.2	8475.41	3086.15	13.1	26.2	22	5780.78	11561.6	8475.41	10.2426	31.2533	0.632075	18	0.0022022	0.0019735	0.324972
SPAC2F7.06c	1521	1521	2	2	2	2	1	0	I	541576	543735	1.06779	1.00482	NA	17.76	1.02657	0.11	0.56	NA	560.71	0.335	0.67	0.56	NA	NA	NA	56.96	96.6735	0.320045	34	0.0036089	0.0029663	0.657635
SPAC2F7.07c	1824	1824	1	3	1.01864	1	1	0	I	544127	546240	1.08044	0.911979	1.01352	44.66	81.3733	5.1	1.3	NA	645.94	3.2	6.4	5.1	NA	NA	NA	22.2905	34.1137	0.302582	28	0.0033045	0.0024972	0.961776
SPAC2F7.08c	1899	1899	1	5	1.65666	1	1	0	I	546664	548562	0.868106	1.32627	NA	54.44	44.1667	3.7	1.2	NA	NA	2.45	4.9	3.7	NA	NA	NA	32.2026	77.6524	0.425032	22	0.0019623	0.0021833	-0.292229
SPAC2F7.09c	1476	1476	2	2	2	2	1	0	I	548768	550726	0.952066	0.448575	0.966911	14.67	17.4117	1	0.29	NA	NA	0.645	1.29	1	NA	NA	NA	14.3244	59.8896	0.0679711	21	0.0024848	0.0020192	0.661653
SPAC2F7.10	1929	1929	1	2	1.71695	2	1	0	I	550630	553595	1.14513	1.17512	NA	7.42	19.6183	1.2	0.29	488.19	NA	0.745	1.49	1.2	NA	NA	NA	24.5563	64.5964	0	47	0.0034037	0.0029848	0.437904
SPAC2F7.11	1590	1590	2	2	2	2	1	0	I	555277	559051	1.07746	NA	0.994757	4.382	8.87633	6.4	1.1	15693.8	3132.41	3.75	7.5	6.4	9413.08	18826.2	15693.8	19.5743	61.3029	0.193369	41	0.0018134	0.002048	-0.353605
SPAC2F7.13c	1188	1188	1	1	1	1	1	1	I	558909	560549	NA	NA	0.993402	66.47	158.483	8.3	1.2	13317.3	5671.08	4.75	9.5	8.3	9494.21	18988.4	13317.3	12.4823	24.925	0.579391	13	0.0018824	0.0014922	0.692919
SPAC2F7.14c	990	990	1	1	1	1	1	1	I	560824	562179	NA	NA	1.01341	33.06	52.2467	3	0.43	6561.79	905.84	1.715	3.43	3	3733.82	7467.63	6561.79	5.05155	15.8756	0.537268	18	0.0028254	0.0025005	0.364461
SPAC2F7.15	777	777	1	5	1.25611	1	1	1	I	563698	565073	NA	NA	1.00565	83.14	59.4133	2.3	0.41	1738.56	NA	1.355	2.71	2.3	NA	NA	NA	57.3567	64.9261	0.094366	16	0.003009	0.0022325	0.95703
SPAC2F7.16c	4110	4110	2	2	2	2	1	0	I	565035	569485	NA	NA	NA	76.85	39.4783	2.7	0.81	447.36	1021.59	1.755	3.51	2.7	734.475	1468.95	1021.59	31.307	60.6982	0.545695	44	0.0020509	0.0018624	0.314241
SPAC2F7.17	1191	1191	1	3	1.63644	2	1	0	I	569550	571876	0.76199	0.654745	1.0031	29.57	35.595	1.4	0.36	NA	NA	0.88	1.76	1.4	NA	NA	NA	92.0357	115.639	0.227379	43	0.0038715	0.0034822	0.3465
SPAC2G11.02	3957	3957	1	1	1	1	1	1	I	807894	812194	NA	NA	0.980093	5.132	21.26	1.4	0.27	1677.71	1679.59	0.835	1.67	1.4	1678.65	3357.3	1679.59	12.0332	15.7663	0.224437	65	0.0032719	0.0028507	0.470815
SPAC2G11.03c	1677	1677	1	1	1	1	1	1	I	811443	814228	NA	NA	0.996568	38.55	37.4183	1.9	0.56	4092.66	4583.29	1.23	2.46	1.9	4337.98	8675.95	4583.29	14.3483	26.2716	0.522495	45	0.004254	0.0030425	1.23856
SPAC2G11.04	906	906	1	2	1.95364	2	1	0	I	814218	815490	1.0516	0.405727	1.00398	99.8	34.7617	1.3	0.33	NA	NA	0.815	1.63	1.3	NA	NA	NA	26.3587	69.3338	0.114081	25	0.004726	0.0036992	0.814843
SPAC2G11.05c	2106	2106	1	2	1.24834	1	1	0	I	815388	817984	1.08113	0.802166	0.953498	12.29	5.06667	0.26	0.17	1306.13	NA	0.215	0.43	0.26	NA	NA	NA	32.0974	65.071	0.178467	47	0.0041515	0.0034105	0.678003
SPAC2G11.06	1299	1299	1	1	1	1	1	0	I	817996	819739	1.00238	NA	1.00144	73.76	57.225	2.3	0.65	3374.46	1244.11	1.475	2.95	2.3	2309.28	4618.57	3374.46	11.8021	19.7498	0.613173	11	0.0011156	0.0011894	-0.159064
SPAC2G11.07c	1245	1245	1	2	1.42811	1	1	0	I	819768	821920	1.04313	0.460497	1.01104	432.3	322.733	13	4.2	27346.2	28701.2	8.6	17.2	13	28023.7	56047.5	28701.2	51.3507	85.4893	0.406336	15	0.0023097	0.0013123	2.06801
SPAC2G11.08c	459	459	1	1	1	1	1	1	I	822092	823278	NA	NA	0.977318	74.25	25.27	1.5	0.49	2468.29	NA	0.995	1.99	1.5	NA	NA	NA	40.0887	73.4503	0.15958	12	0.0013619	0.0019042	-0.742936
SPAC2G11.09	2382	2382	2	2	2	2	1	0	I	823493	826399	1.10658	NA	NA	32.36	33.3367	2.6	1.1	1575.98	2246.59	1.85	3.7	2.6	1911.29	3822.57	2246.59	59.6941	67.0182	0.534087	22	0.0019468	0.0014255	1.05584
SPAC2G11.10c	1206	1206	2	2	2	2	1	0	I	826313	828123	1.34822	1.12007	1.00731	18.14	25.7567	1.4	0.6	2296.7	909.59	1	2	1.4	1603.14	3206.29	2296.7	26.6412	55.2744	0.459177	27	0.0029123	0.0028083	0.109701
SPAC2G11.11c	2160	2160	1	5	1.03843	1	1	1	I	828321	831629	NA	NA	1.00815	19	33.605	2	0.61	3744.92	695.34	1.305	2.61	2	2220.13	4440.26	3744.92	58.0123	50.7443	0.185768	45	0.0035438	0.0025639	1.18874
SPAC2G11.12	3987	3987	1	2	1.02909	1	1	1	I	831918	836094	0.750576	NA	NA	34.88	23.8333	1.5	0.47	NA	NA	0.985	1.97	1.5	NA	NA	NA	4.17504	19.3266	0.534284	48	0.0025836	0.0021651	0.60412
SPAC2G11.13	1590	1590	2	2	2	2	1	0	I	836206	838256	1.03596	0.456969	0.973233	66.24	13.1283	0.8	0.78	1760.07	10755.7	0.79	1.58	0.8	6257.88	12515.8	10755.7	83.898	95.5136	0.596863	23	0.0025438	0.0021124	0.593179
SPAC2G11.14	2940	2940	1	1	1	1	1	1	I	838228	841562	NA	NA	1.00853	67	52.2567	2.8	1.2	1957.52	2963.66	2	4	2.8	2460.59	4921.18	2963.66	42.6466	21.9469	0.683102	27	0.001962	0.0015259	0.846832
SPAC2G11.15c	720	720	1	1	1	1	1	0	I	841471	842624	1.06887	0.977333	1.00883	18.83	28.305	1.1	0.28	863.3	NA	0.69	1.38	1.1	NA	NA	NA	5.33361	38.2417	0.483996	10	0.0021832	0.0016337	0.844016
SPAC2H10.01	1443	1443	2	2	2	2	1	0	I	5273012	5275983	1.08729	0.5534	NA	39.42	41.905	3.5	8	NA	NA	5.75	11.5	8	NA	NA	NA	23.5046	67.3633	0.105236	35	0.0022013	0.0022205	-0.0263542
SPAC2H10.02c	642	642	2	2	2	2	1	0	I	5276066	5276991	1.07681	1.07339	1.00618	86.24	79.93	2.7	0.87	3083.03	2204.56	1.785	3.57	2.7	2643.8	5287.59	3083.03	51.0307	89.5033	0.354654	9	0.0020947	0.0018327	0.350066
SPAC2H10.04	375	375	2	5	2.56267	2	1	0	I	5272461	5272835	NA	NA	NA	6.194	0.166397	NA	0.081	NA	NA	NA	NA	NA	NA	NA	NA	77.7425	203.792	0	8	0.0029259	0.0040291	-0.651397
SPAC30.01c	5469	5469	1	2	1.01719	1	1	0	I	4386842	4392522	0.98163	NA	0.992013	14.61	29.965	3.4	0.72	2045.4	928.89	2.06	4.12	3.4	1487.14	2974.29	2045.4	8.49272	27.8517	0.470369	54	0.0027214	0.0017908	1.6375
SPAC30.02c	846	846	1	2	1.20449	1	1	0	I	4392813	4393963	0.756353	NA	1.01128	10.73	37.0033	1.4	0.35	2862.43	NA	0.875	1.75	1.4	NA	NA	NA	7.67627	38.3414	0.534523	16	0.0032212	0.0026184	0.63335
SPAC30.03c	663	663	2	2	2	2	1	0	I	4394376	4395639	1.0613	NA	1.00317	110	91.6767	3	0.82	NA	NA	1.91	3.82	3	NA	NA	NA	28.9549	63.8666	0.359311	23	0.0037136	0.0034549	0.217429
SPAC30.04c	4410	4410	2	2	2	2	1	0	I	4395798	4400493	1.02679	0.450489	1.0055	33.73	53.075	4.5	2	3872.99	15074.4	3.25	6.5	4.5	9473.71	18947.4	15074.4	53.8157	58.9067	0.510454	56	0.0030402	0.0022467	1.11543
SPAC30C2.02	957	957	1	5	1.11181	1	1	0	I	4635485	4636898	1.05995	0.941529	1.00567	44.87	169.483	6.8	1.1	9229.96	6268.81	3.95	7.9	6.8	7749.39	15498.8	9229.96	23.0048	47.1956	0.444617	9	0.0013518	0.0011989	0.312354
SPAC30C2.03	633	633	1	2	1.09637	1	1	1	I	4637119	4637943	NA	NA	1.00811	33.96	13.5733	0.48	0.17	NA	NA	0.325	0.65	0.48	NA	NA	NA	7.54081	41.7499	0.231464	3	0.001078	0.0006849	1.00606
SPAC30C2.04	1353	1353	2	2	2	2	1	0	I	4638117	4639647	0.726757	0.456064	1.00873	127.5	382.617	16	1.6	43365.7	15580.9	8.8	17.6	16	29473.3	58946.5	43365.7	27.9039	72.4138	0.605669	17	0.002635	0.0020915	0.722157
SPAC30C2.05	414	414	1	5	2.03623	2	1	0	I	4639678	4640813	0.873403	1.22456	1.00477	54.93	54.4483	1.9	0.26	4671.83	2043.12	1.08	2.16	1.9	3357.47	6714.95	4671.83	23.6824	57.7978	0.419518	11	0.0019847	0.0018255	0.223334
SPAC30C2.06c	1398	1398	1	1	1	1	1	0	I	4640549	4642326	0.943076	NA	0.960797	26.93	22.77	1.3	0.36	921.04	2806.15	0.83	1.66	1.3	1863.6	3727.19	2806.15	45.6541	35.7174	0.338792	17	0.001941	0.001801	0.216118
SPAC30C2.07	2529	2529	2	5	2.4828	2	1	0	I	4642290	4645177	1.16682	1.01147	1.03281	50.25	63.1967	3.2	0.85	441.09	NA	2.025	4.05	3.2	NA	NA	NA	741.06	154.299	0	34	0.0026647	0.0022183	0.610954
SPAC30C2.08	1374	1374	2	2	2	2	1	0	I	4645460	4647689	1.06858	0.620863	1.00319	225.3	200.25	9.5	2.3	9805.67	7213.19	5.9	11.8	9.5	8509.43	17018.9	9805.67	13.3404	55.9903	0.465007	25	0.0024557	0.0021126	0.476664
SPAC30D11.01c	2982	2982	2	5	2.12508	2	1	0	I	1119880	1123773	1.11412	1.17492	0.992303	8.894	11.2258	0.79	0.72	292.92	14577.1	0.755	1.51	0.79	7435.02	14870	14577.1	36.5585	90.1117	0.449892	38	0.0027529	0.0018386	1.52522
SPAC30D11.02c	258	258	2	5	2.22868	2	1	0	I	1118926	1119763	1.0125	0.54822	1.00027	10.47	0.78642	0.048	0.017	NA	NA	0.0325	0.065	0.048	NA	NA	NA	164.074	231.2	0	11	0.0030116	0.0024725	0.5585
SPAC30D11.03	2265	2265	1	2	1.22649	1	1	1	I	1115899	1118412	NA	NA	1.00243	27.42	53.5617	3.1	0.77	2693.24	1877.71	1.935	3.87	3.1	2285.47	4570.95	2693.24	8.62164	33.3956	0.627697	25	0.0027476	0.0018739	1.36872
SPAC30D11.04c	3480	3480	1	5	1.4477	1	1	1	I	1112170	1115868	NA	0.650956	0.998622	72.05	96.15	6.9	2.3	5947.63	1390.42	4.6	9.2	6.9	3669.03	7338.05	5947.63	25.5588	41.6113	0.17177	54	0.0031608	0.0027528	0.466978
SPAC30D11.05	498	498	1	1	1	1	1	0	I	1109349	1111221	1.20219	0.583083	NA	20.39	23.365	0.93	0.29	1762.22	NA	0.61	1.22	0.93	NA	NA	NA	20.7594	35.0551	0.479421	20	0.0027053	0.0020167	0.972858
SPAC30D11.06c	1281	1281	1	2	1.88681	2	1	0	I	1108485	1110686	1.12345	0.681088	1.00496	13.37	30.3933	1.8	0.86	NA	NA	1.33	2.66	1.8	NA	NA	NA	42.619	59.1463	0.453669	18	0.00199	0.0015432	0.811837
SPAC30D11.07	1068	1068	2	2	2	2	1	0	I	1106430	1107885	1.02738	0.482075	0.95628	7.384	18.4283	1	0.37	NA	NA	0.685	1.37	1	NA	NA	NA	35.9095	93.8862	0.499178	14	0.0017576	0.0018137	-0.0830244
SPAC30D11.08c	1617	1617	1	5	1.09338	1	1	1	I	1104753	1106608	NA	NA	NA	60.43	59.705	2.7	0.74	1109.5	4748.88	1.72	3.44	2.7	2929.19	5858.38	4748.88	18.9526	44.0753	0.458708	20	0.0019892	0.0020297	-0.056895
SPAC30D11.09	1920	1920	2	5	2.06354	2	1	0	I	1101685	1103890	1.01247	0.365054	1.0045	72.36	47.8867	2.9	0.78	1958.99	1569.08	1.84	3.68	2.9	1764.04	3528.07	1958.99	35.3414	73.1889	0.444858	20	0.0020213	0.0017085	0.521564
SPAC30D11.10	1410	1410	1	2	1.15035	1	1	0	I	1099489	1101583	0.558585	NA	1.02321	19.19	27.02	2.5	0.7	448.1	3487.2	1.6	3.2	2.5	1967.65	3935.3	3487.2	81.1725	119.196	0.336577	14	0.002179	0.0012599	1.96016
SPAC30D11.11	1329	1329	2	2	2	2	1	0	I	1097449	1099554	1.05238	0.443616	1.00798	10.73	53.7867	4.7	1.1	6067.7	NA	2.9	5.8	4.7	NA	NA	NA	63.7	102.73	0.40937	9	0.0010489	0.0008058	0.738907
SPAC30D11.12	225	225	1	1	1	1	1	0	I	1096764	1097387	1.04661	NA	1.00382	217.3	1261.17	26	3	56237.2	19496.8	14.5	29	26	37867	75733.9	56237.2	23.7579	72.4476	0.728881	5	0.0003848	0.0015117	-1.55371
SPAC30D11.13	474	275	1	1	1	1	0.580169	1	I	1094262	1095547	0.268406	NA	1.00541	201.1	182.933	5.2	1.8	4770.15	7967.61	3.5	7	5.2	6368.88	12737.8	7967.61	1.95563	12.5548	0.514124	15	0.0025274	0.0021988	0.406567
SPAC30D11.14c	1605	1605	1	5	2.01745	2	1	0	I	1092387	1094379	1.02467	0.389283	1.00824	107.9	85.0217	4.3	1	8206.95	1225.22	2.65	5.3	4.3	4716.09	9432.17	8206.95	44.5147	63.1885	0.406695	16	0.0017992	0.0015129	0.52065
SPAC31A2.02	381	381	1	1	1	1	1	0	I	388233	389229	1.0421	NA	1.01064	16.73	105.075	2.5	0.57	30476.7	10327.3	1.535	3.07	2.5	20402	40803.9	30476.7	20.4788	62.617	0.382625	11	0.001717	0.0020803	-0.447361
SPAC31A2.03	651	651	1	1	1	1	1	1	I	389391	390520	NA	NA	1.00578	39.25	35.9483	1.4	0.35	1778.62	NA	0.875	1.75	1.4	NA	NA	NA	29.1086	48.5793	0.187172	21	0.0045988	0.0035006	0.900125
SPAC31A2.04c	585	585	1	1	1	1	1	1	I	390407	391260	NA	NA	0.993841	63.15	89.355	3	0.6	21107.7	9126.22	1.8	3.6	3	15116.9	30233.9	21107.7	20.7305	42.8529	0.551094	10	0.0024838	0.0022057	0.316415
SPAC31A2.05c	4764	4702	1	1	1	1	0.986986	1	I	391628	396999	NA	NA	1.00467	24.43	10.8555	1.1	0.4	NA	NA	0.75	1.5	1.1	NA	NA	NA	6.74516	16.8307	0.444922	76	0.0032099	0.0026659	0.655619
SPAC31A2.06	1629	1629	1	1	1	1	1	0	I	397426	402487	0.402208	NA	1.00797	19.2	34.9117	1.8	0.38	357.31	NA	1.09	2.18	1.8	NA	NA	NA	12.8391	32.5334	0.486147	62	0.0031922	0.0023366	1.16358
SPAC31A2.07c	2547	2547	1	1	1	1	1	1	I	399462	402266	NA	NA	1.00666	28.27	47.4633	3	0.62	2183.9	829.22	1.81	3.62	3	1506.56	3013.12	2183.9	6.0166	16.8842	0.631605	29	0.0024448	0.0019481	0.761451
SPAC31A2.08	486	486	1	1	1	1	1	1	I	402841	403862	NA	NA	0.995932	23.23	50.4017	2.1	0.61	1805.1	NA	1.355	2.71	2.1	NA	NA	NA	50.7702	62.1385	0.359844	8	0.0011082	0.0014759	-0.592606
SPAC31A2.09c	1341	1341	2	2	2	2	1	0	I	402719	405389	1.04223	1.10726	1.01343	22.35	37.1783	1.7	0.45	2994.46	8730.67	1.075	2.15	1.7	5862.56	11725.1	8730.67	73.5542	98.7306	0.425903	29	0.0019796	0.0020474	-0.0989096
SPAC31A2.10	1383	1383	2	2	2	2	1	0	I	405582	407710	NA	NA	1.00556	38.43	33.3633	1.7	0.5	1948.74	NA	1.1	2.2	1.7	NA	NA	NA	15.3566	63.1966	0.301435	30	0.003758	0.0026546	1.24606
SPAC31A2.11c	1236	1236	2	2	2	2	1	0	I	407714	409872	0.247125	NA	0.988828	40.38	29.9533	2.1	0.62	989.7	NA	1.36	2.72	2.1	NA	NA	NA	34.2868	77.7735	0.199085	20	0.00168	0.001745	-0.106077
SPAC31A2.12	1791	1791	2	2	2	2	1	0	I	411651	414448	1.06555	1.0755	1.00835	64.39	41.945	3	1	1257.49	584.54	2	4	3	921.015	1842.03	1257.49	54.8644	93.8646	0.395197	37	0.0032399	0.002491	0.920037
SPAC31A2.13c	276	276	2	2	2	2	1	0	I	414245	414930	0.0897398	0.526236	1.00839	29.75	37.5567	1.2	0.3	2377.47	3664.95	0.75	1.5	1.2	3021.21	6042.42	3664.95	49.2993	106.695	0.291252	12	0.0045213	0.0033012	0.96435
SPAC31A2.14	2889	2889	1	2	1.20872	1	1	0	I	414942	418504	1.16525	1.55127	1.01975	42.98	39.0167	2.4	1.1	2747.24	3984.93	1.75	3.5	2.4	3366.09	6732.17	3984.93	11.3029	53.7729	0.438686	39	0.0025726	0.0020618	0.761641
SPAC31A2.15c	1074	1074	2	2	2	2	1	0	I	417823	419996	0.967867	0.662152	1.00589	9.002	18.04	0.66	0.25	NA	NA	0.455	0.91	0.66	NA	NA	NA	12.8469	59.9081	0.37953	27	0.0033304	0.0023404	1.25311
SPAC31A2.16	3306	3306	2	2	2	2	1	0	I	419958	423991	1.15979	1.94212	1.00887	28.31	26.6967	1.7	0.72	275.87	496.95	1.21	2.42	1.7	386.41	772.82	496.95	22.5421	56.2997	0.402505	46	0.0019011	0.0021479	-0.357951
SPAC31F12.01	2817	2430	1	2	1.27737	1	0.86262	0	I	4566342	4571134	NA	0.189463	1.00926	135.6	37.4517	3.3	0.71	757.41	NA	2.005	4.01	3.3	NA	NA	NA	14.0291	48.9563	0.284577	63	0.0030065	0.0024816	0.672831
SPAC31G5.01	1008	1008	1	2	1.09524	1	1	1	I	2989280	2990817	NA	NA	1.00456	52.57	51.8567	2.4	0.5	787.54	1161.16	1.45	2.9	2.4	974.35	1948.7	1161.16	41.1167	67.8852	0.442355	23	0.0020302	0.0028205	-0.8139
SPAC31G5.02	699	699	1	1	1	1	1	1	I	2990804	2992231	NA	NA	0.9746	98.45	122.48	5.9	0.83	1892.6	NA	3.365	6.73	5.9	NA	NA	NA	10.2194	33.1653	0.326802	23	0.0020119	0.0030338	-0.978374
SPAC31G5.03	459	459	1	1	1	1	1	0	I	2992622	2993240	0.407905	NA	1.02476	280.5	1998	65	5.9	230191	58327.9	35.45	70.9	65	144260	288519	230191	37.2077	50.4274	0.879041	2	0.0003632	0.0006086	-0.60499
SPAC31G5.04	1089	1089	2	2	2	2	1	0	I	2993423	2994929	1.0597	0.516458	0.999847	39.33	428.017	24	1.4	45218.5	11329.2	12.7	25.4	24	28273.9	56547.7	45218.5	35.6605	70.7101	0.516986	14	0.0013057	0.0017546	-0.68751
SPAC31G5.05c	687	687	1	1	1	1	1	1	I	2994792	2995933	NA	NA	0.995209	105.2	251.933	10	1.8	46805.8	24022.8	5.9	11.8	10	35414.3	70828.6	46805.8	79.2801	50.8964	0.515852	20	0.0033122	0.0032989	0.0115369
SPAC31G5.06	705	705	1	3	1.00284	1	1	1	I	2996304	2997058	NA	NA	1.00909	3.754	3.931	0.29	0.082	NA	NA	0.186	0.372	0.29	NA	NA	NA	1.44638	19.9591	0	18	0.0041518	0.0044908	-0.2117
SPAC31G5.07	705	705	1	2	1.88085	2	1	0	I	2997453	2998157	1.06221	1.39973	1.00473	7.508	3.5825	0.21	0.096	NA	NA	0.153	0.306	0.21	NA	NA	NA	51.0217	59.5436	0	7	0.0026234	0.0018702	0.925239
SPAC31G5.08	756	756	1	3	1.00265	1	1	1	I	2998749	3001070	NA	NA	1.00873	57.94	56.7283	2.8	0.8	735.82	368.48	1.8	3.6	2.8	552.15	1104.3	735.82	52.0027	91.783	0.518103	28	0.0020963	0.0022714	-0.229391
SPAC31G5.09c	1119	1119	1	5	2.22163	2	1	0	I	2999546	3001687	1.05991	NA	1.00808	193.8	15.14	0.59	0.89	NA	NA	0.74	1.48	0.89	NA	NA	NA	51.5063	100.501	0.528882	31	0.0025937	0.0027261	-0.146102
SPAC31G5.10	1710	1710	2	5	2.82632	2	1	0	I	3002057	3003766	1.05229	0.58768	1.008	38.57	2.53467	0.22	0.11	NA	NA	0.165	0.33	0.22	NA	NA	NA	142.099	174.359	0.0062109	28	0.002095	0.0030878	-0.956494
SPAC31G5.11	708	708	2	2	2	2	1	0	I	3006138	3006845	1.11167	1.36568	1.00394	144.3	390.933	19	11	2053.48	NA	15	30	19	NA	NA	NA	8.55326	56.2507	0.781982	10	0.0028265	0.0026605	0.156559
SPAC31G5.12c	717	717	1	2	1.53556	1	1	0	I	3007584	3009444	1.04802	NA	1.00136	41.43	22.6817	1.2	0.57	NA	NA	0.885	1.77	1.2	NA	NA	NA	46.1963	89.6489	0.360544	20	0.0017823	0.0020243	-0.340575
SPAC31G5.13	927	927	1	1	1	1	1	1	I	3010632	3012307	NA	NA	1.01765	50.05	88.73	4.1	0.6	21664	14246.7	2.35	4.7	4.1	17955.4	35910.7	21664	8.47027	37.8911	0.459986	16	0.0017533	0.0018003	-0.071946
SPAC31G5.14	1164	1164	2	2	2	2	1	0	I	3012251	3014213	1.05341	0.362731	1.00785	66.73	170.65	9.4	1.1	49739.9	14117.2	5.25	10.5	9.4	31928.5	63857.1	49739.9	35.2154	83.8939	0.506435	19	0.0016688	0.0018241	-0.240751
SPAC31G5.15	2904	2904	2	2	2	2	1	0	I	3014259	3017900	1.08754	0.966628	1.00014	37.94	14.2867	1.3	0.58	607.25	3395.36	0.94	1.88	1.3	2001.31	4002.61	3395.36	25.1592	67.9747	0.464859	46	0.0018834	0.0023797	-0.649848
SPAC31G5.16c	711	711	1	1	1	1	1	1	I	3014389	3018849	NA	NA	1.00373	160.8	233.567	8.2	2.2	25598	18478.4	5.2	10.4	8.2	22038.2	44076.3	25598	19.1456	59.597	0.527705	56	0.0017072	0.0023661	-0.879532
SPAC31G5.17c	435	435	2	2	2	2	1	0	I	3019326	3020379	1.12917	0.390614	1.02711	337.5	1643.5	64	5.6	59850.6	21620.8	34.8	69.6	64	40735.7	81471.4	59850.6	22.7621	98.037	0.479582	23	0.0038475	0.0041143	-0.188358
SPAC31G5.18c	792	792	1	1	1	1	1	0	I	3020648	3021791	0.961123	1.02361	1.00559	49.79	20.8917	1	1	NA	NA	1	2	1	NA	NA	NA	11.9754	43.2804	0.28449	20	0.0032384	0.003293	-0.047259
SPAC31G5.19	3573	3573	1	2	1.00392	1	1	0	I	3023051	3028158	0.849318	0.714047	0.999356	24.93	33.5783	3	0.94	1598.58	801.32	1.97	3.94	3	1199.95	2399.9	1598.58	29.3533	43.4086	0.400768	84	0.0029338	0.0030982	-0.171249
SPAC31G5.21	357	357	2	5	2.05322	2	1	0	I	3009988	3010684	NA	NA	1.00555	91.38	31.665	1.5	0.52	NA	NA	1.01	2.02	1.5	NA	NA	NA	165.219	169.871	0.456159	6	0.0008418	0.0016215	-1.0584
SPAC323.01c	1161	1161	1	1	1	1	1	0	I	3907439	3908904	0.368938	0.575787	1.00404	24.15	31.9583	1.6	0.5	1025.91	2572.3	1.05	2.1	1.6	1799.11	3598.21	2572.3	11.2863	32.3056	0.403314	11	0.0010405	0.0014134	-0.675932
SPAC323.02c	744	744	1	1	1	1	1	1	I	3909254	3910426	NA	NA	1.00794	103.5	144.083	3.6	0.76	19281.6	16598.3	2.18	4.36	3.6	17940	35880	19281.6	1.38233	10.0938	0.597612	10	0.0015754	0.0016058	-0.0474676
SPAC323.03c	1728	1728	1	2	1.35185	1	1	0	I	3910535	3912648	0.977345	0.448433	1.00343	3.97	12.6067	0.65	0.24	129.59	NA	0.445	0.89	0.65	NA	NA	NA	20.6155	44.2969	0.00445804	21	0.0020886	0.0018711	0.333409
SPAC323.04	1464	1464	1	5	2.02527	2	1	0	I	3912696	3914761	1.01735	0.446218	0.976317	23.02	85.745	4.4	0.74	11322.6	1772.23	2.57	5.14	4.4	6547.4	13094.8	11322.6	37.2718	69.2916	0.528892	31	0.0030665	0.0028277	0.253981
SPAC323.05c	696	696	1	1	1	1	1	0	I	3913472	3915606	NA	0.368677	1.01365	15.52	18.73	0.85	0.3	648.3	NA	0.575	1.15	0.85	NA	NA	NA	30.8904	56.9692	0.537772	36	0.0037563	0.0031776	0.55587
SPAC323.06c	1554	1554	1	3	1.0103	1	1	1	I	3915560	3917711	NA	NA	1.01272	44.56	22.2317	1.3	0.47	1134.54	NA	0.885	1.77	1.3	NA	NA	NA	35.7515	17.5059	0.414763	34	0.0037138	0.0029787	0.749231
SPAC323.07c	1602	1602	2	2	2	2	1	0	I	3917636	3920119	1.12726	NA	1.00622	56.24	47.5767	2.7	2.5	1552.98	8448.4	2.6	5.2	2.7	5000.69	10001.4	8448.4	29.8408	63.2646	0.374248	25	0.0023947	0.0018965	0.771146
SPAC323.08	636	636	2	2	2	2	1	1	I	3921018	3921711	NA	NA	1.00412	12.91	14.9435	0.95	0.39	NA	NA	0.67	1.34	0.95	NA	NA	NA	32.09	52.7326	0.464838	15	0.0044204	0.0040712	0.233373
SPAC328.01c	3705	3705	2	2	2	2	1	0	I	3470513	3475033	1.11973	0.639861	1.02008	33.39	44.4883	3.5	0.97	1665.55	577.43	2.235	4.47	3.5	1121.49	2242.98	1665.55	36.7877	67.8531	0.523407	50	0.0024036	0.0020841	0.48049
SPAC328.02	1515	1515	1	1	1	1	1	1	I	3475167	3479160	NA	NA	1.01209	95.8	28.46	1.8	0.81	291.44	NA	1.305	2.61	1.8	NA	NA	NA	37.4576	72.7638	0.282609	70	0.0047805	0.0033778	1.3287
SPAC328.03	1542	1542	2	2	2	2	1	1	I	3479098	3481305	1.04019	NA	1.00465	702.5	150.335	6.8	2.3	16166.7	20771.7	4.55	9.1	6.8	18469.2	36938.4	20771.7	43.4773	66.7853	0.294468	17	0.0015692	0.0014509	0.226539
SPAC328.04	2226	2226	2	2	2	2	1	0	I	3481505	3484605	1.10441	NA	1.00281	61.61	21.46	1.6	0.51	406.31	NA	1.055	2.11	1.6	NA	NA	NA	21.7158	53.1067	0.369324	39	0.0031351	0.0023697	0.992902
SPAC328.05	1395	1395	2	2	2	2	1	0	I	3484543	3486956	1.04825	0.687891	1.006	45.96	46.52	2.7	0.7	625.21	NA	1.7	3.4	2.7	NA	NA	NA	43.6054	65.0991	0.392699	39	0.003744	0.0030444	0.706561
SPAC328.06	3426	3426	2	2	2	2	1	0	I	3487193	3491099	1.14662	0.494431	1.01255	28.39	48.0667	3.1	0.9	2679.29	1057.83	2	4	3.1	1868.56	3737.12	2679.29	16.0841	51.2424	0.511348	41	0.0024604	0.0019782	0.752538
SPAC328.07c	834	834	2	2	2	2	1	0	I	3491080	3492653	1.04667	NA	1.01142	62.89	61.2233	3	1.1	NA	NA	2.05	4.1	3	NA	NA	NA	46.9039	82.7447	0.225208	15	0.001304	0.001795	-0.744324
SPAC328.08c	780	780	1	1	1	1	1	1	I	3492589	3494634	NA	NA	0.990104	37.12	12.8202	1	0.43	NA	NA	0.715	1.43	1	NA	NA	NA	32.8487	46.8213	0.173621	26	0.0034358	0.0023937	1.28411
SPAC328.09	897	897	2	2	2	2	1	0	I	3494642	3496476	1.10913	0.545325	1.0111	10.48	48.0017	2.9	0.85	5473.86	NA	1.875	3.75	2.9	NA	NA	NA	12.2627	56.8978	0.443743	27	0.0030865	0.0029329	0.155125
SPAC328.10c	612	110	1	3	1.25455	1	0.179739	0	I	3496388	3497435	0.862184	0.353983	1.01885	375.7	1877	68	8	36891.5	48864.5	38	76	68	42878	85756	48864.5	5.87308	38.0014	0.693735	8	0.0050983	0.0029147	1.78228
SPAC32A11.01	2163	2163	2	5	2.03005	2	1	0	I	2445220	2447714	1.03253	0.535617	NA	86.65	5.3295	0.41	0.28	NA	NA	0.345	0.69	0.41	NA	NA	NA	28.1309	76.3594	0.420343	32	0.0020644	0.0024178	-0.441121
SPAC32A11.02c	2556	2556	2	2	2	2	1	0	I	2447839	2450875	1.0628	0.718776	1.00707	202.3	19.2983	1.5	0.72	95.98	NA	1.11	2.22	1.5	NA	NA	NA	15.6903	58.4788	0.354346	40	0.0023218	0.0024825	-0.199506
SPAC32A11.03c	2829	2829	2	2	2	2	1	0	I	2451793	2456514	1.08821	0.712111	1.0074	27.88	16.5333	1.8	1.2	135.57	1796.9	1.5	3	1.8	966.235	1932.47	1796.9	20.7714	64.7369	0.023573	63	0.0022979	0.0025184	-0.278563
SPAC32A11.04c	966	966	1	1	1	1	1	1	I	2443890	2445040	NA	NA	0.970448	339.3	658.4	20	2	21922.6	5177.18	11	22	20	13549.9	27099.8	21922.6	1.23625	15.8977	0.719439	8	0.0003596	0.0013103	-1.72617
SPAC343.01c	1281	1281	1	1	1	1	1	1	I	1638544	1641241	NA	NA	NA	32.55	38.8467	2.3	0.41	2486.23	904.59	1.355	2.71	2.3	1695.41	3390.82	2486.23	8.04592	39.097	0.425485	40	0.0026949	0.0027958	-0.111126
SPAC343.02	549	549	1	1	1	1	1	1	I	1641662	1642932	NA	NA	1.0027	40.14	59.4233	2.3	0.48	3829.2	550.42	1.39	2.78	2.3	2189.81	4379.62	3829.2	16.8451	44.037	0.185087	21	0.0031387	0.0031146	0.0222097
SPAC343.03	285	285	1	1	1	1	1	1	I	1643043	1644421	NA	NA	1.00803	36.58	13.91	0.49	0.32	NA	NA	0.405	0.81	0.49	NA	NA	NA	6.31111	32.7827	0.544233	13	0.0032142	0.001777	2.14335
SPAC343.04c	1524	1524	2	2	2	2	1	0	I	1643773	1645862	1.07473	0.469435	1.00777	66.24	38.6383	1.7	0.71	2235.77	2940.18	1.205	2.41	1.7	2587.97	5175.95	2940.18	64.4093	62.3159	0.505887	14	0.0014334	0.0012623	0.364086
SPAC343.05	1860	1860	1	1	1	1	1	1	I	1647199	1649410	NA	NA	1.00509	44.29	206.667	8.1	1.8	41843	50093.5	4.95	9.9	8.1	45968.2	91936.5	50093.5	4.71237	17.5177	0.741474	16	0.0018127	0.0013643	0.904273
SPAC343.06c	1146	1146	2	2	2	2	1	0	I	1649433	1650833	1.11572	0.522837	1.00748	19.18	17.725	0.88	0.28	NA	1161.49	0.58	1.16	0.88	NA	NA	NA	54.1838	86.816	0.554978	19	0.0038145	0.0025601	1.38568
SPAC343.07	1830	1830	2	2	2	2	1	0	I	1651012	1652981	1.10219	0.582985	NA	264.8	0.155232	0.0092	0.0062	NA	NA	0.0077	0.0154	0.0092	NA	NA	NA	18.3262	55.1842	0.277083	28	0.0039513	0.0026773	1.41566
SPAC343.08c	336	336	1	1	1	1	1	1	I	1650923	1653983	NA	NA	0.995938	12.86	30.8733	1.4	0.47	2503.51	NA	0.935	1.87	1.4	NA	NA	NA	20.9834	53.0974	0.273507	48	0.0042257	0.0029539	1.34566
SPAC343.09	1233	1233	1	5	1.22709	1	1	0	I	1653998	1655830	1.00934	NA	1.01063	279.2	127.767	6.5	0.9	25080.1	5933.71	3.7	7.4	6.5	15506.9	31013.8	25080.1	32.4234	71.053	0.357003	14	0.002887	0.0014387	2.70543
SPAC343.10	1926	1926	2	2	2	2	1	0	I	1656143	1658395	1.06962	NA	1.00815	15.56	49.8133	3.5	0.73	14517.8	3850.13	2.115	4.23	3.5	9183.98	18368	14517.8	20.9887	72.1399	0.513828	16	0.0017324	0.0013377	0.811833
SPAC343.11c	4767	4767	2	5	2.04447	2	1	0	I	1658316	1663346	0.995846	0.567454	0.999117	27.59	18.1067	1.9	0.75	2030.04	1364.03	1.325	2.65	1.9	1697.04	3394.07	2030.04	31.8219	72.3139	0.482634	59	0.0037579	0.0022103	2.21854
SPAC343.12	1209	1209	2	2	2	2	1	0	I	1667671	1669666	1.04894	0.406493	1.00368	429.9	190.9	9.9	0.7	9038.69	52745.5	5.3	10.6	9.9	30892.1	61784.2	52745.5	23.2767	118.098	0.45607	31	0.0022877	0.0029343	-0.66285
SPAC343.13	1581	1581	1	3	1.00127	1	1	1	I	1670283	1672264	NA	NA	0.95235	23.27	21.71	1.1	0.22	371.31	NA	0.66	1.32	1.1	NA	NA	NA	18.5826	31.4981	0.427422	22	0.0022547	0.002094	0.221653
SPAC343.14c	1182	1182	1	1	1	1	1	1	I	1672197	1673742	NA	NA	1.00199	40.53	122.583	4.6	0.88	11363.9	3652.42	2.74	5.48	4.6	7508.18	15016.4	11363.9	21.5115	26.4566	0.695135	18	0.0021589	0.0021931	-0.0436918
SPAC343.15	1305	1305	1	2	1.06897	1	1	0	I	1673840	1675661	1.07548	NA	1.00581	14.73	35.4983	1.6	0.39	NA	NA	0.995	1.99	1.6	NA	NA	NA	89.8842	72.6635	0.454202	30	0.0044138	0.0031015	1.26836
SPAC343.16	2166	2166	1	3	1.54478	1	1	0	I	1675730	1678118	1.05014	NA	1.00798	118.2	347.517	18	1.9	24907.2	5975.83	9.95	19.9	18	15441.5	30883	24907.2	12.0647	54.066	0.660867	20	0.001924	0.0015789	0.622762
SPAC343.17c	1731	1731	1	2	1.21953	1	1	1	I	1673685	1680143	NA	NA	1.00121	32.08	21.6867	1.3	0.38	282.66	NA	0.84	1.68	1.3	NA	NA	NA	40.1256	59.1592	0.53445	76	0.002802	0.0022195	0.843151
SPAC343.18	618	618	1	5	1.99191	3	1	0	I	1680205	1681471	1.11058	0.557646	NA	22.99	36.3683	1.8	0.44	NA	NA	1.12	2.24	1.8	NA	NA	NA	1559.42	73.9098	0.143762	16	0.0030144	0.0023825	0.72966
SPAC343.19	1875	1875	2	2	2	2	1	0	I	1681761	1684467	0.982746	NA	1.01105	23.77	34.2267	2.3	0.61	853	NA	1.455	2.91	2.3	NA	NA	NA	31.0621	67.5959	0.395233	34	0.0034732	0.0023977	1.36173
SPAC343.20	342	342	2	5	2.66374	2	1	0	I	1667955	1669964	1.07627	NA	NA	32.85	21.4767	1.7	0.42	NA	NA	1.06	2.12	1.7	NA	NA	NA	53.687	126.379	0.443421	37	0.0029298	0.0034726	-0.478283
SPAC343.21	477	477	2	5	2.94549	2	1	0	I	1665144	1667735	NA	NA	NA	5.435	0.870583	0.23	0.021	NA	NA	0.1255	0.251	0.23	NA	NA	NA	121.194	228.811	0	20	0.0025187	0.0017355	1.28592
SPAC3A11.02	1752	1752	2	2	2	2	1	1	I	3467903	3470242	1.03041	NA	0.927796	210.1	45.5467	2.6	0.45	864.94	NA	1.525	3.05	2.6	NA	NA	NA	45.6208	60.718	0.262655	29	0.002263	0.0023364	-0.0938522
SPAC3A11.03	870	870	2	2	2	2	1	0	I	3466459	3470168	1.01602	0.6383	1.00782	16.89	18.18	0.93	0.38	NA	NA	0.655	1.31	0.93	NA	NA	NA	25.4652	58.8954	0.30851	66	0.0043412	0.0033547	0.937837
SPAC3A11.04	750	750	2	2	2	2	1	0	I	3462672	3466357	1.1166	1.37101	1.0084	10.73	8.465	0.49	0.15	NA	NA	0.32	0.64	0.49	NA	NA	NA	24.6075	51.1025	0.11342	88	0.0051183	0.0045019	0.442756
SPAC3A11.05c	1824	1824	2	2	2	2	1	0	I	3462282	3465427	0.98027	NA	0.878242	101.5	26.2933	1.3	0.55	NA	NA	0.925	1.85	1.3	NA	NA	NA	126.527	52.6892	0.0740025	90	0.0059211	0.0054112	0.305056
SPAC3A11.06	1995	1995	1	2	1.1985	1	1	0	I	3459233	3462098	1.07387	0.512556	1.01027	30.51	9.66717	0.41	0.44	828.4	NA	0.425	0.85	0.44	NA	NA	NA	11.9734	37.9319	0.0875107	54	0.0043278	0.0035642	0.675091
SPAC3A11.07	1656	1656	2	2	2	2	1	0	I	3456694	3459197	0.736932	NA	1.00626	120.9	352.833	25	5	46048.2	47384.7	15	30	25	46716.4	93432.9	47384.7	86.8911	89.4105	0.35767	29	0.0024251	0.0021841	0.329556
SPAC3A11.08	2205	2205	1	1	1	1	1	1	I	3452867	3455747	0.993937	NA	1.00556	14.87	15.72	1.1	0.41	889.57	NA	0.755	1.51	1.1	NA	NA	NA	16.1264	31.3831	0.432101	46	0.003858	0.0030117	0.875482
SPAC3A11.09	2280	2280	2	2	2	2	1	0	I	3449835	3452853	0.938072	1.18465	1.00438	39.3	42.285	2.8	0.93	NA	NA	1.865	3.73	2.8	NA	NA	NA	27.4574	61.6797	0.510767	45	0.0030266	0.0028095	0.240319
SPAC3A11.10c	1230	1230	2	2	2	2	1	0	I	3448125	3449855	1.03504	NA	1.00828	112	91.9617	4.2	4.7	700.68	67517.9	4.45	8.9	4.7	34109.3	68218.6	67517.9	52.992	85.8107	0.470873	17	0.0024065	0.001851	0.834105
SPAC3A11.11c	1005	1005	2	2	2	2	1	0	I	3446262	3448081	1.0849	0.474089	1.00326	30.15	43.7217	2	0.68	7030.74	5833.1	1.34	2.68	2	6431.92	12863.8	7030.74	28.764	63.2808	0.268226	27	0.0024148	0.0027974	-0.405243
SPAC3A11.12c	1317	1317	1	1	1	1	1	1	I	3443930	3446017	NA	NA	0.99977	203.1	191.35	9.6	2	16899.9	10446.5	5.8	11.6	9.6	13673.2	27346.3	16899.9	5.6737	22.682	0.602485	24	0.0026632	0.0021651	0.671869
SPAC3A11.13	345	345	1	1	1	1	1	0	I	3441613	3442297	1.05535	0.778343	1.00608	83.45	85.6667	2	0.41	17812.5	4635.43	1.205	2.41	2	11224	22448	17812.5	5.07239	28.284	0.400281	17	0.007866	0.004675	1.89695
SPAC3A11.14c	2499	2499	1	2	1.03882	1	1	0	I	3438848	3442117	1.01337	0.577242	NA	29.78	17.8267	1.2	0.58	NA	NA	0.89	1.78	1.2	NA	NA	NA	8.44992	42.7913	0.230504	45	0.0034194	0.0025922	0.992681
SPAC3A12.02	861	861	1	1	1	1	1	1	I	1421817	1422972	NA	NA	1.00651	24.78	19.4083	1.3	0.38	494.35	NA	0.84	1.68	1.3	NA	NA	NA	115.19	44.6934	0.414709	18	0.0028878	0.002933	-0.0432337
SPAC3A12.03c	930	930	1	2	1.98172	2	1	0	I	1423029	1424169	1.09968	0.504133	1.00892	228	27.0283	1.4	0.38	NA	NA	0.89	1.78	1.4	NA	NA	NA	23.6947	54.7144	0.201555	15	0.0018505	0.0024784	-0.689385
SPAC3A12.04c	708	708	1	1	1	1	1	1	I	1424697	1425562	NA	NA	0.995996	13.05	20.92	1.1	0.29	544.33	NA	0.695	1.39	1.1	NA	NA	NA	4.77646	14.915	0.611268	8	0.0024555	0.0017441	0.970397
SPAC3A12.05c	3519	3519	1	1	1	1	1	1	I	1426054	1429956	NA	NA	0.993484	16.88	31.335	2.4	0.92	1133.47	851.68	1.66	3.32	2.4	992.575	1985.15	1133.47	1.71264	15.1678	0.641452	40	0.0023996	0.0019314	0.746829
SPAC3A12.06c	2232	2232	2	2	2	2	1	0	I	1430099	1432875	1.08952	0.496236	1.00949	81.09	35.5733	2.1	0.72	NA	NA	1.41	2.82	2.1	NA	NA	NA	27.5741	75.1944	0.434906	26	0.0023348	0.0017642	0.95403
SPAC3A12.07	372	372	1	1	1	1	1	1	I	1433938	1434842	NA	NA	NA	36.74	95.62	3	0.52	8891.11	4697.04	1.76	3.52	3	6794.07	13588.1	8891.11	5.59444	24.9764	0.362896	9	0.0024693	0.0018753	0.775576
SPAC3A12.08	645	645	2	5	2.11008	2	1	0	I	1434874	1436105	1.06651	0.593739	NA	58.28	19.1233	0.95	0.35	1733.53	3677.81	0.65	1.3	0.95	2705.67	5411.34	3677.81	53.075	89.9883	0.299352	22	0.0048963	0.003372	1.30526
SPAC3A12.09c	873	873	1	5	1.67239	3	1	0	I	1435842	1437837	1.05391	0.946914	1.00887	16.02	13.501	0.7	0.25	535.1	NA	0.475	0.95	0.7	NA	NA	NA	77.3733	86.821	0.254711	25	0.0039117	0.0023616	1.92677
SPAC3A12.10	531	531	1	2	1.15066	1	1	0	I	1438294	1439013	0.83339	NA	1.02913	455.2	1947	61	5.5	238676	45719.1	33.25	66.5	61	142198	284395	238676	14.8911	40.3637	0.856825	4	0.0011184	0.0010464	0.133328
SPAC3A12.11c	1167	1167	1	2	1.0557	1	1	1	I	1439245	1440658	NA	NA	1.00712	58.36	62.1533	2.8	0.69	826.7	3745.06	1.745	3.49	2.8	2285.88	4571.76	3745.06	2.80832	22.0754	0.579239	11	0.0018688	0.0014663	0.703077
SPAC3A12.12	861	861	2	2	2	2	1	0	I	1441020	1442352	0.971048	0.854427	1.00904	22.33	28.025	1.1	0.27	3486.36	NA	0.685	1.37	1.1	NA	NA	NA	17.5262	70.2504	0.411228	20	0.0036863	0.0028261	0.867233
SPAC3A12.13c	825	825	1	5	1.11273	1	1	0	I	1441967	1443260	0.508378	0.361866	1.00886	170.2	142.067	6.1	0.85	2320.25	4652.18	3.475	6.95	6.1	3486.22	6972.43	4652.18	27.005	62.3859	0.475858	12	0.0018102	0.0017495	0.090519
SPAC3A12.14	453	453	1	1	1	1	1	1	I	1444658	1446333	NA	NA	0.919977	259.8	231.233	8.9	2	25598	39964.3	5.45	10.9	8.9	32781.1	65562.3	39964.3	64.1292	87.3423	0.21525	18	0.0023425	0.0020254	0.439138
SPAC3A12.15	2271	2271	1	1	1	1	1	1	I	1446480	1449286	NA	NA	0.962996	21.41	28.7583	1.4	0.35	643.36	NA	0.875	1.75	1.4	NA	NA	NA	26.9729	37.1954	0.431219	24	0.0018278	0.0016111	0.392808
SPAC3A12.16c	495	495	1	1	1	1	1	1	I	1449927	1451399	NA	NA	0.895775	37.1	190.633	7.4	1.4	NA	NA	4.4	8.8	7.4	NA	NA	NA	5.95329	34.3443	0.364341	21	0.0040047	0.0026908	1.40087
SPAC3A12.17c	1188	1188	2	2	2	2	1	0	I	1451843	1453348	1.0575	1.97123	1.00826	17.64	36.5317	2.1	0.83	6960.96	2862.72	1.465	2.93	2.1	4911.84	9823.68	6960.96	32.6519	78.6189	0.44877	25	0.0042561	0.0031331	1.05213
SPAC3A12.18	1503	1503	1	2	1.07319	1	1	1	I	1454782	1456870	NA	NA	1.00553	287.1	392.467	20	3.1	58434	26789.6	11.55	23.1	20	42611.8	85223.5	58434	9.3302	35.5525	0.384377	32	0.0037842	0.0028881	0.936275
SPAC3A12.19	282	282	2	2	2	2	1	1	I	1432773	1433415	NA	NA	NA	10.73	23.98	1.5	0.41	NA	NA	0.955	1.91	1.5	NA	NA	NA	92.5322	142.288	0.547589	9	0.0024139	0.0026406	-0.210251
SPAC3C7.01c	1836	1836	2	2	2	2	1	0	I	2061573	2063810	1.09373	0.441368	1.00933	21.59	62.1067	3	0.68	1311.83	NA	1.84	3.68	3	NA	NA	NA	37.6011	81.7614	0.38527	16	0.0023215	0.0013472	1.98974
SPAC3C7.02c	1152	1152	2	2	2	2	1	0	I	2064853	2066004	1.06172	0.637272	1.00458	220.5	21.665	1.2	4.4	NA	9609.17	2.8	5.6	4.4	NA	NA	NA	37.7735	80.3536	0.588268	14	0.0037616	0.0022891	1.72864
SPAC3C7.03c	1053	1053	1	1	1	1	1	1	I	2066442	2067904	0.971622	NA	1.01099	15.65	12.1383	1.1	0.3	NA	NA	0.7	1.4	1.1	NA	NA	NA	5.88089	37.5219	0.483809	11	0.0022034	0.0014201	1.41291
SPAC3C7.04	2352	2352	1	1	1	1	1	0	I	2068565	2071624	0.78244	NA	1.00111	21.98	38.71	3.1	0.91	243.41	NA	2.005	4.01	3.1	NA	NA	NA	6.22895	27.4368	0.478368	23	0.001558	0.0014158	0.291828
SPAC3C7.05c	1329	1329	1	2	1.12265	1	1	0	I	2071691	2073591	1.05285	0.716737	1.0096	182.4	33.8167	1.5	2.1	3911.38	13462.6	1.8	3.6	2.1	8686.97	17373.9	13462.6	6.87589	47.5616	0.428508	19	0.00262	0.0018836	1.10553
SPAC3C7.06c	1953	1953	2	2	2	2	1	0	I	2073906	2076990	0.973231	1.03356	0.994536	6.389	5.33567	1.1	0.41	345.4	NA	0.755	1.51	1.1	NA	NA	NA	29.1761	63.5003	0.29159	26	0.0022323	0.0015875	1.19812
SPAC3C7.07c	1176	1176	2	2	2	2	1	0	I	2077107	2078889	1.05877	1.20367	1.00581	33.71	37.05	1.3	0.45	6633.77	NA	0.875	1.75	1.3	NA	NA	NA	42.4823	79.0823	0.482738	18	0.0022052	0.0019037	0.444112
SPAC3C7.08c	3174	3174	1	2	1.0753	1	1	0	I	2079070	2082533	0.971034	0.339008	1.00832	81.63	142.683	7.7	1.5	17008.6	6250.47	4.6	9.2	7.7	11629.5	23259.1	17008.6	32.1647	54.999	0.521424	33	0.0031864	0.001797	2.34033
SPAC3C7.09	1290	1290	2	2	2	2	1	0	I	2083407	2084941	1.03074	0.92022	1.00481	5.988	8.28867	0.44	0.14	88.39	NA	0.29	0.58	0.44	NA	NA	NA	14.6162	68.0178	0.377861	24	0.0035237	0.002949	0.56911
SPAC3C7.10	867	867	2	2	2	2	1	0	I	2084966	2086433	1.03313	0.527499	1.00509	31.09	47.5817	2.2	0.49	1494.32	NA	1.345	2.69	2.2	NA	NA	NA	62.0124	89.4527	0.247598	41	0.0077953	0.0052611	1.48719
SPAC3C7.11c	1683	1683	1	2	1.11468	1	1	1	I	2086393	2088632	NA	NA	1.0047	1004	742.717	37	4.3	96592.9	26713.1	20.65	41.3	37	61653	123306	96592.9	49.7995	56.2208	0.502005	16	0.0023551	0.0013454	2.06477
SPAC3C7.12	1386	1386	2	2	2	2	1	0	I	2089237	2091311	0.99733	1.1744	1.00212	88.43	74.8533	3.4	0.66	2564.51	1297.57	2.03	4.06	3.4	1931.04	3862.08	2564.51	43.3297	64.8413	0.42472	17	0.0017138	0.0015432	0.307192
SPAC3C7.13c	1422	1422	2	2	2	2	1	0	I	2089555	2093285	1.11376	0.427926	1.00604	48.24	21.515	1.5	0.88	1823.11	2149.07	1.19	2.38	1.5	1986.09	3972.18	2149.07	25.8362	68.0842	0.432828	36	0.0022425	0.0018175	0.71382
SPAC3C7.14c	609	609	2	2	2	2	1	0	I	2094110	2095066	1.09072	NA	1.00059	78.05	813.467	23	6.4	161659	104015	14.7	29.4	23	132837	265674	161659	29.9447	109.099	0.49248	11	0.0026419	0.0021696	0.557672
SPAC3F10.02c	2526	2526	1	2	1.00911	1	1	0	I	2818022	2821120	1.03169	0.429766	1.00765	21.34	41.87	2.9	0.65	NA	NA	1.775	3.55	2.9	NA	NA	NA	16.6044	42.7212	0.506915	31	0.000728	0.0018848	-1.84611
SPAC3F10.03	1959	1959	1	1	1	1	1	1	I	2821301	2823619	NA	NA	1.00525	119.1	331.367	14	1.8	30068.7	11191.9	7.9	15.8	14	20630.3	41260.6	30068.7	6.60685	13.9245	0.695522	14	0.0006282	0.0011371	-1.20271
SPAC3F10.04	1497	1497	2	2	2	2	1	0	I	2823667	2827612	1.07686	0.160006	0.97379	94.89	94.455	4.4	1.3	15278.2	14226.5	2.85	5.7	4.4	14752.4	29504.7	15278.2	46.3832	66.5568	0.446532	27	0.0007865	0.0012895	-1.15559
SPAC3F10.05c	981	981	1	1	1	1	1	1	I	2825583	2827013	1.05071	0.416553	1.00423	596.2	46.68	3.1	0.97	NA	NA	2.035	4.07	3.1	NA	NA	NA	29.8307	47.3871	0.402023	5	0.0005569	0.0006591	-0.323118
SPAC3F10.06c	1362	1362	2	5	2.07195	2	1	0	I	2827047	2828687	1.10438	0.878003	1.00502	1540	35.0717	4	1.2	NA	NA	2.6	5.2	4	NA	NA	NA	48.6186	70.8394	0.532369	20	0.0019982	0.0022957	-0.369183
SPAC3F10.07c	519	519	2	5	2.34297	2	1	0	I	2828666	2829184	NA	NA	0.998662	2135	21.265	3.6	1.6	NA	NA	2.6	5.2	3.6	NA	NA	NA	71.0284	143.101	0.582015	7	0.0013691	0.0025454	-1.06174
SPAC3F10.08c	780	780	1	1	1	1	1	1	I	2831474	2832797	NA	NA	1.00984	40.23	44.055	2.7	0.5	2557.02	NA	1.6	3.2	2.7	NA	NA	NA	20.8445	51.2168	0.368318	27	0.0020314	0.0038412	-1.39589
SPAC3F10.09	795	795	2	2	2	2	1	0	I	2832709	2834985	1.03468	0.914618	1.00709	87.58	85.6783	3.7	0.85	22277.3	12440.7	2.275	4.55	3.7	17359	34718	22277.3	31.1003	55.3073	0.554687	25	0.0014598	0.002069	-0.86434
SPAC3F10.10c	1098	1098	2	2	2	2	1	0	I	2833231	2836168	1.0028	NA	0.997348	74.87	10.4827	0.5	0.12	NA	NA	0.31	0.62	0.5	NA	NA	NA	32.8886	66.6775	0.341612	41	0.0020577	0.0026323	-0.673893
SPAC3F10.11c	4437	4437	2	2	2	2	1	0	I	2837121	2841820	1.00877	0.659677	1.00599	19.03	28.1783	3.5	1.1	6202.03	8274.06	2.3	4.6	3.5	7238.05	14476.1	8274.06	26.1773	54.7343	0.598179	54	0.0015908	0.0021641	-0.83471
SPAC3F10.12c	606	606	2	2	2	2	1	0	I	2842079	2843650	1.06388	NA	1.00935	95.91	50.205	2.8	1	NA	NA	1.9	3.8	2.8	NA	NA	NA	16.7983	59.5698	0.125953	22	0.0012165	0.0026429	-1.55846
SPAC3F10.13	1839	1839	2	5	2.02773	2	1	0	I	2845944	2848624	1.11731	1.14907	1.00574	30.4	48.325	2.8	0.88	5075.23	4656.16	1.84	3.68	2.8	4865.69	9731.39	5075.23	42.4966	91.1357	0.312442	22	0.0011765	0.0015462	-0.69046
SPAC3F10.15c	273	273	2	2	2	2	1	0	I	2845471	2849267	1.06791	0.673145	1.0049	37.59	46.9183	2.4	1.1	6426.7	NA	1.75	3.5	2.4	NA	NA	NA	44.1247	92.6972	0.242504	44	0.0017489	0.0021839	-0.618452
SPAC3F10.16c	1851	1851	1	2	1.22798	1	1	0	I	2849634	2851799	0.557442	NA	1.00306	34.55	77.7983	3.6	0.73	9153.29	4535.05	2.165	4.33	3.6	6844.17	13688.3	9153.29	17.2943	26.8346	0.576851	21	0.0013789	0.0018271	-0.7038
SPAC3F10.17	1161	1161	1	2	1.06115	1	1	0	I	2851905	2853653	0.62242	NA	1.00653	73.23	79.8567	4.4	2	806.07	5720.48	3.2	6.4	4.4	3263.28	6526.55	5720.48	17.9363	51.6951	0.51689	21	0.0016189	0.0022642	-0.817664
SPAC3F10.18c	78	43	2	2	2	2	0.551282	0	I	2853647	2853947	1.01534	0.514466	1.00493	248.6	1559.5	32	2.5	NA	NA	17.25	34.5	32	NA	NA	NA	20.8882	92.975	0.359465	1	0.0010707	0.0009279	0.172021
SPAC3F10.19	309	309	1	3	1.49838	1	1	0	I	2830300	2831707	NA	NA	NA	728.4	181.717	4.6	1.4	15979.5	32972.2	3	6	4.6	24475.9	48951.7	32972.2	38.3558	71.0951	0.163054	22	0.0018633	0.0029453	-1.06075
SPAC3G6.01	4167	4167	1	1	1	1	1	0	I	5377829	5382913	1.01005	0.551908	1.00047	22.54	35.1833	3.3	0.73	3061.23	NA	2.015	4.03	3.3	NA	NA	NA	55.5557	25.6126	0.564256	40	0.0017796	0.0014817	0.619408
SPAC3G6.02	216	216	1	1	1	1	1	1	I	5383013	5383811	1.03821	NA	0.96119	682.4	417.117	16	3.2	NA	NA	9.6	19.2	16	NA	NA	NA	30.8549	78.1341	0.352405	9	0.0032142	0.0021217	1.26089
SPAC3G6.03c	726	726	2	5	2.04959	2	1	0	I	5383705	5385561	1.03385	0.476185	1.00397	53.2	48.3283	1.8	0.66	5224.66	9859.64	1.23	2.46	1.8	7542.15	15084.3	9859.64	73.8273	113.607	0.35641	19	0.00233	0.0019293	0.587309
SPAC3G6.04	1110	1110	2	2	2	2	1	0	I	5385758	5387132	1.09487	0.530509	1.00829	24.91	54.395	3.2	0.4	1672.9	3508.26	1.8	3.6	3.2	2590.58	5181.16	3508.26	94.2922	91.5889	0.521362	15	0.0035163	0.0020548	1.93518
SPAC3G6.05	621	621	2	2	2	2	1	0	I	5387884	5389677	1.02769	0.535901	1.00137	28.36	114.215	3.1	0.56	3848.15	8257.68	1.83	3.66	3.1	6052.91	12105.8	8257.68	64.9099	112.796	0.298749	32	0.0036644	0.0033675	0.266016
SPAC3G6.06c	1143	1143	2	2	2	2	1	0	I	5389586	5391518	0.847638	0.53779	0.999951	21.03	32.23	1.5	0.27	3579.33	1939.49	0.885	1.77	1.5	2759.41	5518.82	3579.33	41.24	76.8434	0.508937	25	0.0025633	0.0024412	0.146917
SPAC3G6.07	378	378	2	2	2	2	1	0	I	5392191	5392898	NA	NA	1.00047	7.145	0.50341	NA	0.034	NA	NA	NA	NA	NA	NA	NA	NA	54.6381	127.704	0	15	0.0034292	0.0039969	-0.38646
SPAC3G6.08	549	549	1	1	1	1	1	1	I	5393499	5394534	NA	NA	1.00778	38.86	46.1817	2.3	0.44	1876.58	NA	1.37	2.74	2.3	NA	NA	NA	17.1525	47.7923	0.387315	15	0.0039763	0.0027303	1.2418
SPAC3G6.09c	2550	2550	1	5	2.0251	2	1	0	I	5394489	5397413	1.09852	NA	1.00291	36.37	39.2033	2.1	0.92	587.14	1307.3	1.51	3.02	2.1	947.22	1894.44	1307.3	53.8738	84.2692	0.368768	31	0.002493	0.0019963	0.748443
SPAC3G6.10c	480	480	1	1	1	1	1	1	I	5397347	5398200	NA	NA	1.00466	5.626	10.01	1	0.39	2581.45	NA	0.695	1.39	1	NA	NA	NA	93.2292	99.5701	0.214248	7	0.0020385	0.0015457	0.732369
SPAC3G6.11	2535	2535	2	5	2.01341	2	1	0	I	5398679	5402410	1.02141	0.790138	1.00571	8.949	14.0917	0.93	0.27	NA	NA	0.6	1.2	0.93	NA	NA	NA	79.2702	107.002	0.443027	50	0.0035851	0.0025236	1.31856
SPAC3G6.13c	78	78	2	5	2.17949	2	1	0	I	5401849	5402276	1.02762	0.472318	0.99569	2156	3888.17	87	7.8	NA	NA	47.4	94.8	87	NA	NA	NA	94.8669	155.922	0.328701	6	0.00287	0.0026405	0.191302
SPAC3G9.01	1389	1389	2	2	2	2	1	0	I	3181430	3183290	0.99996	0.384024	1.00427	56.93	30.9433	1.7	0.21	NA	NA	0.955	1.91	1.7	NA	NA	NA	15.0965	57.838	0.0309088	46	0.0050202	0.0046609	0.240187
SPAC3G9.02	711	711	2	2	2	2	1	0	I	3180426	3181164	NA	NA	1.00382	22.79	18.0533	0.72	0.39	NA	NA	0.555	1.11	0.72	NA	NA	NA	7.74668	17.4782	0.503697	15	0.0057928	0.0038233	1.40159
SPAC3G9.03	420	420	2	2	2	2	1	0	I	3179343	3180033	0.893316	1.04305	1.01462	147.4	1863.17	45	5.9	195779	49374.4	25.45	50.9	45	122577	245154	195779	33.8097	99.6923	0.840997	8	0.0015669	0.0021808	-0.669703
SPAC3G9.04	594	594	1	1	1	1	1	0	I	3176427	3177452	1.07886	0.464833	1.01794	49.74	48.9467	2	0.74	1533.89	2249.82	1.37	2.74	2	1891.86	3783.71	2249.82	42.7994	71.338	0.493594	18	0.0063465	0.0033081	2.57595
SPAC3G9.05	1980	1980	1	2	1.24545	1	1	0	I	3173623	3176405	1.11968	0.591687	1.00778	26.32	58.43	3.3	0.76	6422.84	3493.59	2.03	4.06	3.3	4958.22	9916.43	6422.84	15.6241	47.9588	0.349526	27	0.0025088	0.0018274	1.10467
SPAC3G9.06	1500	1500	1	1	1	1	1	1	I	3171544	3173424	NA	NA	1.00418	100.1	214.05	7.4	1.2	39510.1	11308.1	4.3	8.6	7.4	25409.1	50818.2	39510.1	9.07768	17.7391	0.655795	25	0.0034049	0.0025048	1.05487
SPAC3G9.07c	1305	1305	2	2	2	2	1	0	I	3169678	3171512	1.02236	0.511147	0.996685	24.88	19.4033	0.96	0.34	NA	NA	0.65	1.3	0.96	NA	NA	NA	24.7599	66.8695	0.538793	23	0.0024389	0.002361	0.0958594
SPAC3G9.08	852	852	1	1	1	1	1	1	I	3167894	3169409	0.622122	NA	1.00274	45.27	24.2133	1.4	0.5	NA	NA	0.95	1.9	1.4	NA	NA	NA	13.8608	47.5702	0.349938	15	0.0018857	0.0018637	0.0320489
SPAC3G9.09c	921	921	1	1	1	1	1	1	I	3166394	3167699	NA	NA	NA	103.9	475.067	16	1.8	48459.7	15950.7	8.9	17.8	16	32205.2	64410.4	48459.7	26.2501	24.7251	0.704438	12	0.0010431	0.0017742	-1.07487
SPAC3G9.10c	729	729	1	1	1	1	1	1	I	3163136	3164354	NA	NA	0.981071	36.23	72.1083	2.5	0.7	NA	1138.41	1.6	3.2	2.5	NA	NA	NA	9.17544	18.5428	0.465331	25	0.0030633	0.0038631	-0.607805
SPAC3G9.11c	1713	1713	2	2	2	2	1	0	I	3159753	3162245	1.06277	NA	1.00408	41.46	3.71583	1.7	6.4	7113.53	52333.8	4.05	8.1	6.4	29723.7	59447.3	52333.8	22.6847	88.078	0.419949	32	0.00287	0.0024246	0.554342
SPAC3G9.12	4389	4389	1	1	1	1	1	1	I	3152026	3157492	NA	NA	0.991504	17.06	13.6263	1.4	0.48	1483.06	NA	0.94	1.88	1.4	NA	NA	NA	9.07938	24.6105	0.404821	82	0.0031324	0.002832	0.341935
SPAC3G9.13c	1086	1086	1	1	1	1	1	1	I	3150082	3156856	NA	NA	0.963662	16.86	23.9983	1.3	0.48	NA	NA	0.89	1.78	1.3	NA	NA	NA	19.3029	39.0828	0.324565	96	0.0029901	0.0026747	0.38272
SPAC3G9.14	2301	2301	1	2	1.03477	1	1	1	I	3146948	3150486	NA	NA	1.00205	72.63	84.4233	5.4	1.9	1573.7	473.9	3.65	7.3	5.4	1023.8	2047.6	1573.7	59.6186	65.6951	0.346321	41	0.0024278	0.0021828	0.34645
SPAC3G9.15c	693	693	1	1	1	1	1	1	I	3145867	3146559	NA	NA	1.00931	117.8	120.067	4.9	1	1451.2	NA	2.95	5.9	4.9	NA	NA	NA	7.92664	20.1915	0.586902	5	0.002886	0.001359	2.34178
SPAC3G9.16c	468	468	1	1	1	1	1	1	I	3145214	3145728	NA	NA	1.00516	11.2	22.8467	0.95	0.27	1365.46	NA	0.61	1.22	0.95	NA	NA	NA	3.277	35.5305	0.604192	5	0.0027831	0.0018287	1.08775
SPAC3G9.17	399	399	1	1	1	1	1	0	I	3162319	3162854	NA	NA	NA	12.32	42.3667	1.7	0.49	NA	NA	1.095	2.19	1.7	NA	NA	NA	1.85213	22.0896	0.372508	12	0.0032859	0.004217	-0.575965
SPAC3H1.01c	2073	2073	1	1	1	1	1	1	I	1928771	1931267	NA	NA	1.00951	25.22	31.9817	1.4	0.46	464.76	NA	0.93	1.86	1.4	NA	NA	NA	5.08893	15.9493	0.388733	35	0.0025952	0.0026402	-0.0519008
SPAC3H1.02c	3111	3111	2	2	2	2	1	0	I	1931489	1934952	NA	NA	1.00358	19.64	29.8967	2.4	0.44	1513.37	NA	1.42	2.84	2.4	NA	NA	NA	56.582	71.7784	0.429557	42	0.0022115	0.0022847	-0.0989884
SPAC3H1.03	441	441	2	2	2	2	1	0	I	1935015	1935958	1.09474	0.546231	NA	30.38	26.8933	0.7	0.19	332.46	1353.83	0.445	0.89	0.7	843.145	1686.29	1353.83	55.7364	129.985	0.258706	18	0.0038882	0.0035917	0.231503
SPAC3H1.04c	1806	1806	1	2	1.09745	1	1	0	I	1935963	1938311	NA	NA	NA	26.83	30.0983	1.3	0.47	NA	NA	0.885	1.77	1.3	NA	NA	NA	7.76216	35.2831	0.405587	19	0.001891	0.0015242	0.680495
SPAC3H1.05	1425	1425	2	2	2	2	1	0	I	1938279	1940537	1.11465	0.516745	1.00444	57.31	90.8083	4.1	0.79	23461.6	2038.56	2.445	4.89	4.1	12750.1	25500.2	23461.6	107.77	87.672	0.39163	29	0.0028335	0.0024202	0.509988
SPAC3H1.06c	1770	1255	2	5	2.03426	2	0.70904	0	I	1940432	1944540	1.11157	1.86682	0.97233	50.99	44.5433	7.2	7.7	NA	NA	7.45	14.9	7.7	NA	NA	NA	110.138	165.03	0.290496	66	0.0036895	0.0030764	0.635525
SPAC3H1.07	972	972	2	5	2.16049	2	1	0	I	1944127	1945368	1.11778	0.544086	1.01285	58.96	651.917	19	1.3	82724	5134.78	10.15	20.3	19	43929.4	87858.8	82724	72.7103	111.796	0.567759	8	0.0007468	0.0012133	-0.91471
SPAC3H1.08c	636	636	2	2	2	2	1	0	I	1945393	1946312	1.12568	1.01984	0.958215	43.48	38.0933	1.7	0.5	NA	NA	1.1	2.2	1.7	NA	NA	NA	76.3978	120.506	0.369651	9	0.0015775	0.0018447	-0.354579
SPAC3H1.09c	1971	1971	1	2	1.63572	2	1	0	I	1946557	1949256	1.05065	NA	1.00092	25.1	50.4067	3.7	0.93	2630.12	8549.57	2.315	4.63	3.7	5589.85	11179.7	8549.57	35.04	84.5146	0.545141	32	0.0024376	0.0022333	0.275978
SPAC3H1.10	1245	1245	2	2	2	2	1	0	I	1949244	1951508	1.04303	0.929236	1.00429	14.49	23.3733	0.99	0.36	NA	NA	0.675	1.35	0.99	NA	NA	NA	52.0695	98.3698	0.152163	37	0.0039585	0.0030813	0.871243
SPAC3H1.11	1749	1749	1	2	1.11492	1	1	0	I	1957461	1961546	NA	1.8766	0.971877	85.24	37.3083	3.5	2	NA	NA	2.75	5.5	3.5	NA	NA	NA	22.8627	61.9055	0.056687	41	0.0017759	0.0018905	-0.187214
SPAC3H1.12c	3396	3396	2	2	2	2	1	0	I	1961293	1965706	0.952509	0.860695	0.974457	13.9	15.1217	1.2	0.6	NA	NA	0.9	1.8	1.2	NA	NA	NA	24.8372	69.498	0.326271	38	0.0015018	0.0016227	-0.228572
SPAC3H1.13	1035	1035	2	2	2	2	1	0	I	1965083	1966458	1.08919	0.583698	1.01181	21.03	16.9533	0.58	0.31	3408.95	NA	0.445	0.89	0.58	NA	NA	NA	43.0476	84.4821	0.444861	15	0.0021426	0.0020534	0.118216
SPAC3H1.14	588	588	2	2	2	2	1	0	I	1966787	1967969	0.949295	0.492395	1.00444	17.45	13.9617	0.7	0.28	NA	NA	0.49	0.98	0.7	NA	NA	NA	56.4483	90.0762	0.298403	10	0.001963	0.0015923	0.584232
SPAC3H5.04	1041	1041	2	5	2.10183	2	1	0	I	3436000	3438166	1.08373	0.52999	1.00077	42.96	43.01	1.7	0.58	230.4	NA	1.14	2.28	1.7	NA	NA	NA	63.6935	121.693	0.52895	35	0.0036427	0.0030578	0.582294
SPAC3H5.05c	NA	NA	NA	NA	NA	NA	NA	NA	NA	NA	NA	NA	NA	NA	NA	NA	NA	NA	NA	NA	NA	NA	NA	NA	NA	NA	NA	NA	NA	5	0.0018151	0.0014973	0.442407
SPAC3H5.06c	4218	4218	1	1	1	1	1	1	I	3430961	3436241	NA	NA	1.00248	26.61	29.9733	3.1	0.8	667.03	NA	1.95	3.9	3.1	NA	NA	NA	14.7817	30.1651	0.532665	67	0.0025382	0.0023915	0.195692
SPAC3H5.07	753	753	2	2	2	2	1	0	I	3429415	3430813	0.819284	NA	1.02845	154.9	1217.33	51	5.9	64677.4	20396.5	28.45	56.9	51	42537	85073.9	64677.4	13.861	81.5544	0.418003	18	0.0031712	0.0024253	0.86254
SPAC3H5.08c	2802	2802	2	5	2.01178	2	1	0	I	3425873	3429364	0.996669	0.566362	1.00829	96.94	43.4683	2.9	0.96	477.09	271.95	1.93	3.86	2.9	374.52	749.04	477.09	109.868	63.1887	0.362765	39	0.0025897	0.002105	0.707885
SPAC3H5.09c	8100	8100	2	5	2.00543	2	1	0	I	3416544	3425062	1.02754	NA	0.981919	10.69	11.1465	1.9	0.88	287.61	NA	1.39	2.78	1.9	NA	NA	NA	52.8824	67.9756	0.519616	93	0.0024994	0.0020565	0.697962
SPAC3H5.10	384	384	1	1	1	1	1	1	I	3415408	3416099	0.229238	NA	1.02252	799.2	2490.5	76	6.6	93883.4	2784.67	41.3	82.6	76	48334	96668	93883.4	2.10407	23.3316	0.66637	15	0.004711	0.004083	0.418486
SPAC3H5.11	1182	1182	1	1	1	1	1	1	I	3412269	3414736	NA	0.945355	0.999991	41.77	30.9083	1.4	0.64	NA	4588.1	1.02	2.04	1.4	NA	NA	NA	84.9272	47.538	0.430023	24	0.0019903	0.0018317	0.252857
SPAC3H5.12c	885	885	1	2	1.00452	1	1	0	I	3410909	3411881	0.696586	NA	1.02403	325.9	1990	72	8.2	330820	56167.6	40.1	80.2	72	193494	386987	330820	1.66647	25.4434	0.928805	3	0.0006698	0.0006833	-0.0345082
SPAC3H5.13	441	441	1	1	1	1	1	0	I	3412527	3413053	NA	NA	NA	135.3	51.5817	2.1	0.73	1071.56	NA	1.415	2.83	2.1	NA	NA	NA	77.9875	34.7214	0.48655	6	0.0023615	0.0021445	0.222748
SPAC3H8.02	1335	1335	1	2	1.05618	1	1	0	I	588543	590751	1.16236	NA	1.00553	151.3	115.3	8.3	1.7	5862.78	694.57	5	10	8.3	3278.68	6557.35	5862.78	14.7106	39.4683	0.351202	23	0.0020093	0.0019613	0.0711553
SPAC3H8.03	318	318	2	2	2	2	1	0	I	590691	592152	1.02869	0.973684	0.95964	78.64	50.94	1.7	0.4	512.36	NA	1.05	2.1	1.7	NA	NA	NA	36.7807	82.4575	0.008943	21	0.0029486	0.0027077	0.255297
SPAC3H8.04	1017	1017	2	2	2	2	1	0	I	592226	593906	1.08729	0.494307	1.0084	34.89	38.6483	1.8	0.7	NA	NA	1.25	2.5	1.8	NA	NA	NA	25.1777	70.4343	0.0775598	23	0.0031925	0.0025818	0.686982
SPAC3H8.05c	3222	3222	1	5	1.04252	1	1	0	I	593901	597586	NA	NA	0.999832	21.61	37.7817	2.1	0.59	NA	NA	1.345	2.69	2.1	NA	NA	NA	13.4394	36.5018	0.409486	37	0.0021935	0.0018908	0.490016
SPAC3H8.06	1269	1269	1	5	1.14972	1	1	1	I	598473	600805	NA	NA	1.00326	80.11	58.0867	4	2.3	934.73	NA	3.15	6.3	4	NA	NA	NA	27.2191	45.6751	0.379459	20	0.0007785	0.001643	-1.4992
SPAC3H8.07c	510	510	2	2	2	2	1	0	I	600826	601749	1.0826	0.412787	1.01615	37.81	49.9483	1.5	0.3	2956.54	4064.74	0.9	1.8	1.5	3510.64	7021.28	4064.74	83.8385	104.841	0.151968	7	0.0012765	0.001427	-0.242344
SPAC3H8.08c	1692	1692	2	2	2	2	1	0	I	601848	603993	1.01982	0.503829	1.00854	9.034	18.65	1	0.32	1021.27	NA	0.66	1.32	1	NA	NA	NA	30.3003	65.7054	0	20	0.0015904	0.0017564	-0.269304
SPAC3H8.09c	2217	2217	2	5	2.08254	2	1	0	I	604312	607742	0.823429	0.311306	NA	5.847	10.0865	0.68	0.49	NA	NA	0.585	1.17	0.68	NA	NA	NA	40.9325	98.1936	0.130808	41	0.0027911	0.002251	0.740682
SPAC3H8.10	861	861	1	1	1	1	1	1	I	608893	610703	NA	NA	NA	136.4	272.117	9.8	1.5	32363.4	23588	5.65	11.3	9.8	27975.7	55951.4	32363.4	26.3488	60.0292	0.414269	19	0.0018193	0.0019784	-0.227337
SPAC458.02c	1407	1407	2	2	2	2	1	0	I	4732068	4733951	1.09817	1.16134	1.00825	201.4	299.783	13	1.6	14387	15387.9	7.3	14.6	13	14887.5	29774.9	15387.9	31.9848	79.4133	0.515937	16	0.0021762	0.0016014	0.987689
SPAC458.03	2607	2607	1	1	1	1	1	1	I	4734087	4737598	NA	NA	1.01018	12.06	12.795	0.78	0.29	537.21	NA	0.535	1.07	0.78	NA	NA	NA	41.4301	46.2788	0.344824	51	0.0043537	0.0027354	1.85703
SPAC458.04c	1083	1083	1	2	1.92428	2	1	0	I	4737481	4738962	1.02506	0.548899	1.00918	9.775	1.76233	0.059	0.083	NA	NA	0.071	0.142	0.083	NA	NA	NA	49.9496	82.071	0.019529	13	0.0019275	0.0016523	0.441442
SPAC458.05	2406	2406	1	3	1.00998	1	1	1	I	4740188	4742814	1.00316	NA	1.00553	14.55	16.0683	0.89	0.32	NA	NA	0.605	1.21	0.89	NA	NA	NA	4.57257	20.4866	0.631638	17	0.0010307	0.0012189	-0.429171
SPAC458.06	1095	1095	2	5	2.01918	2	1	0	I	4742809	4744346	1.03567	0.686699	0.967662	70.79	23.5667	0.8	0.33	75.32	353.83	0.565	1.13	0.8	214.575	429.15	353.83	21.4728	69.9847	0.549768	11	0.0016022	0.0013472	0.485009
SPAC458.07	1305	1305	1	1	1	1	1	1	I	4744528	4746206	NA	NA	1.00227	42.01	39.7867	2.2	0.51	1534.03	NA	1.355	2.71	2.2	NA	NA	NA	4.86811	14.7447	0.578941	12	0.0019983	0.001347	1.26124
SPAC4A8.02c	429	429	2	2	2	2	1	0	I	2538103	2540785	1.10975	0.519775	0.985842	10.83	31.7417	1.8	0.64	NA	9614.21	1.22	2.44	1.8	NA	NA	NA	33.6217	72.6135	0.395258	33	0.0020618	0.0023194	-0.336239
SPAC4A8.03c	1152	1152	2	2	2	2	1	0	I	2540745	2543232	0.146632	NA	0.991016	20.72	39.5767	2.4	0.76	2533.4	NA	1.58	3.16	2.4	NA	NA	NA	121.991	126.758	0.336143	33	0.0027703	0.0024984	0.329444
SPAC4A8.04	1404	1404	2	5	2.02635	2	1	0	I	2544815	2546981	0.927198	NA	1.01245	387	60.7317	6.9	10	15550	54740.7	8.45	16.9	10	35145.4	70290.8	54740.7	58.1656	88.9106	0.40819	18	0.0014767	0.0015675	-0.162519
SPAC4A8.05c	6315	6315	1	2	1.03436	1	1	0	I	2547260	2553707	0.978295	0.842946	0.998306	15.56	23.0983	1.9	0.55	495.04	NA	1.225	2.45	1.9	NA	NA	NA	7.50816	29.5466	0.355413	65	0.0019064	0.0019023	0.0068112
SPAC4A8.06c	1737	1737	2	2	2	2	1	0	I	2553801	2555939	1.00558	0.469769	1.00431	18.5	44.3633	1.9	0.4	1392.62	NA	1.15	2.3	1.9	NA	NA	NA	51.0989	85.5456	0.459451	27	0.0027925	0.0023776	0.516868
SPAC4A8.07c	1377	1377	2	2	2	2	1	0	I	2556600	2558444	1.08358	0.540135	1.00541	20.24	45.585	1.8	0.57	3541.23	2767.91	1.185	2.37	1.8	3154.57	6309.14	3541.23	43.763	64.1735	0.36683	20	0.0015598	0.0020441	-0.675053
SPAC4A8.08c	2853	2853	1	1	1	1	1	1	I	2558454	2561989	NA	NA	NA	27.51	28.6233	1.4	0.53	652.29	NA	0.965	1.93	1.4	NA	NA	NA	19.3345	39.8766	0.391592	50	0.0032559	0.0026978	0.648439
SPAC4A8.09c	882	882	2	5	2.20068	2	1	0	I	2562477	2564277	0.979812	NA	0.998961	91.55	60.3117	2.8	0.65	1270.87	1395.42	1.725	3.45	2.8	1333.14	2666.29	1395.42	37.2438	81.8778	0.148504	22	0.0019069	0.0024177	-0.610092
SPAC4A8.10	2358	2358	1	2	1.14885	1	1	0	I	2563655	2566870	1.07157	1.05526	1.00264	20.16	27.1983	1.5	0.74	NA	NA	1.12	2.24	1.5	NA	NA	NA	28.9652	58.2362	0.447547	43	0.0025036	0.0025185	-0.0184068
SPAC4A8.11c	5529	5529	1	1	1	1	1	1	I	2566866	2572625	NA	NA	NA	54.12	363.567	33	4.2	75944.5	23571	18.6	37.2	33	49757.8	99515.5	75944.5	23.0777	13.6414	0.76948	47	0.0011954	0.0015372	-0.69394
SPAC4A8.12c	999	999	1	1	1	1	1	1	I	2573160	2574641	NA	NA	0.99836	35.09	37.7733	1.7	0.31	6188.51	3370.3	1.005	2.01	1.7	4779.4	9558.81	6188.51	13.9778	45.0301	0.457533	18	0.0022446	0.0022893	-0.0548304
SPAC4A8.13c	819	819	1	1	1	1	1	1	I	2574746	2575956	NA	NA	1.00987	56.85	99.8433	3.3	0.95	21135.6	17446	2.125	4.25	3.3	19290.8	38581.7	21135.6	3.06047	28.4423	0.554409	12	0.0021788	0.0018665	0.436528
SPAC4A8.14	1230	1230	2	2	2	2	1	0	I	2576259	2577995	1.0365	0.508783	1.00379	27.05	84.6233	3.5	1	21114.6	6333.1	2.25	4.5	3.5	13723.9	27447.7	21114.6	58.086	82.416	0.389927	11	0.0008159	0.0011935	-0.810536
SPAC4A8.15c	384	384	1	1	1	1	1	1	I	2578956	2579514	NA	NA	1.0048	91.01	417.217	15	3	48285.7	60595.2	9	18	15	54440.4	108881	60595.2	1.71672	7.70207	0.718228	3	0.0010318	0.0010109	0.0363082
SPAC4A8.16c	2757	2757	1	2	1.05695	1	1	1	I	2580100	2583046	NA	NA	0.997387	195.2	493.483	26	3.1	38906.8	6704.94	14.55	29.1	26	22805.9	45611.7	38906.8	30.4638	18.9925	0.759362	25	0.0006898	0.0016001	-1.66986
SPAC4C5.01	750	750	2	5	2.00933	2	1	0	I	1192210	1193756	0.942278	1.17137	0.99705	7.418	31.3483	2.3	0.59	15670.8	5915.09	1.445	2.89	2.3	10792.9	21585.9	15670.8	26.4388	85.5804	0.358879	17	0.0024499	0.0020713	0.507969
SPAC4C5.02c	606	606	1	1	1	1	1	1	I	1192702	1195167	0.778464	0.456448	1.00365	380.9	47.2533	2.9	0.63	2479.06	5537.3	1.765	3.53	2.9	4008.18	8016.36	5537.3	30.2465	69.4007	0.482893	30	0.0020106	0.0022943	-0.370649
SPAC4C5.03	909	909	2	2	2	2	1	0	I	1196723	1198284	1.0758	1.04408	1.00455	85.33	65.065	2.9	1.3	582.08	NA	2.1	4.2	2.9	NA	NA	NA	24.13	59.2621	0.368141	20	0.0036521	0.0024134	1.46244
SPAC4C5.04	924	924	1	3	1.01732	1	1	1	I	1198224	1199733	0.938377	NA	1.00195	21.69	36.9933	1.5	0.37	3721.35	NA	0.935	1.87	1.5	NA	NA	NA	25.4431	47.7592	0.406401	20	0.0037951	0.0024949	1.48493
SPAC4D7.01c	5436	5436	1	2	1.78863	1	1	0	I	5346202	5351897	0.955858	NA	1.00097	9.31	19.1017	2.3	0.67	1187.14	836.58	1.485	2.97	2.3	1011.86	2023.72	1187.14	38.7324	55.5568	0.463411	42	0.0019907	0.0013894	1.33891
SPAC4D7.02c	936	936	2	2	2	2	1	0	I	5352099	5353742	1.06484	NA	1.0016	50.09	34.7233	1.5	1.4	9259.21	29963.8	1.45	2.9	1.5	19611.5	39223	29963.8	36.1307	96.2443	0.2601	10	0.0016307	0.0011464	1.0598
SPAC4D7.03	2112	2112	2	5	2.01515	2	1	0	I	5354801	5357385	1.05307	1.05581	1.01022	54.99	25.9	1.4	0.42	NA	NA	0.91	1.82	1.4	NA	NA	NA	74.4907	65.373	0.393568	30	0.0021609	0.002186	-0.0344686
SPAC4D7.04c	795	795	1	2	1.02642	1	1	1	I	5357357	5358837	NA	NA	0.974104	15.02	42.2983	1.4	0.3	9013.82	1518.55	0.85	1.7	1.4	5266.19	10532.4	9013.82	12.1774	32.7052	0.408929	20	0.0046144	0.0025472	2.31237
SPAC4D7.05	987	987	1	1	1	1	1	1	I	5358881	5360504	NA	NA	1.00282	181.7	378.15	13	1.7	54518.2	22767.7	7.35	14.7	13	38643	77285.9	54518.2	2.58781	23.8603	0.581439	15	0.0033329	0.0017398	2.4915
SPAC4D7.06c	795	795	2	2	2	2	1	0	I	5360356	5361666	0.96305	NA	1.0061	50.82	53.7717	1.9	0.51	1747.99	1189.5	1.205	2.41	1.9	1468.74	2937.49	1747.99	40.2346	100.986	0.387838	13	0.0022589	0.0018679	0.554752
SPAC4D7.07c	1806	1806	2	2	2	2	1	0	I	5361612	5364085	1.08184	NA	0.976919	15.25	23.2667	1	0.21	NA	NA	0.605	1.21	1	NA	NA	NA	53.9841	77.8777	0	35	0.0032156	0.002668	0.624845
SPAC4D7.08c	1602	1602	2	2	2	2	1	1	I	5363988	5366539	NA	NA	NA	53.24	312.233	15	3.1	25306.4	10067.4	9.05	18.1	15	17686.9	35373.8	25306.4	33.61	105.865	0.60543	17	0.0014658	0.0012602	0.453514
SPAC4D7.09	1377	1377	1	5	1.34423	1	1	1	I	5367360	5369378	NA	NA	1.00173	31.03	158.65	6.8	0.96	12279.9	2217.32	3.88	7.76	6.8	7248.61	14497.2	12279.9	26.5681	41.5832	0.499393	26	0.0030292	0.0024269	0.731997
SPAC4D7.10c	1422	1422	1	2	1.26582	1	1	0	I	5369400	5371874	0.682003	NA	1.00158	61.61	38.9967	2.2	0.84	717.11	918.06	1.52	3.04	2.2	817.585	1635.17	918.06	33.0779	72.1926	0.409454	25	0.0015419	0.0019027	-0.556644
SPAC4D7.11	846	846	2	5	2.03546	2	1	0	I	5372018	5373807	0.902043	0.546087	0.965605	53.82	28.47	1.5	0.71	NA	NA	1.105	2.21	1.5	NA	NA	NA	48.5278	101.623	0.271549	15	0.0018465	0.0015784	0.462158
SPAC4D7.12c	831	831	1	2	1.071	1	1	1	I	5373996	5375153	NA	NA	1.00336	29.57	60.5467	2.2	0.59	3463.55	6265.23	1.395	2.79	2.2	4864.39	9728.78	6265.23	61.639	64.1357	0.588793	10	0.0022109	0.0016294	0.895322
SPAC4D7.13	2088	2088	1	1	1	1	1	1	I	5375546	5377762	NA	NA	1.00468	55.95	73.7867	3.6	0.79	3537.34	621.44	2.195	4.39	3.6	2079.39	4158.78	3537.34	8.10491	22.3332	0.520794	25	0.0022871	0.002125	0.223964
SPAC4D7.14	366	366	2	2	2	2	1	0	I	5373191	5373636	NA	NA	NA	88.55	29.7167	1.2	0.37	NA	1066	0.785	1.57	1.2	NA	NA	NA	11.7229	45.8541	0.410839	2	0.0002311	0.0008447	-1.08976
SPAC4D7.15	282	282	2	2	2	2	1	0	I	5353938	5354219	NA	NA	NA	2.873	7.0895	0.3	0.12	NA	NA	0.21	0.42	0.3	NA	NA	NA	3.87239	22.9014	0.507247	3	0.0034709	0.0020039	1.28355
SPAC4F10.02	1404	1404	2	2	2	2	1	0	I	4832879	4834570	1.03555	NA	1.00456	46.94	34.6517	2	0.86	7582.14	16501.3	1.43	2.86	2	12041.7	24083.4	16501.3	42.7527	80.1548	0.577353	9	0.0013768	0.0010019	0.916222
SPAC4F10.03c	858	858	1	2	1.09674	1	1	1	I	4834655	4836105	NA	NA	1.00248	50.11	51.5133	2.6	0.66	1864.32	NA	1.63	3.26	2.6	NA	NA	NA	19.4306	51.9266	0.470186	15	0.0025483	0.0019493	0.836324
SPAC4F10.04	978	978	1	1	1	1	1	1	I	4836136	4837590	0.851223	NA	0.996616	8.726	26.7833	1	0.25	513.8	NA	0.625	1.25	1	NA	NA	NA	39.6641	62.1407	0.3689	16	0.0018378	0.0020713	-0.310258
SPAC4F10.05c	660	660	1	1	1	1	1	0	I	4837605	4838626	0.462884	NA	1.00201	6.465	6.72283	0.29	0.072	2627.79	NA	0.181	0.362	0.29	NA	NA	NA	29.8858	54.7661	0.477178	11	0.0025461	0.0020294	0.652295
SPAC4F10.06	1167	1167	1	1	1	1	1	0	I	4838959	4840514	0.316511	NA	0.992622	64.89	72.9167	3	0.5	2550.09	1025.17	1.75	3.5	3	1787.63	3575.26	2550.09	9.93165	24.903	0.306906	16	0.0016273	0.0019369	-0.439691
SPAC4F10.07c	2277	2277	2	2	2	2	1	0	I	4840485	4843723	1.03257	0.467307	0.99984	150.8	21.3567	1.6	1.3	NA	667.02	1.45	2.9	1.6	NA	NA	NA	49.2641	77.4291	0.347631	34	0.0026685	0.0019779	1.06004
SPAC4F10.08	1197	1197	2	5	2.04762	2	1	0	I	4843779	4846395	1.14526	0.595125	1.00364	422.9	2.61233	0.23	0.11	NA	NA	0.17	0.34	0.23	NA	NA	NA	68.6863	113.518	0.00650981	43	0.0040795	0.0030985	0.981271
SPAC4F10.09c	2583	2583	1	2	1.12544	1	1	1	I	4846619	4849543	NA	NA	1.00749	84.36	82.7667	5	1.2	4804.71	1681.69	3.1	6.2	5	3243.2	6486.4	4804.71	19.2552	21.3433	0.550014	32	0.002181	0.0020635	0.171741
SPAC4F10.10c	1014	1014	1	1	1	1	1	1	I	4849746	4851840	NA	NA	0.993824	96.1	94.9417	4.2	0.58	10048.6	4245.33	2.39	4.78	4.2	7146.95	14293.9	10048.6	62.834	56.5156	0.291436	19	0.001711	0.0017091	0.0030921
SPAC4F10.11	1410	1410	1	1	1	1	1	0	I	4852998	4855199	1.31778	1.16674	1.00361	50.95	46.205	2	0.56	3857.6	3930.06	1.28	2.56	2	3893.83	7787.66	3930.06	44.6026	48.8812	0.358418	20	0.0015404	0.0017108	-0.283837
SPAC4F10.12	843	843	1	3	1.00474	1	1	1	I	4855376	4856606	NA	NA	0.976991	13.84	21.505	0.91	0.24	NA	NA	0.575	1.15	0.91	NA	NA	NA	97.5266	30.6034	0.0249129	12	0.0023779	0.0018452	0.753073
SPAC4F10.13c	2979	2979	1	1	1	1	1	0	I	4856730	4860090	NA	NA	1.00143	59	51.2917	3.6	0.89	11110.1	3012.74	2.245	4.49	3.6	7061.44	14122.9	11110.1	12.6222	31.0644	0.463578	30	0.001917	0.0016818	0.419187
SPAC4F10.14c	456	456	2	2	2	2	1	0	I	4860536	4861319	0.770622	NA	1.0069	693.3	4338.17	110	10	166420	41979.5	60	120	110	104200	208400	166420	17.8541	76.8832	0.689427	11	0.0044337	0.0026428	1.73601
SPAC4F10.15c	1725	1725	1	1	1	1	1	0	I	4861253	4863516	NA	NA	0.960559	142.3	90.63	6.7	1.6	3739.33	3702.19	4.15	8.3	6.7	3720.76	7441.52	3739.33	33.0036	58.002	0.521407	20	0.0017218	0.0016669	0.0937748
SPAC4F10.16c	4104	4104	2	5	2.00292	2	1	0	I	4863739	4869888	0.963758	NA	1.0078	234.1	14.475	1.1	0.82	NA	NA	0.96	1.92	1.1	NA	NA	NA	46.4301	88.2094	0.270684	62	0.002779	0.0018996	1.47128
SPAC4F10.17	372	372	2	2	2	2	1	0	I	4868326	4869283	1.07188	0.482818	1.00327	297.8	2.28117	0.095	1	NA	9550.3	0.5475	1.095	1	NA	NA	NA	55.8891	86.5137	0.083512	6	0.0019872	0.0011822	1.49884
SPAC4F10.18	1176	1176	2	2	2	2	1	0	I	4870284	4872026	1.00295	1.94554	1.00182	37.2	89.5317	3.8	0.74	13385.8	4881.28	2.27	4.54	3.8	9133.53	18267.1	13385.8	23.9025	79.0446	0.421161	23	0.0028405	0.0024856	0.414683
SPAC4F10.19c	465	465	2	2	2	2	1	0	I	4871939	4873024	0.899255	0.504514	1.00536	21.61	26.9817	0.72	0.21	694.17	NA	0.465	0.93	0.72	NA	NA	NA	58.2602	86.2281	0.176949	29	0.0095845	0.0050306	2.70374
SPAC4F10.20	306	306	2	2	2	2	1	0	I	4874165	4875051	1.05417	0.748887	NA	456.8	596.733	20	5.1	103705	83906.4	12.55	25.1	20	93805.6	187611	103705	49.096	118.922	0.256712	12	0.0036295	0.0025484	1.10671
SPAC4F10.22	213	213	2	5	2.71362	2	1	0	I	4878241	4878453	NA	NA	NA	75.82	12.68	0.52	0.56	NA	11071.3	0.54	1.08	0.56	NA	NA	NA	231.795	192.028	0	3	0.0022812	0.002653	-0.245701
SPAC4F8.01	633	633	1	1	1	1	1	1	I	2674837	2676012	0.927585	NA	1.00566	792.3	147.483	6	2.6	168.58	1928.73	4.3	8.6	6	1048.65	2097.31	1928.73	6.69705	31.1194	0.565537	10	0.0009396	0.0016031	-1.0384
SPAC4F8.02c	840	840	1	1	1	1	1	1	I	2673637	2674938	NA	NA	0.998342	78.64	79.1583	3.2	0.56	8751.05	NA	1.88	3.76	3.2	NA	NA	NA	54.898	66.1361	0.150208	19	0.0036261	0.0027487	0.902567
SPAC4F8.03	741	741	1	1	1	1	1	0	I	2671901	2673213	NA	NA	1.0064	58.39	92.9183	3.1	0.29	13300.7	1630.59	1.695	3.39	3.1	7465.63	14931.3	13300.7	37.0734	31.1515	0.508635	17	0.0025579	0.0024388	0.135721
SPAC4F8.04	921	921	1	1	1	1	1	1	I	2670293	2671587	NA	NA	1.0008	43.63	58.4983	3.1	1.1	1835.51	3435.93	2.1	4.2	3.1	2635.72	5271.44	3435.93	2.42755	21.6104	0.692998	11	0.0013558	0.0016	-0.390977
SPAC4F8.05c	357	357	1	1	1	1	1	1	I	2669647	2670368	NA	NA	0.999583	126.8	78.33	2.8	0.44	2103.04	NA	1.62	3.24	2.8	NA	NA	NA	30.2038	38.7611	0.235146	10	0.0030503	0.0026089	0.42448
SPAC4F8.06	489	489	1	1	1	1	1	1	I	2668081	2669009	NA	NA	0.998662	59.43	25.2067	1.1	0.26	2965.79	NA	0.68	1.36	1.1	NA	NA	NA	33.9818	54.4555	0.319837	8	0.0020396	0.001622	0.612343
SPAC4F8.07c	1368	1368	1	1	1	1	1	1	I	2664345	2667395	NA	NA	0.985088	489	1014	58	9.9	128547	58460.6	33.95	67.9	58	93504	187008	128547	34.9568	82.2003	0.292436	30	0.0017932	0.0018595	-0.106773
SPAC4F8.08	456	456	2	5	2.67325	2	1	0	I	2662988	2665035	0.997154	0.620908	1.002	10.9	1.1822	0.2	0.028	NA	NA	0.114	0.228	0.2	NA	NA	NA	120.101	180.27	0	41	0.004286	0.0037842	0.409391
SPAC4F8.10c	525	525	2	2	2	2	1	0	I	2661646	2662535	1.10339	0.466769	1.00028	63.58	78.96	3.1	1.4	1965.49	NA	2.25	4.5	3.1	NA	NA	NA	86.5208	104.008	0	16	0.0038106	0.0034404	0.296032
SPAC4F8.11	2541	2541	1	5	2.02755	2	1	0	I	2655806	2661104	1.19299	NA	NA	10.5	15.9183	1.1	0.47	1611.42	NA	0.785	1.57	1.1	NA	NA	NA	19.8523	49.3596	0.577116	48	0.0022214	0.0017062	0.943579
SPAC4F8.12c	7092	7092	1	1	1	1	1	1	I	2650688	2658024	NA	NA	0.953264	17.85	39.6783	4.3	1.5	2726.34	1331.04	2.9	5.8	4.3	2028.69	4057.38	2726.34	3.14361	8.65552	0.796479	37	0.0012533	0.00095	0.976879
SPAC4F8.13c	4470	4470	1	1	1	1	1	1	I	2645380	2650427	NA	NA	0.994437	14.81	20.42	2.5	1.2	545.89	NA	1.85	3.7	2.5	NA	NA	NA	16.7358	24.3078	0.475426	47	0.0018088	0.0017541	0.0973356
SPAC4F8.14c	1344	1344	1	1	1	1	1	1	I	2643512	2645254	NA	NA	0.96232	62.25	367.15	20	2.5	104658	41555.8	11.25	22.5	20	73106.8	146214	104658	6.09427	31.4943	0.65311	17	0.0024039	0.0018372	0.857236
SPAC4F8.15	1728	1728	2	2	2	2	1	0	I	2639593	2642347	1.13583	NA	1.01152	24.76	55.04	2.3	0.72	NA	NA	1.51	3.02	2.3	NA	NA	NA	15.1704	50.009	0.357798	31	0.001582	0.0021227	-0.766254
SPAC4G8.02c	213	213	1	2	1.06103	1	1	1	I	756479	757153	NA	NA	NA	60.61	263.433	6.7	0.73	NA	6418.17	3.715	7.43	6.7	NA	NA	NA	15.6877	52.6223	0.45069	2	0.0001536	0.0005581	-1.08731
SPAC4G8.03c	2343	2343	2	2	2	2	1	0	I	757915	762714	1.1392	0.557708	NA	10.37	8.7975	0.98	0.67	NA	NA	0.825	1.65	0.98	NA	NA	NA	22.1229	74.0001	0.136464	73	0.0026761	0.0030289	-0.373429
SPAC4G8.04	2319	2319	1	5	1.64899	2	1	0	I	767446	770246	1.09266	0.570062	1.00927	71.79	32.9317	2.3	1.4	NA	NA	1.85	3.7	2.3	NA	NA	NA	73.4365	63.7903	0.293234	39	0.0022984	0.0026227	-0.380146
SPAC4G8.05	1701	1701	1	2	1.30159	1	1	0	I	770502	772666	1.08142	0.558698	0.994404	27.75	34.3183	2	0.54	5553.35	NA	1.27	2.54	2	NA	NA	NA	28.0932	55.1854	0.487787	22	0.0026739	0.0019158	1.14246
SPAC4G8.06c	1257	1257	2	2	2	2	1	0	I	772650	774027	1.07362	NA	0.968376	15.99	39.7783	1.5	0.45	2061.27	NA	0.975	1.95	1.5	NA	NA	NA	39.2869	84.3595	0.506908	13	0.0017424	0.0017783	-0.0534806
SPAC4G8.07c	1584	1584	2	5	2.0202	2	1	0	I	774000	776062	1.10333	0.994467	0.995097	10.81	32.3733	1.8	0.49	3382.66	NA	1.145	2.29	1.8	NA	NA	NA	41.5767	75.6534	0.519523	28	0.0019039	0.0025565	-0.759409
SPAC4G8.08	816	816	2	2	2	2	1	0	I	777177	778498	1.07766	1.02463	1.00159	10.92	29.4433	1	0.52	4669.13	NA	0.76	1.52	1	NA	NA	NA	29.3617	108.288	0.524364	15	0.00203	0.0021393	-0.139111
SPAC4G8.09	2625	2625	1	2	1.00229	1	1	1	I	778431	781324	NA	NA	0.957752	13.03	27.6217	1.4	0.42	919.16	NA	0.91	1.82	1.4	NA	NA	NA	6.49477	16.3649	0.506092	32	0.0017313	0.0020849	-0.511809
SPAC4G8.10	549	549	1	1	1	1	1	0	I	781348	783419	0.962754	NA	0.99504	44.57	17.9767	0.69	0.21	NA	2526.03	0.45	0.9	0.69	NA	NA	NA	20.1071	46.2338	0.228772	16	0.0009878	0.0014552	-0.883795
SPAC4G8.11c	804	804	1	1	1	1	1	1	I	781347	783634	0.379856	NA	0.992763	7.054	7.70383	0.35	0.099	1202.54	NA	0.2245	0.449	0.35	NA	NA	NA	28.2607	58.8049	0.19658	18	0.0011078	0.0014825	-0.708912
SPAC4G8.12c	1602	1602	1	2	1.03496	1	1	1	I	783822	786724	NA	NA	0.954455	35.84	21.4367	1.1	0.5	NA	NA	0.8	1.6	1.1	NA	NA	NA	69.42	87.1325	0.184999	42	0.0028534	0.0027271	0.143293
SPAC4G8.13c	2046	2046	2	2	2	2	1	0	I	786778	790219	0.55092	NA	1.0031	47.99	33.245	1.8	1.1	NA	6037.78	1.45	2.9	1.8	NA	NA	NA	70.5185	99.4434	0.131508	43	0.0029765	0.0023532	0.821028
SPAC4G9.02	981	981	2	2	2	2	1	0	I	2254437	2255856	1.05565	2.44158	0.954005	59.13	39.335	1.7	0.54	198.67	NA	1.12	2.24	1.7	NA	NA	NA	84.9422	76.5583	0.388854	15	0.0028073	0.0019898	1.11792
SPAC4G9.03	663	663	1	1	1	1	1	1	I	2255837	2256730	NA	NA	1.00877	116.3	614.4	24	2.9	108656	33636.9	13.45	26.9	24	71146.2	142292	108656	48.2304	49.3635	0.75872	8	0.002577	0.0016856	1.25816
SPAC4G9.04c	1917	1917	1	1	1	1	1	1	I	2255677	2259196	NA	NA	1.00891	86.16	60.0783	4.2	1.2	2676.55	1583.31	2.7	5.4	4.2	2129.93	4259.86	2676.55	40.0292	40.6695	0.537368	39	0.0026431	0.0020894	0.814748
SPAC4G9.05	1746	1746	2	2	2	2	1	0	I	2259353	2262602	1.03697	NA	NA	1119	1.15712	0.12	0.11	NA	NA	0.115	0.23	0.12	NA	NA	NA	39.2921	63.5883	0.316024	46	0.0038372	0.0026703	1.36155
SPAC4G9.06c	342	342	2	3	2.02924	2	1	0	I	2259604	2262510	1.07811	0.471918	NA	99.18	87.5133	4.7	0.86	NA	NA	2.78	5.56	4.7	NA	NA	NA	42.972	64.7966	0.355946	40	0.0036541	0.0025937	1.25969
SPAC4G9.07	1542	1542	1	3	1.91958	2	1	0	I	2262789	2265404	NA	NA	1.00334	68.59	1.40707	0.1	0.058	NA	NA	0.079	0.158	0.1	NA	NA	NA	42.2243	81.8794	0.0712458	56	0.0053113	0.0040357	0.998308
SPAC4G9.08c	3498	3498	1	2	1.00486	1	1	1	I	2265987	2269606	NA	NA	0.987932	22.36	39.1583	2.8	0.83	2182.22	NA	1.815	3.63	2.8	NA	NA	NA	13.1086	13.9749	0.610347	32	0.0014941	0.0016655	-0.310524
SPAC4G9.09c	2658	2658	1	5	1.50677	1	1	0	I	2269908	2272911	0.986757	NA	1.01172	20.08	136.483	8.5	3.3	26528	33200	5.9	11.8	8.5	29864	59728	33200	44.3274	58.4046	0.662114	24	0.001837	0.0015059	0.642205
SPAC4G9.10	984	984	1	1	1	1	1	0	I	2273765	2275516	1.10686	0.689462	1.00185	19.98	61.0083	3.9	0.7	9057.26	7505.46	2.3	4.6	3.9	8281.36	16562.7	9057.26	14.6569	55.2927	0.426745	24	0.0034112	0.0025832	0.936038
SPAC4G9.11c	672	672	2	5	2.16667	2	1	0	I	2275503	2276260	1.11172	0.671577	0.951893	157.8	70.495	3	0.71	5750.86	19649.8	1.855	3.71	3	12700.3	25400.7	19649.8	84.1253	129.221	0.0200842	13	0.0040025	0.0032305	0.633328
SPAC4G9.12	582	582	1	2	1.8488	2	1	0	I	2276859	2278109	1.09278	0.953029	1.01612	489.7	147.8	8.1	1	38341.9	8925.19	4.55	9.1	8.1	23633.6	47267.1	38341.9	55.0993	80.0175	0.27871	16	0.0022034	0.0024091	-0.234887
SPAC4G9.13c	897	897	1	3	1.03122	1	1	0	I	2276891	2279439	1.04303	NA	1.00161	51.24	32.7617	1.4	0.4	3301.39	6992.59	0.9	1.8	1.4	5146.99	10294	6992.59	42.8019	60.3845	0.415009	30	0.0021854	0.0022169	-0.0425611
SPAC4G9.14	666	666	2	2	2	2	1	0	I	2280203	2281847	1.02006	0.450316	0.895297	36.58	51.955	1.6	0.55	NA	NA	1.075	2.15	1.6	NA	NA	NA	40.6148	82.445	0.205269	31	0.0040644	0.0035519	0.433979
SPAC4G9.15	1026	1026	1	1	1	1	1	0	I	2282196	2283537	NA	NA	1.00265	114.1	99.175	4	1	8101.08	10867.6	2.5	5	4	9484.34	18968.7	10867.6	11.614	33.6865	0.583036	12	0.0016941	0.0016868	0.0112657
SPAC4G9.16c	573	573	1	1	1	1	1	0	I	2283474	2284257	1.07594	0.458906	1.02188	408.2	2619.67	78	7.9	33097.4	17869.3	42.95	85.9	78	25483.4	50966.7	33097.4	2.78575	26.0854	0.812023	4	0.000725	0.0009622	-0.478213
SPAC4G9.17c	1164	1164	1	1	1	1	1	1	I	2284482	2286132	NA	NA	1.00383	30.02	45.975	1.9	0.28	2254.48	3380.97	1.09	2.18	1.9	2817.72	5635.45	3380.97	31.5881	31.2935	0.32876	27	0.0032703	0.0030804	0.182619
SPAC4G9.19	813	813	2	2	2	2	1	0	I	2287135	2288483	1.06262	1.01234	0.998013	84.58	15.5517	1	0.3	NA	NA	0.65	1.3	1	NA	NA	NA	32.2818	86.9709	0.128973	16	0.002041	0.0024383	-0.448355
SPAC4G9.20c	897	897	2	5	2.05017	2	1	0	I	2288356	2290170	1.13749	0.54504	1.00318	33.18	98.8533	5.4	3.5	5910.72	3159.85	4.45	8.9	5.4	4535.28	9070.57	5910.72	42.1345	88.3627	0.355255	19	0.0032608	0.0022202	1.32532
SPAC4G9.22	285	285	2	2	2	2	1	0	I	2291666	2292778	NA	NA	NA	71.68	64.3333	9.4	6.1	4354.25	6031.51	7.75	15.5	9.4	5192.88	10385.8	6031.51	48.4923	112.182	0	28	0.0055208	0.0047776	0.462799
SPAC4H3.01	1179	1179	1	1	1	1	1	0	I	3821682	3824461	1.044	NA	0.99797	197.7	215.583	8.6	1.8	6889.4	6331.21	5.2	10.4	8.6	6610.31	13220.6	6889.4	9.80836	34.8463	0.288438	38	0.0021954	0.0025813	-0.458571
SPAC4H3.02c	1176	1176	1	5	2.14201	2	1	0	I	3824390	3825972	0.970071	0.454428	0.974284	65.22	34.2517	1.5	0.44	NA	NA	0.97	1.94	1.5	NA	NA	NA	28.2206	68.6752	0.350166	20	0.0027032	0.002386	0.37873
SPAC4H3.03c	1950	1950	1	2	1.28974	1	1	0	I	3826456	3829377	1.00735	0.924142	1.00621	45.18	1.72813	0.3	0.67	NA	2550.02	0.485	0.97	0.67	NA	NA	NA	19.5921	39.4151	0.520842	34	0.0020304	0.0021932	-0.225389
SPAC4H3.04c	930	930	2	2	2	2	1	0	I	3830805	3832278	1.05288	1.05643	1.00817	18.64	6.25817	0.35	0.42	NA	5631.25	0.385	0.77	0.42	NA	NA	NA	29.0952	54.0373	0.397062	20	0.0024894	0.0025558	-0.073999
SPAC4H3.05	2664	2664	1	5	1.34309	1	1	0	I	3832332	3835740	0.991736	0.51714	1.00939	14.23	10.4253	0.62	0.26	76.01	NA	0.44	0.88	0.62	NA	NA	NA	9.26052	38.8363	0.447788	46	0.0027146	0.0025417	0.211971
SPAC4H3.06	414	414	2	2	2	2	1	0	I	3837306	3839626	1.06874	0.550531	0.991433	26.09	38.535	0.99	0.13	NA	NA	0.56	1.12	0.99	NA	NA	NA	25.1642	75.5913	0.223754	44	0.0048116	0.0035709	1.07886
SPAC4H3.07c	429	429	2	2	2	2	1	0	I	3838660	3839443	0.856647	0.701596	1.0075	205.5	311.617	9.7	0.7	19566	6389.65	5.2	10.4	9.7	12977.9	25955.7	19566	22.0749	78.2561	0.379107	11	0.0028437	0.0026428	0.194712
SPAC4H3.08	861	861	2	2	2	2	1	1	I	3841498	3843136	NA	NA	0.999652	13.93	4.817	0.28	0.083	NA	NA	0.1815	0.363	0.28	NA	NA	NA	25.8229	77.493	0.0561742	26	0.0022207	0.0029935	-0.761484
SPAC4H3.09	339	339	1	1	1	1	1	1	I	3843366	3844124	NA	NA	NA	31.87	79.335	1.9	0.5	NA	5452.77	1.2	2.4	1.9	NA	NA	NA	1.96194	9.92695	0.43942	10	0.0036669	0.002485	1.19331
SPAC4H3.10c	1530	1530	1	2	1.02549	1	1	1	I	3844743	3846645	NA	NA	0.845646	572.3	4340.5	380	53	502022	206022	216.5	433	380	354022	708044	502022	8.10329	31.6744	0.777519	19	0.001085	0.0018816	-1.19712
SPAC4H3.11c	2352	2352	1	2	1.02253	1	1	1	I	3847958	3850921	NA	NA	0.997087	414.8	45.0217	2.5	0.82	1404.67	2168.46	1.66	3.32	2.5	1786.57	3573.13	2168.46	55.7327	41.7618	0.367902	41	0.0034277	0.00261	0.967267
SPAC4H3.12c	306	306	2	5	2.39542	2	1	0	I	3851646	3852219	NA	NA	NA	0.1765	0.283633	0.051	0.018	NA	NA	0.0345	0.069	0.051	NA	NA	NA	233.945	144.39	0.223459	10	0.0045573	0.0032878	0.96886
SPAC4H3.13	267	267	1	1	1	1	1	0	I	3852887	3853574	NA	NA	1.00553	22.25	46.9467	1.2	0.39	2228.88	NA	0.795	1.59	1.2	NA	NA	NA	38.5745	34.4186	0.281956	9	0.0027515	0.0024676	0.281701
SPAC4H3.14c	1038	1038	2	2	2	2	1	1	I	3853571	3854963	1.11861	0.579779	NA	59.89	44.9267	1.9	0.36	829.11	NA	1.13	2.26	1.9	NA	NA	NA	29.9794	76.4969	0.16079	12	0.0016729	0.0016226	0.0807711
SPAC4H3.16	324	324	2	2	2	2	1	0	I	3833487	3836171	NA	NA	NA	39.18	42.5633	1.2	0.34	NA	NA	0.77	1.54	1.2	NA	NA	NA	26.6209	50.9119	0.471947	32	0.0029098	0.0022449	0.893865
SPAC4H3.17	261	261	2	2	2	2	1	0	I	3822105	3822365	NA	NA	NA	0.4139	0.66485	0.051	0.032	NA	NA	0.0415	0.083	0.051	NA	NA	NA	19.1448	65.9841	0.0514751	4	0.0046729	0.0028868	1.19991
SPAC513.01c	NA	NA	NA	NA	NA	NA	NA	NA	NA	NA	NA	NA	NA	NA	NA	NA	NA	NA	NA	NA	NA	NA	NA	NA	NA	NA	NA	NA	NA	0	0	0	NA
SPAC513.02	651	651	2	2	2	2	1	0	I	2911289	2912543	1.06951	0.625287	1.00496	28.04	6.6635	0.35	0.32	1047.43	2052.41	0.335	0.67	0.35	1549.92	3099.84	2052.41	168.093	130.365	0.0217795	28	0.0031485	0.0042059	-0.747891
SPAC513.03	135	135	2	5	3.34815	4	1	0	I	2912762	2913270	0.840135	0.557087	1.00658	23.21	54.8988	2.8	1.5	NA	NA	2.15	4.3	2.8	NA	NA	NA	79.4452	158.6	0.0242916	8	0.0020513	0.0029663	-0.733788
SPAC513.04	303	303	2	5	2.32343	2	1	0	I	2913403	2913705	NA	0.976425	1.00968	0.5348	0.301183	0.11	0.18	NA	NA	0.145	0.29	0.18	NA	NA	NA	135.205	159.856	0	4	0.0044019	0.002495	1.48228
SPAC513.05	3234	3234	2	5	2.01175	2	1	0	I	2914480	2920278	1.03961	NA	1.00368	233	31.945	2.4	1	4117.16	4292.52	1.7	3.4	2.4	4204.84	8409.68	4292.52	40.8463	77.5859	0.0537458	84	0.0033401	0.0027285	0.7235
SPAC513.06c	1107	1107	2	2	2	2	1	0	I	2914746	2920279	1.04879	1.04052	1.00205	12.05	19.31	1.1	0.48	621.91	1477.13	0.79	1.58	1.1	1049.52	2099.04	1477.13	40.3327	76.0496	0.0629943	77	0.0033137	0.0026209	0.849791
SPAC513.07	1011	1011	2	5	2.15232	2	1	0	I	2921063	2922821	1.05851	0.487624	1.00537	20.84	110.188	4.1	2.2	10449.2	19742.4	3.15	6.3	4.1	15095.8	30191.6	19742.4	40.6728	121.772	0.29141	35	0.0036851	0.003908	-0.173615
SPAC521.02	852	852	2	5	2.13263	2	1	0	I	843197	844165	1.01618	NA	1.01211	130.6	79.485	3.3	1	NA	NA	2.15	4.3	3.3	NA	NA	NA	93.6734	125.52	0.520267	11	0.0029881	0.0021429	1.01058
SPAC521.03	780	780	2	2	2	2	1	0	I	844948	846142	1.05553	0.570588	0.996985	29.64	138.37	4.9	2.3	38309.7	39094.1	3.6	7.2	4.9	38701.9	77403.8	39094.1	59.4813	124.3	0.530684	13	0.0025772	0.0020491	0.682902
SPAC521.04c	2646	2646	2	5	2.02646	2	1	0	I	846022	849480	1.12641	NA	0.996632	25.11	27.9	1.8	0.82	1704.33	NA	1.31	2.62	1.8	NA	NA	NA	86.4258	112.958	0.4406	42	0.0025524	0.0022891	0.355776
SPAC521.05	603	603	2	2	2	2	1	0	I	849421	850259	0.838098	0.425196	1.02039	502.6	2204.17	80	8.8	NA	NA	44.4	88.8	80	NA	NA	NA	12.5424	59.014	0.801242	6	0.0017319	0.001347	0.628811
SPAC56E4.02c	489	489	1	1	1	1	1	1	I	1242020	1243240	NA	NA	1.02496	16.35	12.905	0.58	0.26	3510.36	NA	0.42	0.84	0.58	NA	NA	NA	35.124	59.0634	0.228132	25	0.0033704	0.0038598	-0.372185
SPAC56E4.03	1425	1425	2	5	2.02947	2	1	0	I	1243849	1245837	1.08772	NA	1.00559	16.56	269.833	13	2.2	70502.4	22623.9	7.6	15.2	13	46563.2	93126.3	70502.4	30.629	93.0793	0.430709	23	0.0024881	0.0021792	0.411739
SPAC56E4.04c	6843	6843	1	2	1.01812	1	1	1	I	1245716	1253559	NA	NA	1.00957	118.7	298.183	29	3.9	43132.2	11060.3	16.45	32.9	29	27096.3	54192.6	43132.2	7.75393	19.4854	0.659848	81	0.0025707	0.0019458	1.03472
SPAC56E4.05	579	579	2	2	2	2	1	1	I	1255324	1256414	NA	NA	1.00168	443	50.085	2.2	0.32	NA	NA	1.26	2.52	2.2	NA	NA	NA	82.0458	112.471	0.330476	12	0.0020589	0.0020775	-0.0233342
SPAC56E4.06c	1836	1836	2	5	2.08878	5	1	0	I	1256376	1258787	1.0995	0.620784	1.00961	21.18	28.8167	1.9	1.6	3243.45	7673.76	1.75	3.5	1.9	5458.6	10917.2	7673.76	40.3626	96.8371	0.420395	23	0.0016736	0.0017984	-0.201534
SPAC56E4.07	708	708	2	2	2	2	1	0	I	1256349	1260334	1.01753	0.435142	1.00237	13.05	68.57	2.8	0.38	7868.38	750.57	1.59	3.18	2.8	4309.48	8618.95	7868.38	72.7577	118.276	0.311539	39	0.0018085	0.0018444	-0.0596932
SPAC56F8.02	4554	4554	2	5	2.01076	2	1	0	I	1124058	1129104	1.05417	1.65086	1.00993	8.409	14.335	1.7	0.73	NA	NA	1.215	2.43	1.7	NA	NA	NA	35.3927	66.9662	0.527455	37	0.0019178	0.0013809	1.18973
SPAC56F8.03	3240	3240	1	1	1	1	1	1	I	1129519	1133089	NA	NA	NA	115.2	258.25	16	1.9	16055.1	4777.43	8.95	17.9	16	10416.3	20832.5	16055.1	23.7968	12.3582	0.669851	41	0.0036093	0.0021689	2.05055
SPAC56F8.04c	1083	1083	2	5	2.05263	2	1	1	I	1133226	1134356	NA	NA	1.00456	20.3	57.4883	2.7	0.45	2698.7	NA	1.575	3.15	2.7	NA	NA	NA	15.6533	49.488	0.532937	14	0.0043111	0.0023316	2.28143
SPAC56F8.05c	861	861	2	2	2	2	1	0	I	1134418	1136038	1.10134	1.32536	0.975718	132	390.55	14	0.89	41943.2	11909.4	7.445	14.89	14	26926.3	53852.7	41943.2	48.9735	84.3296	0.0139091	17	0.0022519	0.0019754	0.389015
SPAC56F8.06c	1338	1338	1	5	1.32735	1	1	0	I	1136196	1138046	1.13458	1.14757	1.00724	3.552	9.69217	0.76	0.11	NA	NA	0.435	0.87	0.76	NA	NA	NA	96.342	58.1505	0.404951	24	0.0032832	0.0024423	1.00558
SPAC56F8.07	552	552	2	3	2.11051	2	1	0	I	1138566	1139117	NA	NA	NA	23.97	15.7383	0.81	0.15	1500.33	NA	0.48	0.96	0.81	NA	NA	NA	88.6632	130.646	0.524894	2	0.0008091	0.0006825	0.278377
SPAC56F8.08	999	999	2	2	2	2	1	0	I	1139130	1140325	NA	NA	1.00579	186.7	140.033	5.2	1	2325.41	4578.23	3.1	6.2	5.2	3451.82	6903.64	4578.23	24.4588	75.5975	0.595002	20	0.0042325	0.0031502	0.978962
SPAC56F8.09	957	957	2	2	2	2	1	0	I	1140580	1142002	1.08835	0.53857	1.00928	33.92	30.5233	1.6	0.43	1045.22	2108.22	1.015	2.03	1.6	1576.72	3153.44	2108.22	42.7885	62.7816	0.40633	17	0.0026673	0.0022534	0.510462
SPAC56F8.10	1812	1812	1	2	1.50276	2	1	1	I	1143063	1145256	NA	NA	0.992678	8.406	82.45	3.7	0.32	13381.1	2009.05	2.01	4.02	3.7	7695.06	15390.1	13381.1	21.4174	55.9278	0.52706	5	0.0009094	0.0004293	2.33107
SPAC56F8.11	558	558	1	1	1	1	1	1	I	1145305	1146800	NA	NA	1.00639	45.59	63.705	2.2	0.63	5409.34	NA	1.415	2.83	2.2	NA	NA	NA	58.9716	72.669	0.286413	20	0.0036423	0.0025233	1.26354
SPAC56F8.12	1185	1185	2	5	2.17046	2	1	0	I	1146833	1148085	1.05282	NA	0.994858	211.3	0.472033	0.046	0.039	NA	NA	0.0425	0.085	0.046	NA	NA	NA	48.1977	103.084	0	20	0.0041439	0.0030308	1.04643
SPAC56F8.13	306	306	2	5	3.28758	4	1	0	I	1149078	1150659	NA	NA	NA	3.354	2.92533	0.22	0.064	NA	NA	0.142	0.284	0.22	NA	NA	NA	257.577	270.792	0	39	0.0058391	0.0047612	0.696074
SPAC56F8.14c	396	396	3	5	3.92677	5	1	0	I	1148131	1152178	1.12162	0.492734	1.00251	7.638	5.07117	0.32	0.071	NA	NA	0.1955	0.391	0.32	NA	NA	NA	306.16	274.409	0	85	0.005841	0.0044159	1.04211
SPAC56F8.15	531	531	3	5	3.56874	5	1	0	I	1151431	1153638	NA	NA	1.00104	25.74	10.6613	1.5	0.36	NA	NA	0.93	1.86	1.5	NA	NA	NA	213.4	261.779	0.0987411	41	0.0053675	0.0036193	1.49134
SPAC56F8.16	1242	1242	2	2	2	2	1	0	I	1153572	1156804	1.0842	0.991265	NA	36.4	28.4467	9.6	4.4	NA	2835.02	7	14	9.6	NA	NA	NA	28.7003	90.5571	0.157948	50	0.0038515	0.0031135	0.742928
SPAC57A10.02	2328	2328	1	1	1	1	1	0	I	1364749	1367968	0.919368	NA	NA	36.17	56.9	4.4	1.2	5045.66	1470.37	2.8	5.6	4.4	3258.01	6516.03	5045.66	40.0898	49.1384	0.443638	30	0.0012823	0.0017582	-0.811411
SPAC57A10.03	468	468	2	5	2.15598	2	1	0	I	1368172	1369574	1.09069	0.616869	1.00481	30.7	43.4817	1.3	0.32	8228.53	NA	0.81	1.62	1.3	NA	NA	NA	25.2843	86.6923	0.388803	39	0.0058563	0.0052586	0.349416
SPAC57A10.04	1035	1035	2	2	2	2	1	0	I	1370156	1371501	1.07408	0.636424	0.978898	10.65	1.1098	0.056	0.038	NA	NA	0.047	0.094	0.056	NA	NA	NA	33.288	62.3748	0.485665	20	0.0026558	0.0028051	-0.151731
SPAC57A10.05c	1818	1818	1	2	1.09516	1	1	1	I	1372722	1376240	NA	NA	1.00648	85.12	38.6383	5.1	1.2	701.01	NA	3.15	6.3	5.1	NA	NA	NA	105.339	77.6916	0.28924	44	0.0024105	0.0023559	0.0720068
SPAC57A10.06	402	402	2	5	2.32587	2	1	0	I	1376587	1377072	1.05425	1.4153	1.0036	55.36	9.61033	0.4	0.024	NA	NA	0.212	0.424	0.4	NA	NA	NA	31.6614	126.24	0.0287636	11	0.0034203	0.0042727	-0.511157
SPAC57A10.07	936	936	2	2	2	2	1	0	I	1377248	1378479	1.00349	0.599542	NA	65.38	58.3033	2.8	0.38	3285.49	2760.77	1.59	3.18	2.8	3023.13	6046.26	3285.49	11.7915	62.9044	0.515204	10	0.001056	0.0015289	-0.776027
SPAC57A10.08c	1095	1095	2	2	2	2	1	0	I	1378475	1379898	1.05074	0.546518	1.00337	12.92	9.00333	0.43	0.22	323.14	1148.53	0.325	0.65	0.43	735.835	1471.67	1148.53	22.1461	61.9817	0.172073	20	0.003397	0.0026455	0.809332
SPAC57A10.09c	327	327	2	2	2	2	1	0	I	1380312	1381558	1.00577	0.531371	0.947441	893.6	353.683	10	1.4	13540.8	20191.6	5.7	11.4	10	16866.2	33732.4	20191.6	17.6469	69.0531	0.251747	14	0.0023546	0.0021164	0.302473
SPAC57A10.10c	897	897	1	1	1	1	1	0	I	1382408	1383592	1.05747	1.09109	1.00564	92.91	301.617	9.7	1	18100.9	15227.3	5.35	10.7	9.7	16664.1	33328.3	18100.9	16.2245	50.8662	0.43785	13	0.002295	0.0020681	0.29073
SPAC57A10.11c	942	942	1	1	1	1	1	1	I	1383532	1385287	NA	NA	0.995574	323.9	135.35	5.7	1.1	5221.66	5400.52	3.4	6.8	5.7	5311.09	10622.2	5400.52	71.2519	63.7483	0.252532	27	0.0031162	0.0028996	0.221334
SPAC57A10.12c	1332	1332	2	2	2	2	1	0	I	1385357	1387063	1.05255	NA	0.99142	221.7	684.833	29	2.4	28276.3	6506.28	15.7	31.4	29	17391.3	34782.6	28276.3	8.49092	48.5531	0.501054	13	0.0019858	0.0014362	1.01414
SPAC57A10.14	354	354	2	2	2	2	1	0	I	1371478	1372516	0.967769	0.900195	NA	50.81	41.425	1.7	0.62	3143.7	NA	1.16	2.32	1.7	NA	NA	NA	29.8427	81.841	0.330706	14	0.0025703	0.0025381	0.0340854
SPAC57A7.04c	1962	1962	1	2	1.24006	1	1	0	I	1540606	1545221	0.874904	NA	1.00729	398.6	1016.82	48	6.5	87660.5	27292.3	27.25	54.5	48	57476.4	114953	87660.5	122.522	147.371	0.409979	44	0.0018068	0.001801	0.0101197
SPAC57A7.05	4014	4014	2	5	2.15969	2	1	0	I	1534352	1541786	1.10418	0.951017	NA	37.48	4.21833	0.46	1.3	NA	NA	0.88	1.76	1.3	NA	NA	NA	120.762	147.521	0.290365	68	0.001709	0.0017251	-0.0297537
SPAC57A7.06	2790	2790	1	2	1.02867	1	1	1	I	1531138	1534330	NA	NA	0.97716	44.45	105.968	5.4	1.6	1612.38	562.21	3.5	7	5.4	1087.3	2174.59	1612.38	10.6643	32.0246	0.554068	25	0.0021787	0.0014753	1.39972
SPAC57A7.07c	927	927	2	2	2	2	1	0	I	1529856	1531247	1.05085	1.14021	0.974447	35.54	31.68	1.6	0.46	1931.36	3767.64	1.03	2.06	1.6	2849.5	5699	3767.64	77.0704	116.761	0.466732	16	0.0018492	0.0021697	-0.406527
SPAC57A7.08	1548	1548	2	2	2	2	1	0	I	1527565	1529862	1.19374	0.519247	0.992898	121.9	69.1667	4.1	1.6	4802.98	7112.13	2.85	5.7	4.1	5957.56	11915.1	7112.13	46.8146	76.8163	0.338473	5	0.0002525	0.00041	-0.800577
SPAC57A7.09	1119	1119	2	2	2	2	1	0	I	1524651	1526191	0.978601	0.65365	1.00348	117.7	35.4783	2	1.3	NA	NA	1.65	3.3	2	NA	NA	NA	34.5301	68.4515	0.342639	10	0.0009563	0.0012223	-0.546106
SPAC57A7.10c	2718	2718	1	2	1.08057	1	1	1	I	1521619	1524855	NA	NA	0.973232	125.1	144.45	8.2	1.8	24154.9	16147.4	5	10	8.2	20151.2	40302.3	24154.9	6.21548	19.2861	0.568259	23	0.0017116	0.0013384	0.809994
SPAC57A7.11	3942	3942	1	5	1.22121	1	1	1	I	1517223	1521460	NA	NA	1.04028	44.82	55.3917	3.7	1.3	273.89	1118	2.5	5	3.7	695.945	1391.89	1118	910.136	60.1931	0.666874	30	0.0012061	0.001334	-0.287284
SPAC57A7.12	1701	1701	2	2	2	2	1	0	I	1514942	1516959	0.63672	NA	1.00397	116.9	410.2	18	2.1	53643	15513.7	10.05	20.1	18	34578.3	69156.7	53643	10.5112	51.7381	0.395216	16	0.0013466	0.0014934	-0.270485
SPAC57A7.13	1698	1698	2	5	2.0371	2	1	0	I	1512683	1514838	1.02386	NA	NA	53.03	31.1167	1.2	0.64	NA	NA	0.92	1.84	1.2	NA	NA	NA	29.8835	91.8605	0.369823	16	0.0015094	0.0013991	0.216753
SPAC57A7.15c	414	414	2	2	2	2	1	0	I	1545323	1546250	NA	NA	NA	32.62	32.08	1.4	0.47	NA	NA	0.935	1.87	1.4	NA	NA	NA	51.9905	117.147	0	15	0.0034049	0.0030447	0.321934
SPAC589.02c	3678	3678	2	5	2.02393	2	1	0	I	3095075	3098883	1.00701	NA	0.999462	6.476	8.83917	0.84	0.38	NA	NA	0.61	1.22	0.84	NA	NA	NA	29.5641	46.909	0.125031	37	0.0019772	0.0018297	0.246668
SPAC589.03c	507	507	2	2	2	2	1	0	I	3099047	3100030	1.15128	0.920393	1.01005	83.63	45.08	1.5	0.29	NA	NA	0.895	1.79	1.5	NA	NA	NA	20.413	74.3829	0.2336	10	0.0019067	0.0019201	-0.0174083
SPAC589.04	816	816	1	1	1	1	1	1	I	3100014	3101322	NA	NA	0.95872	76.12	62.76	2.2	0.73	1728.49	6699.86	1.465	2.93	2.2	4214.18	8428.35	6699.86	24.4456	24.6684	0.33844	15	0.0019645	0.0021585	-0.244482
SPAC589.05c	1041	1041	1	2	1.98751	2	1	0	I	3101103	3102688	1.0084	0.456655	NA	31.03	43.1517	2.1	0.75	610.79	NA	1.425	2.85	2.1	NA	NA	NA	45.8396	73.296	0.457744	13	0.0024995	0.001544	1.6401
SPAC589.06c	609	609	1	1	1	1	1	0	I	3102768	3103904	NA	NA	1.01345	398.8	441.067	14	2.7	21245.2	23608.2	8.35	16.7	14	22426.7	44853.4	23608.2	35.9144	80.467	0.417184	7	0.0011174	0.0011597	-0.0838231
SPAC589.07c	1122	1122	2	5	2.041	2	1	0	I	3104101	3105908	1.02764	0.337869	0.997461	25.51	11.37	0.57	0.44	432.3	1991.18	0.505	1.01	0.57	1211.74	2423.48	1991.18	72.8448	87.5142	0.472217	18	0.0022777	0.0018753	0.60188
SPAC589.08c	468	468	2	5	2.31624	2	1	1	I	3106191	3106934	1.09385	NA	0.953135	26.66	13.4667	0.63	0.18	NA	NA	0.405	0.81	0.63	NA	NA	NA	71.9202	118.632	0.53478	7	0.0019111	0.0017722	0.18014
SPAC589.09	1167	1167	2	2	2	2	1	0	I	3105882	3108318	1.02785	1.10103	1.01108	69.52	60.1533	3.2	0.72	2332.41	2952.79	1.96	3.92	3.2	2642.6	5285.2	2952.79	40.7904	100.26	0.399112	35	0.0025134	0.0027063	-0.217004
SPAC589.10c	453	12	2	2	2	2	0.0264901	0	I	3108199	3108931	1.13942	0.568501	0.993641	1017	2355.17	83	6.3	NA	NA	44.65	89.3	83	NA	NA	NA	25.5972	102.791	0.754682	8	0.0024273	0.0024384	-0.0107395
SPAC589.11	549	549	2	2	2	2	1	0	I	3109174	3110015	1.07503	0.487599	0.998935	56.18	3.57567	0.22	0.16	NA	NA	0.19	0.38	0.22	NA	NA	NA	11.7903	58.8038	0.192142	23	0.0061438	0.0051452	0.563756
SPAC589.12	2916	2916	1	1	1	1	1	0	I	3110201	3113396	1.06783	NA	1.00621	147	86.6133	5.3	1.3	5076.65	4684.45	3.3	6.6	5.3	4880.55	9761.1	5076.65	30.8963	11.4507	0.587981	36	0.0025849	0.0021217	0.666423
SPAC5D6.01	393	393	2	2	2	2	1	0	I	1511592	1512406	1.10496	1.16064	NA	145.1	538.533	19	3.7	112270	43892.3	11.35	22.7	19	78081.1	156162	112270	14.008	80.5623	0.643977	8	0.0017141	0.0018535	-0.17893
SPAC5D6.02c	903	903	2	5	2.38981	2	1	0	I	1509574	1511606	0.976488	0.308623	1.00796	78.12	11.2567	0.81	0.3	NA	NA	0.555	1.11	0.81	NA	NA	NA	80.1158	144.539	0.0249564	21	0.002169	0.0019476	0.326171
SPAC5D6.04	1359	1359	2	2	2	2	1	0	I	1505088	1507648	1.10934	NA	0.999075	107.2	42.03	3.5	2.2	2942.76	7009.81	2.85	5.7	3.5	4976.28	9952.57	7009.81	20.0538	73.5509	0.362497	25	0.002688	0.0018402	1.35239
SPAC5D6.05	624	624	1	1	1	1	1	0	I	1503761	1504864	1.01296	1.04406	0.998089	76.35	77.005	2.5	0.64	NA	NA	1.57	3.14	2.5	NA	NA	NA	3.02738	16.5745	0.451327	16	0.0034097	0.0027323	0.682109
SPAC5D6.06c	633	633	1	2	1.01896	1	1	0	I	1502635	1503758	0.965028	NA	1.00781	13.06	18.5567	0.56	0.47	NA	1817.46	0.515	1.03	0.56	NA	NA	NA	9.6271	40.22	0.360289	13	0.0027077	0.0021786	0.643678
SPAC5D6.07c	1488	1488	2	2	2	2	1	0	I	1500851	1502700	1.08288	0.556514	1.00695	9.583	8.91633	0.54	0.078	NA	NA	0.309	0.618	0.54	NA	NA	NA	32.8588	63.4183	0.353152	26	0.0030839	0.0026487	0.484583
SPAC5D6.08c	306	306	2	5	2.18627	2	1	0	I	1498809	1500084	1.05495	0.310315	1.00614	972.6	30.9617	1.4	0.58	NA	NA	0.99	1.98	1.4	NA	NA	NA	29.9274	94.4772	0.0354888	9	0.0016613	0.0013296	0.610778
SPAC5D6.09c	915	915	2	2	2	2	1	1	I	1495270	1498669	1.05166	0.472589	1.00147	34.59	10.6895	1.6	0.32	7449.96	NA	0.96	1.92	1.6	NA	NA	NA	69.7935	123.782	0.186543	31	0.0019214	0.0017525	0.289862
SPAC5D6.10c	408	408	2	5	2.89461	2	1	0	I	1494670	1495830	1.04082	0.717319	1.00448	1.456	0.0222767	NA	NA	NA	NA	NA	NA	NA	NA	NA	NA	124.413	205.817	0.0153907	17	0.0038676	0.0027701	1.10106
SPAC5D6.12	945	945	2	2	2	2	1	0	I	1492307	1495689	NA	NA	1.0072	51.21	119.733	6.4	0.65	893.61	NA	3.525	7.05	6.4	NA	NA	NA	147.165	166.402	0.0103313	82	0.0071743	0.0046027	1.80133
SPAC5D6.13	1014	1014	1	1	1	1	1	0	I	1490050	1492204	1.00307	0.489764	1.00673	80.12	115.833	6.2	0.65	7843.5	4799.95	3.425	6.85	6.2	6321.73	12643.5	7843.5	22.6649	62.4342	0.330689	29	0.0042745	0.002536	2.04744
SPAC5H10.01	906	906	2	5	2.6181	2	1	0	I	146974	148055	1.10213	0.536064	1.00312	9.897	70.8483	7.2	1.2	95996.6	NA	4.2	8.4	7.2	NA	NA	NA	122.946	188.016	0.484333	14	0.0022897	0.0024372	-0.162654
SPAC5H10.02c	723	723	2	2	2	2	1	0	I	148038	150331	1.04177	0.61072	NA	26.52	1.04217	0.12	0.07	NA	NA	0.095	0.19	0.12	NA	NA	NA	106.487	149.208	0.39056	44	0.0043901	0.0036468	0.632926
SPAC5H10.03	660	660	2	2	2	2	1	0	I	149446	152909	NA	NA	NA	32	613.133	23	4.9	80013.9	44174.9	13.95	27.9	23	62094.4	124189	80013.9	167.138	177.426	0.36422	63	0.0044384	0.0034478	0.913945
SPAC5H10.04	1149	1149	2	2	2	2	1	0	I	152851	155515	1.05418	0.727049	0.962101	6.064	1.64308	0.041	0.26	NA	NA	0.1505	0.301	0.26	NA	NA	NA	38.679	87.644	0.512661	39	0.0048217	0.0027567	2.30311
SPAC5H10.05c	591	591	2	5	2.53976	3	1	0	I	153070	155583	1.05319	0.673877	1.00258	5.941	30.875	1.2	0.27	20089.5	NA	0.735	1.47	1.2	NA	NA	NA	39.9623	93.3363	0.512661	34	0.0045005	0.0025476	2.32729
SPAC5H10.06c	1269	1269	2	2	2	2	1	0	I	156430	158307	1.27053	1.39262	1.00494	16.3	770.253	6.7	1.3	17567.6	6319.12	4	8	6.7	11943.4	23886.7	17567.6	48.3507	120.36	0.723958	29	0.0028489	0.0029543	-0.106499
SPAC5H10.07	270	270	2	5	2.4037	2	1	0	I	158777	159472	1.00775	0.915891	1.00491	3.201	2.88317	0.1	0.045	NA	NA	0.0725	0.145	0.1	NA	NA	NA	89.8125	239.708	0.477342	10	0.0036567	0.0027105	0.87589
SPAC5H10.08c	852	852	2	5	2.20892	2	1	0	I	159880	160945	0.970021	NA	NA	26.12	58.3433	2.4	0.32	9080.44	4128.99	1.36	2.72	2.4	6604.72	13209.4	9080.44	60.1604	115.108	0.549882	16	0.0032293	0.0028272	0.391351
SPAC5H10.09c	804	804	2	5	2.18532	2	1	0	I	160977	161822	1.06581	0.528402	1.00435	17.13	26.12	1.6	0.23	3179.4	1019.41	0.915	1.83	1.6	2099.41	4198.81	3179.4	113.238	159.037	0.363	8	0.0018936	0.0017812	0.150162
SPAC5H10.10	1179	1179	2	5	2.40288	2	1	0	I	162756	164635	1.06821	0.645632	0.967151	20.3	79.94	5.4	0.11	14485.5	865.74	2.755	5.51	5.4	7675.62	15351.2	14485.5	61.3246	134.546	0.450211	46	0.0054837	0.004646	0.561748
SPAC5H10.11	990	990	2	2	2	2	1	0	I	164570	166335	1.05961	0.553041	1.00681	40.87	2.14235	0.1	0.03	NA	NA	0.065	0.13	0.1	NA	NA	NA	18.1197	77.4056	0.416323	27	0.0035114	0.0028866	0.641279
SPAC5H10.12c	1116	1116	2	2	2	2	1	0	I	165814	167826	1.0703	0.513324	1.00444	12.15	28.8567	1.2	0.24	2887.98	NA	0.72	1.44	1.2	NA	NA	NA	40.3408	99.4555	0.462109	19	0.0020337	0.001786	0.392324
SPAC5H10.13c	1041	1041	2	5	2.03939	2	1	0	I	167766	170137	1.06565	0.626722	1.00536	46.08	112.708	5.3	1.5	10238.1	NA	3.4	6.8	5.3	NA	NA	NA	125.236	123.428	0.403603	27	0.0027334	0.002155	0.79523
SPAC607.02c	696	696	1	3	1.02299	1	1	0	I	2039370	2040627	0.938991	NA	1.00723	141.8	55.505	2.3	0.36	897.68	NA	1.33	2.66	2.3	NA	NA	NA	25.4893	55.615	0.435699	17	0.0041779	0.0025476	1.7785
SPAC607.03c	378	378	1	1	1	1	1	1	I	2040860	2041514	NA	NA	0.934109	105.7	706.667	15	1.8	101274	29347.3	8.4	16.8	15	65310.8	130622	101274	0.303127	6.57322	0.556882	7	0.0032385	0.002013	1.39875
SPAC607.04	807	807	1	1	1	1	1	1	I	2042399	2043469	NA	NA	0.964022	29.78	63.1867	2.2	0.25	1834.45	NA	1.225	2.45	2.2	NA	NA	NA	18.5077	23.1152	0.380206	7	0.0014392	0.0012323	0.38587
SPAC607.05	1146	1146	1	1	1	1	1	1	I	2043745	2045159	NA	NA	1.0127	99.03	139.967	5.4	1	15380.9	5292.91	3.2	6.4	5.4	10336.9	20673.8	15380.9	10.5237	28.1452	0.581848	7	0.001306	0.0009318	0.922597
SPAC607.06c	1839	1839	1	2	1.9516	2	1	0	I	2045120	2047166	1.02462	1.21531	0.995999	26.17	30.105	1.4	0.46	5350.88	1483.02	0.93	1.86	1.4	3416.95	6833.9	5350.88	29.6642	67.3057	0.600535	24	0.0032803	0.0022084	1.41744
SPAC607.07c	432	432	2	2	2	2	1	0	I	2047359	2048308	1.03685	0.547657	1.0015	229.9	176.633	7.9	2	5599.49	NA	4.95	9.9	7.9	NA	NA	NA	124.04	117.834	0.128163	10	0.0015325	0.0019869	-0.573843
SPAC607.08c	1740	1740	2	2	2	2	1	0	I	2048421	2050160	1.09082	NA	1.00693	64.97	32.1517	2.3	1.3	198.99	NA	1.8	3.6	2.3	NA	NA	NA	36.1722	55.674	0.545507	11	0.0012876	0.0011922	0.205181
SPAC607.09c	1191	1191	2	5	2.11335	2	1	1	I	2050462	2051731	1.03715	NA	1.01023	19.09	12.0515	1.1	0.56	515.85	NA	0.83	1.66	1.1	NA	NA	NA	51.2525	99.1612	0.545328	13	0.0020653	0.0019281	0.188533
SPAC607.10	3087	3087	2	2	2	2	1	0	I	2052799	2057177	1.11492	1.21188	NA	168.6	17.2	1.1	0.25	NA	NA	0.675	1.35	1.1	NA	NA	NA	27.3935	62.4336	0	50	0.0034379	0.0021513	1.87478
SPAC630.03	1284	1284	1	2	1.02181	1	1	1	I	350406	352296	NA	NA	1.00829	144.4	359.85	14	2.7	32684.9	35114.5	8.35	16.7	14	33899.7	67799.4	35114.5	18.2868	29.0294	0.719855	19	0.00292	0.0018946	1.53055
SPAC630.04c	501	501	2	2	2	2	1	0	I	350239	353340	1.07101	1.58773	NA	135.4	25.0183	1.5	1.1	NA	3199.09	1.3	2.6	1.5	NA	NA	NA	64.8065	78.7669	0.515679	35	0.003134	0.0021273	1.4406
SPAC630.05	2232	2232	1	3	1.09633	1	1	0	I	353783	356580	1.07372	1.12059	1.01595	44.26	19.1367	1.4	1.2	1079.63	2597.64	1.3	2.6	1.4	1838.63	3677.27	2597.64	16.0135	60.0118	0.568987	21	0.0018891	0.0014137	0.964804
SPAC630.06c	567	567	2	2	2	2	1	0	I	353705	357205	1.05544	1.01668	1.00564	58.21	40.7417	1.8	0.38	NA	NA	1.09	2.18	1.8	NA	NA	NA	42.3448	86.0846	0.536476	31	0.0018462	0.0016679	0.321578
SPAC630.07c	1293	1293	2	5	2.01237	2	1	0	I	357325	359228	1.03627	1.09277	0.934803	7.854	9.59017	0.44	0.3	1086.63	NA	0.37	0.74	0.44	NA	NA	NA	40.7037	96.6693	0.250182	29	0.0030126	0.002869	0.149524
SPAC630.08c	903	903	1	1	1	1	1	1	I	359638	361266	NA	NA	1.0003	272.8	678.1	41	9.2	17421.8	7511.28	25.1	50.2	41	12466.5	24933	17421.8	45.9906	42.2881	0.536493	16	0.0020173	0.0018512	0.246878
SPAC630.09c	834	834	2	2	2	2	1	0	I	362248	363714	1.01976	0.541023	1.00554	655.3	69.115	2.9	0.85	5040.57	6557.8	1.875	3.75	2.9	5799.19	11598.4	6557.8	150.434	66.0347	0.380815	20	0.0033618	0.002568	0.880713
SPAC630.10	813	813	2	2	2	2	1	0	I	365204	366442	1.07548	0.582324	1.00634	16.28	43.3883	2.1	0.33	1285.43	NA	1.215	2.43	2.1	NA	NA	NA	43.9348	88.6112	0.430215	23	0.0045162	0.0034995	0.843887
SPAC630.11	387	387	2	2	2	2	1	0	I	366634	367890	1.03213	0.641859	NA	30.29	51.1467	1.2	0.56	19094.9	17435.8	0.88	1.76	1.2	18265.3	36530.7	19094.9	139.394	99.3304	0.319703	16	0.0024159	0.0024033	0.0144043
SPAC630.12	1269	1269	1	1	1	1	1	1	I	368040	369950	NA	NA	1.01319	23.67	50.2567	2.9	0.9	6562.08	3789.28	1.9	3.8	2.9	5175.68	10351.4	6562.08	28.1908	49.5657	0.344631	17	0.0024662	0.0016774	1.30692
SPAC630.13c	4020	4020	1	2	1.18955	1	1	0	I	369791	374217	1.19036	0.935207	0.979648	11.65	29.1267	1.7	0.74	359.21	NA	1.22	2.44	1.7	NA	NA	NA	8.37935	46.9253	0.482339	55	0.002896	0.0023417	0.746673
SPAC630.14c	1797	1797	1	3	1.06121	1	1	0	I	374316	377908	0.679596	NA	0.999661	65.59	117.75	6	1.9	12475.4	5671.55	3.95	7.9	6	9073.45	18146.9	12475.4	21.717	63.2098	0.278685	50	0.0028722	0.0026256	0.2944
SPAC630.15	318	318	2	5	2.31447	2	1	0	I	361557	363654	1.06674	1.17934	NA	3.737	0.752117	0.046	0.038	NA	NA	0.042	0.084	0.046	NA	NA	NA	146.813	121.591	0.249922	31	0.0038017	0.0027832	1.10068
SPAC631.01c	807	807	2	5	2.03346	2	1	0	I	2104030	2105484	1.08556	0.458252	1.03233	118.3	212.217	8.9	1.6	13342	22037.4	5.25	10.5	8.9	17689.7	35379.4	22037.4	144.01	125.021	0.434401	8	0.0007245	0.0010371	-0.716956
SPAC631.02	2184	2184	1	2	1.26099	1	1	0	I	2105472	2110519	0.780914	NA	0.953313	162.3	72.8317	7.2	2.5	2421.36	2704.39	4.85	9.7	7.2	2562.88	5125.75	2704.39	43.711	89.5549	0.238794	62	0.0025595	0.0023292	0.314298
SPAC637.03	810	810	2	2	2	2	1	0	I	4542091	4543533	1.11153	0.970834	0.993644	166.8	18.7157	1.3	1.9	NA	23473.5	1.6	3.2	1.9	NA	NA	NA	15.2958	55.1982	0.290441	19	0.003488	0.0024802	1.14906
SPAC637.04	2589	2589	1	1	1	1	1	1	I	4543486	4546946	NA	NA	1.00161	8.533	27.4983	1.6	0.35	1555.33	3385.27	0.975	1.95	1.6	2470.3	4940.6	3385.27	27.4693	29.2338	0.327733	39	0.0020041	0.0021237	-0.173222
SPAC637.05c	1512	1512	1	1	1	1	1	1	I	4546813	4548985	NA	NA	1.00734	56.3	275.383	12	2.8	45138.2	54217.3	7.4	14.8	12	49677.7	99355.5	54217.3	5.26903	19.3181	0.706474	16	0.0013214	0.0013882	-0.132425
SPAC637.06	1044	1044	2	2	2	2	1	0	I	4549809	4551242	0.907675	NA	0.993663	204.3	78.83	4.1	0.74	7047.07	4092.28	2.42	4.84	4.1	5569.68	11139.4	7047.07	10.3612	39.0314	0.475405	23	0.002932	0.0030254	-0.089635
SPAC637.07	1704	1704	1	2	1.06103	1	1	0	I	4551740	4553741	0.595533	NA	0.979882	193.4	400.583	17	2.1	30733.3	9147.75	9.55	19.1	17	19940.5	39881.1	30733.3	14.182	40.3234	0.737807	13	0.001019	0.0012237	-0.443279
SPAC637.08	954	954	1	1	1	1	1	1	I	4553894	4555164	NA	NA	NA	21.35	68.0917	3.1	0.64	3781	NA	1.87	3.74	3.1	NA	NA	NA	28.3528	38.9558	0.509682	13	0.0031483	0.0019267	1.68026
SPAC637.09	1896	1896	1	3	1.0443	1	1	0	I	4555184	4557390	0.581017	NA	0.996163	20.77	52.5367	2.9	0.66	3332.56	1981.31	1.78	3.56	2.9	2656.93	5313.87	3332.56	18.7572	46.332	0.59929	18	0.0017972	0.0015362	0.476461
SPAC637.10c	732	732	2	2	2	2	1	0	I	4557551	4558762	0.962275	0.549895	NA	74.23	86.63	3.1	0.63	10765.8	7968.9	1.865	3.73	3.1	9367.34	18734.7	10765.8	107.929	63.9425	0.581387	11	0.0017835	0.0017095	0.110797
SPAC637.11	1944	1944	1	1	1	1	1	0	I	4558823	4561448	0.778747	NA	1.00728	22.28	21.8717	1.1	0.3	NA	NA	0.7	1.4	1.1	NA	NA	NA	34.3389	50.0063	0.353525	34	0.0031861	0.0024408	0.927067
SPAC637.12c	1392	1392	1	1	1	1	1	1	I	4559101	4562918	NA	NA	0.993009	42.45	49.375	2.7	0.69	564.71	NA	1.695	3.39	2.7	NA	NA	NA	16.849	31.011	0.473585	44	0.0026263	0.0021719	0.649629
SPAC637.13c	1497	1497	2	2	2	2	1	0	I	4563609	4565468	1.03355	1.21225	0.996322	40.16	81.905	3.7	1	5532.71	13616.8	2.35	4.7	3.7	9574.75	19149.5	13616.8	35.5109	76.9659	0.483631	15	0.0032931	0.001519	3.17767
SPAC644.04	912	912	1	1	1	1	1	1	I	2676680	2679291	NA	NA	1.00394	64.91	74.09	3.2	0.66	4066.64	1854.95	1.93	3.86	3.2	2960.8	5921.59	4066.64	55.4647	74.1752	0.336726	35	0.0031731	0.002524	0.782956
SPAC644.05c	423	423	2	2	2	2	1	1	I	2678518	2679209	NA	NA	1.00158	27.84	100.163	3.7	0.58	29003.9	20819.5	2.14	4.28	3.7	24911.7	49823.4	29003.9	49.3501	54.4404	0.538412	8	0.003122	0.0021776	1.03171
SPAC644.06c	1782	1782	1	2	1.33389	1	1	0	I	2679468	2682516	1.04113	NA	0.996692	29.55	37.135	2.9	0.92	180.1	NA	1.91	3.82	2.9	NA	NA	NA	32.668	78.0179	0.272751	23	0.0012721	0.0014213	-0.30496
SPAC644.07	1350	1350	2	2	2	2	1	0	I	2686071	2687821	0.168399	NA	NA	40.25	39.1267	1.9	0.46	223.51	NA	1.18	2.36	1.9	NA	NA	NA	8.35315	39.9564	0.55447	25	0.0033712	0.0026893	0.744214
SPAC644.08	651	651	2	2	2	2	1	0	I	2687961	2689170	1.02553	1.01446	1.00251	34.27	54.83	1.9	0.39	6505.74	5976.18	1.145	2.29	1.9	6240.96	12481.9	6505.74	32.5717	68.4959	0.416134	14	0.0027984	0.0021796	0.763016
SPAC644.09	714	714	2	3	2.09664	2	1	0	I	2689590	2691120	1.0667	0.906152	1.01093	16.95	54.795	1.6	0.46	7319.18	5940.93	1.03	2.06	1.6	6630.06	13260.1	7319.18	65.2532	117.409	0.353587	21	0.0037295	0.0025838	1.27221
SPAC644.10	351	351	2	2	2	2	1	1	I	2691326	2692150	NA	NA	1.00503	18.93	32.02	0.77	0.32	2254.63	NA	0.545	1.09	0.77	NA	NA	NA	40.7525	62.6249	0.449438	10	0.0043442	0.0022831	2.2649
SPAC644.11c	1278	1278	2	5	2.06103	2	1	0	I	2691298	2693767	1.05989	0.473356	0.998069	32.42	59.1583	2.5	0.86	3453.45	NA	1.68	3.36	2.5	NA	NA	NA	28.831	71.4671	0.499684	35	0.0045891	0.0026702	2.18782
SPAC644.12	2274	2274	1	1	1	1	1	1	I	2694717	2697430	NA	NA	0.9597	84.7	55.82	2.8	0.95	2623.94	4297.63	1.875	3.75	2.8	3460.78	6921.57	4297.63	4.71862	9.51833	0.594705	44	0.0033339	0.0030538	0.28483
SPAC644.13c	678	678	1	2	1.83038	2	1	0	I	2694904	2698172	1.02674	1.14549	1.01217	22.94	32.715	1.4	0.4	8605.79	9787.48	0.9	1.8	1.4	9196.64	18393.3	9787.48	9.21172	26.6704	0.599387	49	0.0033759	0.0028234	0.612468
SPAC644.14c	1098	1098	1	1	1	1	1	1	I	2698110	2700283	0.633026	NA	1.00814	50.57	34.15	2	0.65	2066.29	NA	1.325	2.65	2	NA	NA	NA	40.7172	56.4423	0.389623	32	0.0039866	0.0027806	1.30891
SPAC644.15	330	330	2	2	2	2	1	0	I	2700391	2701213	0.851028	NA	1.00732	263.4	1483.5	43	3.5	NA	NA	23.25	46.5	43	NA	NA	NA	14.1935	83.7027	0.550672	11	0.0037759	0.0025176	1.28036
SPAC644.16	1269	1269	1	1	1	1	1	1	I	2701588	2703006	NA	NA	1.00924	111.6	88.16	4.8	0.82	4801.86	2594.9	2.81	5.62	4.8	3698.38	7396.76	4801.86	5.45692	32.6171	0.494603	19	0.0018254	0.0025221	-0.781089
SPAC644.17c	780	780	1	1	1	1	1	1	I	2701420	2703846	NA	NA	1.00519	55.54	42.1667	2.4	0.52	6066.03	NA	1.46	2.92	2.4	NA	NA	NA	19.0204	35.4797	0.467947	37	0.0030544	0.0028716	0.194828
SPAC644.18c	552	552	1	1	1	1	1	1	I	2704213	2705633	NA	NA	1.01442	138.9	132.6	5.9	1.4	2006.48	2221.59	3.65	7.3	5.9	2114.03	4228.07	2221.59	8.38344	31.0563	0.327111	24	0.0049129	0.0031814	1.58965
SPAC652.01	327	327	2	2	2	2	1	0	I	3281408	3283071	1.03524	NA	0.999339	7.763	17.83	0.7	0.32	NA	NA	0.51	1.02	0.7	NA	NA	NA	53.5546	67.2728	0.0545534	28	0.002137	0.0031733	-0.971494
SPAC664.01c	987	987	1	1	1	1	1	0	I	1702406	1704073	1.04953	NA	1.0063	159.9	125.9	7	1.1	2394.42	3469.27	4.05	8.1	7	2931.84	5863.69	3469.27	33.6666	61.3038	0.308166	35	0.0051039	0.0039548	0.884609
SPAC664.02c	1989	1989	1	2	1.0005	1	1	0	I	1704815	1707384	0.967059	0.793896	1.00829	19.72	36.6383	1.8	0.41	2760.92	1487.36	1.105	2.21	1.8	2124.14	4248.28	2760.92	21.9407	41.0443	0.524016	24	0.0021701	0.0017604	0.679741
SPAC664.03	1371	1371	1	5	1.83807	2	1	0	I	1708728	1710347	0.793332	0.437265	NA	88.25	102.367	4.7	0.86	5080.43	3304.38	2.78	5.56	4.7	4192.4	8384.81	5080.43	56.9498	100.992	0.447002	13	0.0027036	0.0015115	2.08987
SPAC664.04c	423	423	2	2	2	2	1	0	I	1710473	1711124	0.951843	0.538277	1.02171	291.5	1605.33	45	4.1	NA	NA	24.55	49.1	45	NA	NA	NA	16.9009	107.306	0.849809	2	0.0009163	0.0005778	0.878986
SPAC664.05	627	627	1	1	1	1	1	1	I	1711136	1712043	NA	NA	0.936022	1777	5448.17	200	21	210858	47419.2	110.5	221	200	129139	258278	210858	18.2585	64.0129	0.794113	16	0.0049908	0.0033192	1.38567
SPAC664.06	750	750	1	1	1	1	1	1	I	1712784	1713921	NA	NA	0.936153	178	407.25	18	4.3	14236.5	5421.45	11.15	22.3	18	9828.98	19658	14236.5	1.36669	14.1876	0.558778	19	0.0050136	0.0031449	1.6803
SPAC664.07c	1281	1281	1	2	1.20141	1	1	1	I	1713920	1715807	1.01818	0.479024	0.995592	29.35	15.5483	0.79	0.35	NA	NA	0.57	1.14	0.79	NA	NA	NA	33.7048	76.3945	0.454755	37	0.0056757	0.0036934	1.64237
SPAC664.08c	1359	1359	1	1	1	1	1	1	I	1716010	1717792	NA	NA	1.00265	49.28	70.3717	3	0.79	1831.82	2211.64	1.895	3.79	3	2021.73	4043.46	2211.64	20.6009	26.562	0.512947	34	0.0056058	0.003594	1.69941
SPAC664.09	1893	1893	1	1	1	1	1	1	I	1718920	1721701	NA	NA	1.00632	13.35	22.645	2	0.65	1983.76	NA	1.325	2.65	2	NA	NA	NA	19.8048	56.101	0.368608	28	0.0016321	0.0018972	-0.415609
SPAC664.10	2454	2454	2	2	2	2	1	0	I	1721899	1724902	1.0946	0.926362	NA	37.99	28.155	1.9	0.43	540.66	NA	1.165	2.33	1.9	NA	NA	NA	36.5613	65.2125	0.324263	32	0.0026568	0.0020072	0.976646
SPAC664.11	2025	2025	1	2	1.03654	1	1	1	I	1725858	1728189	NA	NA	0.995187	628.1	1517.5	69	6.5	73780.2	41984.7	37.75	75.5	69	57882.5	115765	73780.2	11.1392	22.6166	0.310884	19	0.0014596	0.0015347	-0.138227
SPAC664.12c	240	240	2	5	2.04583	2	1	0	I	1728142	1730784	1.02796	0.824148	1.00912	12.6	15.3467	0.58	0.12	2133.03	NA	0.35	0.7	0.58	NA	NA	NA	77.1254	111.994	0.0562611	31	0.0024541	0.0022321	0.299167
SPAC664.13	354	354	2	2	2	2	1	0	I	1729505	1729858	1.09005	3.19776	1.00989	9.918	13.195	0.58	0.66	NA	NA	0.62	1.24	0.66	NA	NA	NA	11.5913	36.4869	0	3	0.001484	0.0015963	-0.123357
SPAC664.14	1539	1539	2	2	2	2	1	0	I	1731083	1733268	1.19864	1.0038	0.974431	25.73	78.9967	4	1.1	NA	NA	2.55	5.1	4	NA	NA	NA	20.8448	71.3966	0.36192	18	0.0017139	0.0015517	0.293063
SPAC664.15	1956	1956	2	2	2	2	1	0	I	1734381	1737307	1.00389	0.717343	1.00742	51.34	28.04	1.7	0.66	463.49	671	1.18	2.36	1.7	567.245	1134.49	671	20.9266	58.4701	0.32126	37	0.0028998	0.0023851	0.660239
SPAC683.02c	657	657	2	2	2	2	1	0	I	4197466	4198686	1.0263	0.461633	1.00581	56.48	54.55	3	0.64	1144.24	NA	1.82	3.64	3	NA	NA	NA	10.5426	56.4188	0.339406	16	0.0027721	0.0024684	0.338608
SPAC683.03	318	318	2	5	2.95912	3	1	0	I	4195642	4196021	1.1675	0.900861	NA	0.3397	0.0629217	0.045	0.015	NA	NA	0.03	0.06	0.045	NA	NA	NA	97.5323	167.12	0	7	0.0041954	0.003479	0.473123
SPAC688.02c	633	633	1	1	1	1	1	1	I	3113452	3114574	NA	NA	1.00723	68.78	37.2667	1.3	0.65	NA	NA	0.975	1.95	1.3	NA	NA	NA	8.33913	24.9203	0.3632	11	0.0026362	0.0018635	1.06238
SPAC688.03c	582	582	2	2	2	2	1	0	I	3114508	3115380	1.10374	0.9398	0.954284	43.16	21.1533	0.76	0.92	NA	8807.86	0.84	1.68	0.92	NA	NA	NA	50.9447	103.568	0.467514	13	0.002006	0.0028049	-0.754733
SPAC688.04c	729	729	2	5	2.07133	2	1	0	I	3115639	3116928	1.06381	NA	0.963102	101.9	66.345	2.8	1.5	20920.8	17634.4	2.15	4.3	2.8	19277.6	38555.2	20920.8	99.1457	123.49	0.274832	20	0.0031638	0.0029227	0.23504
SPAC688.06c	1260	1260	2	2	2	2	1	0	I	3116880	3119162	1.07045	0.501844	1.00572	10.03	7.4405	0.39	0.24	NA	NA	0.315	0.63	0.39	NA	NA	NA	111.232	105.138	0.0613333	40	0.0035702	0.0033046	0.247679
SPAC688.07c	3117	3117	1	1	1	1	1	0	I	3119219	3122605	NA	NA	1.00527	59.33	52.63	3.6	0.96	3139.27	634.44	2.28	4.56	3.6	1886.86	3773.71	3139.27	5.8816	28.2836	0.117505	50	0.0021873	0.0027814	-0.669609
SPAC688.08	3405	3405	1	5	1.24758	1	1	0	I	3123163	3126653	NA	NA	NA	9.946	18.4367	1.1	0.4	NA	NA	0.75	1.5	1.1	NA	NA	NA	60.9881	42.8573	0.116387	48	0.0018903	0.0025899	-0.844253
SPAC688.09	1086	1086	1	2	1.04052	1	1	1	I	3127538	3129464	NA	NA	1.00483	30.64	37.5083	1.6	0.46	NA	NA	1.03	2.06	1.6	NA	NA	NA	10.1317	30.1628	0.390162	31	0.0020028	0.003035	-1.02296
SPAC688.10	4443	4443	2	2	2	2	1	0	I	3129707	3134492	1.04079	0.34055	1.00152	16.4	11.313	1.1	0.52	NA	NA	0.81	1.62	1.1	NA	NA	NA	24.656	56.2247	0.477305	53	0.0015651	0.0020986	-0.800028
SPAC688.11	3309	3309	1	2	1.14657	1	1	1	I	3134962	3138666	NA	0.340969	0.995768	28.58	74.5367	4.5	1.2	8947.69	11462.7	2.85	5.7	4.5	10205.2	20410.4	11462.7	26.0354	41.5439	0.658043	37	0.0014595	0.0018836	-0.688983
SPAC688.12c	504	504	2	2	2	2	1	0	I	3138674	3139779	1.0566	0.439222	1.00903	181.4	108.733	5.4	1.1	3758.44	NA	3.25	6.5	5.4	NA	NA	NA	48.7992	109.972	0.224555	9	0.0015205	0.0015328	-0.0195011
SPAC688.13	1008	1008	2	2	2	2	1	0	I	3139395	3141117	1.06039	1.1471	1.00176	29.85	12.58	0.71	0.21	1780.28	4236.87	0.46	0.92	0.71	3008.57	6017.15	4236.87	53.3917	89.3327	0.337257	15	0.0020883	0.0016398	0.744086
SPAC688.14	1407	1407	2	2	2	2	1	0	I	3141223	3143183	1.09746	0.562263	1.00657	22.27	32.0867	1.3	0.35	NA	NA	0.825	1.65	1.3	NA	NA	NA	32.5513	79.0395	0.426598	22	0.0026024	0.0021132	0.668337
SPAC688.16	330	330	2	5	2.59394	2	1	0	I	3143864	3144530	NA	NA	NA	21.77	75.9533	2.1	0.87	5243.26	NA	1.485	2.97	2.1	NA	NA	NA	38.1021	79.0733	0	11	0.0056528	0.0031068	2.09961
SPAC694.02	5154	5154	1	2	1.25999	1	1	0	I	4200148	4205612	1.16945	NA	1.01134	49.05	125.033	12	2.4	13913.2	5722.13	7.2	14.4	12	9817.65	19635.3	13913.2	9.97886	42.5425	0.656201	53	0.0017835	0.0018278	-0.0761328
SPAC694.03	750	750	2	2	2	2	1	0	I	4205733	4207777	1.07256	0.488073	0.955516	48.32	25.1417	1.3	0.35	1067.55	3665.33	0.825	1.65	1.3	2366.44	4732.88	3665.33	10.9064	43.6862	0.506093	27	0.0031157	0.002487	0.748984
SPAC694.04c	975	975	1	2	1.00923	1	1	0	I	4206693	4208253	0.943649	NA	1.00556	25.37	130.35	4.3	0.68	19958.6	7412.84	2.49	4.98	4.3	13685.7	27371.4	19958.6	9.89984	22.0651	0.449651	20	0.003314	0.0024134	1.06326
SPAC694.05c	270	270	2	2	2	2	1	0	I	4208428	4208903	1.05531	1.16174	0.985047	1064	4736.67	110	11	NA	NA	60.5	121	110	NA	NA	NA	18.9093	90.4508	0.771432	4	0.0014026	0.0015862	-0.224502
SPAC694.06c	3060	3060	1	2	1.48497	1	1	1	I	4209203	4212453	1.02678	0.559667	1.0053	34.95	27.885	1.9	0.56	NA	591.14	1.23	2.46	1.9	NA	NA	NA	8.64181	41.3859	0.375073	54	0.0036548	0.0031316	0.526411
SPAC6B12.02c	5667	5667	1	1	1	1	1	0	I	2408136	2414091	0.615582	NA	1.00626	10.22	9.077	1.1	0.47	NA	NA	0.785	1.57	1.1	NA	NA	NA	13.5065	24.2164	0.410618	113	0.0051007	0.0035756	1.3925
SPAC6B12.03c	909	909	2	2	2	2	1	0	I	2414051	2415271	1.07098	NA	1.00247	13.9	0.442083	0.052	0.27	NA	NA	0.161	0.322	0.27	NA	NA	NA	82.8503	91.6805	0.11101	23	0.0034968	0.0035483	-0.0420794
SPAC6B12.04c	1266	1266	2	2	2	2	1	0	I	2415952	2418241	1.08307	1.07645	1.00349	27.13	37.94	2.6	0.78	13553.6	16513.9	1.69	3.38	2.6	15033.8	30067.5	16513.9	75.6332	109.987	0.459301	26	0.002617	0.0021942	0.568292
SPAC6B12.05c	888	888	1	2	1.05293	1	1	0	I	2418661	2419945	1.06533	0.628498	1.00685	163.3	67.0967	3.3	0.91	NA	6241.07	2.105	4.21	3.3	NA	NA	NA	43.3406	61.1476	0.350742	18	0.0021471	0.0026405	-0.524059
SPAC6B12.06c	354	354	2	2	2	2	1	0	I	2419904	2421354	1.06196	0.554819	1.00828	8.392	10.7888	0.37	0.2	NA	NA	0.285	0.57	0.37	NA	NA	NA	43.9925	97.9188	0.0164298	34	0.0044967	0.0044137	0.0570934
SPAC6B12.07c	1413	1413	2	2	2	2	1	0	I	2421446	2423898	1.04978	NA	1.00071	107.8	93.11	5.6	4.8	1762.17	884.15	5.2	10.4	5.6	1323.16	2646.32	1762.17	25.6987	66.6969	0.364011	33	0.0027136	0.0025351	0.213174
SPAC6B12.08	1143	1143	1	2	1.86789	2	1	0	I	2425757	2427967	0.898769	1.25706	1.01423	488.1	15.55	0.97	0.68	NA	NA	0.825	1.65	0.97	NA	NA	NA	35.0819	65.7211	0.307195	25	0.0016422	0.0021298	-0.672103
SPAC6B12.09	915	915	1	1	1	1	1	0	I	2427902	2429090	1.06693	0.592679	1.00848	133.3	39.825	2.5	0.5	2493.06	4615.03	1.5	3	2.5	3554.05	7108.09	4615.03	11.3551	38.9266	0.468175	12	0.0019962	0.001901	0.130636
SPAC6B12.10c	1365	1365	1	1	1	1	1	1	I	2428976	2430742	NA	NA	0.962084	43.57	41.105	2.2	0.63	701.69	NA	1.415	2.83	2.2	NA	NA	NA	14.6636	23.1476	0.555544	24	0.0021009	0.0025584	-0.522181
SPAC6B12.11	1014	1014	1	1	1	1	1	1	I	2430775	2432838	NA	NA	1.00562	87.36	54.3933	2.3	0.5	NA	NA	1.4	2.8	2.3	NA	NA	NA	21.5478	49.542	0.192161	42	0.0030566	0.003833	-0.626558
SPAC6B12.12	1878	1878	1	2	1.12567	1	1	0	I	2433332	2435623	0.417969	0.305041	1.00381	91.46	239.4	9.8	1.6	16491.5	11869.6	5.7	11.4	9.8	14180.6	28361.1	16491.5	21.4978	49.7795	0.575165	18	0.0013529	0.0014799	-0.240712
SPAC6B12.13	315	315	1	1	1	1	1	1	I	2435833	2437020	NA	NA	1.01271	203	80.6367	3.7	1.5	NA	NA	2.6	5.2	3.7	NA	NA	NA	64.9292	55.2679	0.137427	15	0.002506	0.0023783	0.146058
SPAC6B12.14c	465	407	2	2	2	2	0.875269	0	I	2435528	2437498	1.04718	0.543127	NA	35.66	58.8117	2.2	0.42	NA	NA	1.31	2.62	2.2	NA	NA	NA	53.3222	77.5463	0.10151	27	0.0026834	0.0025829	0.115301
SPAC6B12.15	945	945	1	1	1	1	1	0	I	2439437	2441027	0.941415	0.846878	NA	630.3	4596.33	160	13	290552	104812	86.5	173	160	197682	395364	290552	5.53255	29.0909	0.836442	19	0.0029408	0.0022509	0.866718
SPAC6B12.16	1035	1035	2	5	2.11304	2	1	0	I	2442589	2443829	1.1171	0.66113	1.01193	117	0.12272	0.044	0.026	NA	NA	0.035	0.07	0.044	NA	NA	NA	122.286	106.682	0.386047	18	0.0022628	0.0027321	-0.481668
SPAC6B12.18	222	222	2	2	2	2	1	1	I	2416132	2416772	NA	NA	NA	61.31	44.8467	2.5	2	7350.16	NA	2.25	4.5	2.5	NA	NA	NA	49.9209	92.3558	0.153235	7	0.0017242	0.0022502	-0.537046
SPAC6B12.19	243	243	1	1	1	1	1	0	I	2427533	2427775	NA	NA	NA	18.23	15.9033	0.67	0.25	153.07	NA	0.46	0.92	0.67	NA	NA	NA	0.81707	17.7179	0.484996	5	0.0027561	0.0038759	-0.602155
SPAC6C3.02c	519	519	2	2	2	2	1	0	I	2324481	2325288	1.04345	0.561303	0.993022	253.3	374.683	20	3.3	12045.6	8393.38	11.65	23.3	20	10219.5	20439	12045.6	33.7466	123.889	0	12	0.0034651	0.002815	0.602428
SPAC6C3.03c	303	303	2	5	2.94059	4	1	0	I	2326200	2328187	1.0442	0.472454	1.00652	2.139	2.45928	0.24	0.061	NA	NA	0.1505	0.301	0.24	NA	NA	NA	241.81	216.031	0.0101587	23	0.0030584	0.0021818	1.16724
SPAC6C3.04	1452	1452	1	2	1.01171	1	1	0	I	2327767	2330289	1.01805	NA	1.00557	271.7	234	13	2.7	29657.6	24352.6	7.85	15.7	13	27005.1	54010.2	29657.6	22.5199	49.0614	0.475224	22	0.0019581	0.0016431	0.553512
SPAC6C3.05	810	810	2	2	2	2	1	0	I	2330833	2332240	1.07068	0.531248	0.999882	69.75	3.24433	0.18	0.089	NA	NA	0.1345	0.269	0.18	NA	NA	NA	70.9536	103.203	0.178421	24	0.0042351	0.003213	0.929099
SPAC6C3.06c	3102	3102	2	2	2	2	1	0	I	2330820	2335555	1.07933	0.602621	1.00765	104.7	31.185	2.2	0.97	247.7	3020.89	1.585	3.17	2.2	1634.3	3268.59	3020.89	31.5332	80.0001	0.442569	39	0.0018815	0.0015514	0.654004
SPAC6C3.07	1548	1548	1	5	1.33721	1	1	0	I	2336034	2337768	1.03841	0.892308	1.00745	85.66	0.748217	0.073	0.012	NA	NA	0.0425	0.085	0.073	NA	NA	NA	14.2855	52.1122	0	24	0.0030088	0.0026056	0.451936
SPAC6C3.08	705	705	1	1	1	1	1	0	I	2338103	2339312	0.993977	0.465615	1.00663	87.72	55.47	2.6	0.86	14707.1	18294	1.73	3.46	2.6	16500.6	33001.1	18294	9.90005	49.8152	0.377016	12	0.0022298	0.0019254	0.412376
SPAC6C3.09	1008	1008	1	1	1	1	1	1	I	2339836	2341304	NA	NA	0.996721	104.4	99.92	3.9	1	NA	NA	2.45	4.9	3.9	NA	NA	NA	2.34275	13.1889	0.0403981	16	0.002194	0.0020516	0.190995
SPAC6F12.02	1704	1704	1	2	1.04284	1	1	0	I	1309676	1313429	1.1424	NA	0.996774	87.71	49.98	3	1.8	2148.39	8108.65	2.4	4.8	3	5128.52	10257	8108.65	31.0639	51.3237	0.0998991	61	0.0016577	0.0030673	-1.45906
SPAC6F12.03c	744	744	2	5	2.00941	2	1	0	I	1313236	1314511	0.857361	NA	1.0021	94.96	30.955	1.5	0.75	NA	3828.69	1.125	2.25	1.5	NA	NA	NA	31.1722	54.8305	0.156921	9	0.0006892	0.0013317	-1.18132
SPAC6F12.04	399	399	2	5	2.4411	2	1	0	I	1316008	1316643	1.07448	NA	1.00747	79.06	112.533	3.3	0.84	NA	8126.38	2.07	4.14	3.3	NA	NA	NA	266.031	174.317	0.0463312	4	0.0003242	0.0011846	-1.40864
SPAC6F12.05c	1710	1710	1	3	1.02105	1	1	1	I	1316981	1320472	NA	NA	1.00499	9.539	34.5383	3	0.81	7283.28	1812.18	1.905	3.81	3	4547.73	9095.46	7283.28	28.0025	77.0593	0.372025	26	0.0010408	0.0014033	-0.76182
SPAC6F12.06	618	618	2	5	2.17476	2	1	0	I	1318942	1321136	0.983379	0.513246	1.00574	71.76	97.3083	4	1.1	8332.16	3979.08	2.55	5.1	4	6155.62	12311.2	8332.16	60.3785	136.814	0.189371	23	0.0010166	0.0019755	-1.40992
SPAC6F12.07	459	459	1	1	1	1	1	1	I	1321091	1322357	NA	NA	1.00264	196.6	304.767	8.3	1	17860.8	14650.9	4.65	9.3	8.3	16255.8	32511.7	17860.8	72.686	74.7594	0.423757	10	0.0014046	0.0014902	-0.144123
SPAC6F12.08c	1755	1755	1	1	1	1	1	1	I	1321922	1324634	NA	NA	1.00571	17.05	15.7467	0.74	0.34	1297.56	5608.48	0.54	1.08	0.74	3453.02	6906.04	5608.48	27.8709	29.7558	0.413264	30	0.0017453	0.0020844	-0.487601
SPAC6F12.09	3648	3648	1	2	1.03289	1	1	0	I	1324591	1329061	0.74011	NA	1.00175	13.47	12.7783	0.76	0.36	NA	NA	0.56	1.12	0.76	NA	NA	NA	24.9129	46.7043	0.447695	59	0.0019151	0.0024873	-0.728984
SPAC6F12.10c	3972	3972	1	2	1.65937	2	1	0	I	1329091	1333409	NA	NA	1.0059	35.26	207.05	14	2.5	38221.9	7694.09	8.25	16.5	14	22958	45916	38221.9	13.7759	54.3291	0.570878	60	0.0028229	0.0026179	0.248353
SPAC6F12.11c	1371	1371	1	3	1.12108	1	1	1	I	1333347	1335669	NA	NA	0.986643	48.42	33.175	1.9	0.53	632.98	427.15	1.215	2.43	1.9	530.065	1060.13	632.98	118.918	100.084	0.398484	37	0.0028449	0.0030067	-0.16463
SPAC6F12.12	1884	1884	2	5	2.02017	2	1	0	I	1335436	1338402	1.11169	1.13065	1.00751	43.55	45.2117	2.2	0.61	761.77	NA	1.405	2.81	2.2	NA	NA	NA	72.5176	86.7041	0.360547	28	0.0017568	0.0017777	-0.0349261
SPAC6F12.13c	1044	1044	1	1	1	1	1	1	I	1338365	1339942	NA	NA	NA	118.3	360.917	20	2.4	48394.4	18670.9	11.2	22.4	20	33532.7	67065.3	48394.4	20.7188	25.9201	0.432472	14	0.0018799	0.0016722	0.333856
SPAC6F12.14	1698	1698	1	1	1	1	1	1	I	1340220	1342448	NA	NA	0.911911	88.62	21.49	1.1	0.47	890.86	NA	0.785	1.57	1.1	NA	NA	NA	12.9752	22.213	0.571564	21	0.0019385	0.0017746	0.264977
SPAC6F12.15c	2016	2016	1	3	1.02679	1	1	1	I	1342057	1344857	NA	NA	0.91694	56.51	14.2867	0.94	0.39	1113.88	1710.79	0.665	1.33	0.94	1412.34	2824.67	1710.79	12.9483	31.8951	0.613615	27	0.0020087	0.0018157	0.314866
SPAC6F12.16c	3354	3354	1	1	1	1	1	1	I	1344924	1348614	NA	NA	0.968153	21.13	71.4783	3.9	0.92	6280.52	1403.35	2.41	4.82	3.9	3841.93	7683.87	6280.52	20.486	17.7887	0.450854	24	0.0010566	0.0012254	-0.402285
SPAC6F12.17	2202	2202	1	1	1	1	1	1	I	1348687	1351231	NA	NA	1.01879	52.22	73.5383	4.1	0.65	4877.53	3188.71	2.375	4.75	4.1	4033.12	8066.24	4877.53	7.07335	23.2613	0.56279	25	0.0013322	0.0018518	-0.823608
SPAC6F6.01	5565	5565	1	2	1.0602	1	1	0	I	2725990	2732444	0.983073	0.814125	1.00812	8.202	9.88633	1.3	0.63	NA	NA	0.965	1.93	1.3	NA	NA	NA	14.0414	34.517	0.50765	55	0.0006587	0.0016054	-1.86029
SPAC6F6.02c	1047	1047	2	2	2	2	1	0	I	2732373	2733967	1.04548	0.484548	1.00602	9.802	13.0133	0.61	0.24	NA	NA	0.425	0.85	0.61	NA	NA	NA	26.9295	73.5572	0.391318	11	0.0004917	0.001335	-1.61823
SPAC6F6.03c	1614	1614	1	2	1.05019	1	1	0	I	2734031	2736306	1.03454	NA	0.951836	156.6	175	9.5	2.7	2090.08	292.2	6.1	12.2	9.5	1191.14	2382.28	2090.08	8.28737	23.646	0.65907	16	0.0009116	0.0013242	-0.857148
SPAC6F6.04c	1470	1470	2	2	2	2	1	0	I	2736504	2739280	1.05553	1.40481	NA	12.68	13.6983	0.77	0.34	NA	NA	0.555	1.11	0.77	NA	NA	NA	147.308	91.4736	0.000809878	55	0.0021084	0.0037373	-1.37496
SPAC6F6.05	369	369	2	2	2	2	1	1	I	2740496	2741450	NA	NA	1.00547	137	145.833	4.1	0.73	21177.5	NA	2.415	4.83	4.1	NA	NA	NA	25.6761	50.7188	0.358708	12	0.0013877	0.0023719	-1.08234
SPAC6F6.06c	3468	3468	2	2	2	2	1	0	I	2741001	2745312	1.06018	NA	1.00457	6.199	13.1067	1	0.23	NA	NA	0.615	1.23	1	NA	NA	NA	18.9937	54.667	0.157809	54	0.0013495	0.00236	-1.34917
SPAC6F6.07c	456	456	1	1	1	1	1	1	I	2745872	2746733	NA	NA	1.03063	1653	7556	220	20	145065	42490.8	120	240	220	93777.8	187556	145065	19.0793	21.2276	0.912916	5	0.0009979	0.0010926	-0.180699
SPAC6F6.08c	900	900	1	1	1	1	1	1	I	2746667	2748180	NA	NA	1.00916	63.5	33.555	1.7	0.81	790.93	NA	1.255	2.51	1.7	NA	NA	NA	11.8683	31.2814	0.517473	20	0.0010981	0.0024965	-1.59597
SPAC6F6.09	417	417	2	2	2	2	1	0	I	2748833	2749765	0.823717	0.957537	0.997135	54.92	56.425	2.2	0.64	NA	NA	1.42	2.84	2.2	NA	NA	NA	48.4133	77.2952	0.236638	10	0.0007506	0.002021	-1.57721
SPAC6F6.10c	954	954	1	2	1.09644	1	1	1	I	2749724	2751060	NA	NA	1.00373	86.57	166.65	7.7	1.5	22785.5	23958	4.6	9.2	7.7	23371.8	46743.5	23958	29.948	53.1339	0.564732	12	0.0006413	0.0016944	-1.62117
SPAC6F6.11c	930	930	2	5	2.02258	2	1	0	I	2751270	2752933	1.06274	0.593418	1.00619	12.02	42.44	1.5	0.67	5055.96	4925.31	1.085	2.17	1.5	4990.64	9981.27	5055.96	31.5799	72.4476	0.411537	21	0.0011883	0.0023786	-1.43574
SPAC6F6.12	1206	1206	2	2	2	2	1	0	I	2754502	2756380	0.728543	NA	1.00179	187.3	45.96	1.9	0.92	3524.8	5610.29	1.41	2.82	1.9	4567.55	9135.09	5610.29	24.1625	55.5654	0.453836	11	0.000776	0.0011218	-0.789616
SPAC6F6.13c	2337	2337	2	5	2.0475	2	1	0	I	2756318	2758924	1.03325	1.38426	1.00294	31.78	45.4833	2.6	1.2	NA	NA	1.9	3.8	2.6	NA	NA	NA	276.865	54.0866	0.566335	21	0.0003856	0.0015367	-2.14912
SPAC6F6.15	636	636	1	1	1	1	1	1	I	2761907	2763604	NA	NA	1.00981	468.3	292.467	7.3	3.8	17156	28574.5	5.55	11.1	7.3	22865.3	45730.5	28574.5	18.6894	41.2036	0.499872	18	0.0011432	0.0019992	-1.2008
SPAC6F6.16c	1527	1527	1	1	1	1	1	1	I	2762475	2765950	NA	NA	0.989963	58.54	24.3467	1.1	0.42	NA	NA	0.76	1.52	1.1	NA	NA	NA	7.56835	22.9146	0.314959	47	0.0014583	0.0025491	-1.33539
SPAC6F6.17	4203	4203	2	2	2	2	1	0	I	2766283	2770704	1.10001	0.576002	1.00215	49.76	42.4433	2.5	0.69	134.82	NA	1.595	3.19	2.5	NA	NA	NA	23.6024	52.5768	0.443872	53	0.0010941	0.0022576	-1.62187
SPAC6F6.19	369	369	1	2	1.13008	1	1	0	I	2759155	2759709	NA	NA	NA	116.2	57.05	2	0.58	NA	NA	1.29	2.58	2	NA	NA	NA	20.6895	34.9091	0.300647	5	0.0006483	0.0016969	-1.2879
SPAC6G10.02c	3378	3378	1	2	1.50414	2	1	0	I	3214513	3218471	1.07025	0.539994	1.00181	11.38	27.1417	1.9	0.53	2726.54	536.76	1.215	2.43	1.9	1631.65	3263.3	2726.54	29.7479	64.4351	0.254428	42	0.0024089	0.0020049	0.623401
SPAC6G10.03c	1287	1287	2	2	2	2	1	0	I	3218511	3220729	1.04283	0.341383	1.00114	253.9	34.015	2.5	2	1863.01	1648.61	2.25	4.5	2.5	1755.81	3511.62	1863.01	28.1105	70.3348	0.390394	37	0.0056248	0.0031425	2.41733
SPAC6G10.04c	819	819	1	2	1.15018	1	1	1	I	3220849	3222193	NA	NA	0.983969	317.1	271.35	8.9	1.3	19244	17384.5	5.1	10.2	8.9	18314.3	36628.5	19244	4.69921	29.61	0.566541	16	0.0036464	0.0022408	1.72594
SPAC6G10.05c	3633	3633	1	2	1.03083	1	1	1	I	3222368	3226283	NA	NA	0.975775	22.41	37.7767	2.6	0.79	1293.73	NA	1.695	3.39	2.6	NA	NA	NA	4.82511	15.9421	0.459704	56	0.0028159	0.0026936	0.143343
SPAC6G10.06	1131	1131	2	2	2	2	1	0	I	3226929	3228192	1.11367	0.527994	1.00645	38.73	0.283567	0.037	0.13	NA	NA	0.0835	0.167	0.13	NA	NA	NA	18.3782	57.0541	0	31	0.0038965	0.0046198	-0.470926
SPAC6G10.07	2343	2343	1	1	1	1	1	1	I	3228497	3231398	NA	NA	0.977024	83.45	71.0117	4	0.59	7150.33	2274.95	2.295	4.59	4	4712.64	9425.28	7150.33	13.3984	40.7995	0.395794	42	0.0038818	0.002728	1.30839
SPAC6G10.08	1320	1320	1	2	1.48485	1	1	0	I	3231335	3232976	0.82364	0.487798	1.00478	29.3	253.083	13	1.8	37621	22767.8	7.4	14.8	13	30194.4	60388.8	37621	8.72627	51.1306	0.674324	16	0.0023035	0.0018354	0.701669
SPAC6G10.09	2427	2427	1	1	1	1	1	1	I	3233580	3237281	NA	NA	1.00391	166.6	171.883	11	1.8	18886.8	12776.6	6.4	12.8	11	15831.7	31663.4	18886.8	30.7762	41.8683	0.52461	48	0.003068	0.0024436	0.798543
SPAC6G10.10c	585	585	2	5	2.42051	2	1	0	I	3236179	3237503	1.04831	0.579659	NA	106.3	29.6217	1.8	0.6	NA	NA	1.2	2.4	1.8	NA	NA	NA	85.7877	111.292	0.225341	21	0.0041997	0.0030014	1.14548
SPAC6G10.11c	NA	NA	NA	NA	NA	NA	NA	NA	NA	NA	NA	NA	NA	NA	NA	NA	NA	NA	NA	NA	NA	NA	NA	NA	NA	NA	NA	NA	NA	5	0.0034447	0.0020474	1.42236
SPAC6G10.12c	1602	1602	1	2	1.0181	1	1	0	I	3239232	3241177	1.0493	0.409546	1.00696	78.59	90.8833	5	0.15	NA	NA	2.575	5.15	5	NA	NA	NA	7.39708	24.3371	0.254748	32	0.0034106	0.003099	0.303385
SPAC6G9.01c	288	288	2	5	2.74306	2	1	0	I	3241118	3242432	1.11392	0.572121	1.00633	43.32	50.91	1.8	1.2	NA	8591.18	1.5	3	1.8	NA	NA	NA	91.3471	169.435	0.162288	12	0.0010005	0.0017215	-1.09257
SPAC6G9.02c	1968	1968	1	2	1.06707	1	1	1	I	3243108	3245369	NA	NA	NA	24.89	63.6833	2.7	0.4	2913.38	1622.62	1.55	3.1	2.7	2268	4536	2913.38	4.02304	24.744	0.532004	39	0.0026861	0.0032505	-0.533834
SPAC6G9.03c	1131	1131	2	2	2	2	1	0	I	3246185	3247774	1.09146	0.607418	1.01241	71.02	28.6033	1.4	0.32	476.85	5316.34	0.86	1.72	1.4	2896.59	5793.19	5316.34	27.3264	62.9572	0.189765	31	0.0028162	0.0036794	-0.705706
SPAC6G9.04	3957	3957	1	2	1.72176	2	1	0	I	3247789	3252881	1.12341	0.510829	1.00699	237.2	14.38	1.2	0.55	NA	NA	0.875	1.75	1.2	NA	NA	NA	13.0338	41.8457	0.0471979	76	0.0030013	0.0028136	0.214228
SPAC6G9.05	858	858	2	2	2	2	1	0	I	3253202	3254430	1.09338	0.980346	0.978489	22.29	23.7817	1.3	0.58	379.21	NA	0.94	1.88	1.3	NA	NA	NA	29.4564	73.5677	0.414558	10	0.0009097	0.0015339	-1.02098
SPAC6G9.06c	3627	3627	1	1	1	1	1	1	I	3254401	3258320	NA	NA	1.00751	69.93	20.4233	1.5	0.76	210.07	2240.54	1.13	2.26	1.5	1225.31	2450.61	2240.54	2.47341	13.7291	0.251599	58	0.0032276	0.002787	0.500479
SPAC6G9.07c	507	507	1	1	1	1	1	1	I	3258471	3259527	NA	NA	1.00793	30.36	138.183	4.2	1	11474.6	14244.4	2.6	5.2	4.2	12859.5	25719	14244.4	38.4761	40.7328	0.5534	12	0.0019961	0.0021384	-0.173573
SPAC6G9.08	1407	1407	2	2	2	2	1	0	I	3259564	3262222	1.09921	0.910226	1.01593	66.49	68.9083	3.5	0.85	5484.81	4416.4	2.175	4.35	3.5	4950.6	9901.21	5484.81	34.4603	78.1265	0.629196	25	0.002044	0.0017716	0.451335
SPAC6G9.09c	450	450	2	2	2	2	1	0	I	3261416	3261954	1.04023	0.848607	1.0051	377.1	1623.5	51	5.7	43784	28273.8	28.35	56.7	51	36028.9	72057.8	43784	5.21848	53.9181	0.908697	3	0.0004286	0.0010484	-1.03644
SPAC6G9.10c	5064	5064	1	2	1.0075	1	1	0	I	3262405	3268066	1.09419	NA	1.00331	11.52	27.105	2	0.44	1083.15	NA	1.22	2.44	2	NA	NA	NA	26.113	36.88	0.449209	69	0.002484	0.002298	0.258752
SPAC6G9.11	366	366	1	1	1	1	1	1	I	3267461	3269670	NA	NA	1.00079	880	349.6	15	2.6	6299.85	5209.48	8.8	17.6	15	5754.66	11509.3	6299.85	38.5417	64.2897	0.234474	27	0.0023246	0.0023078	0.0216104
SPAC6G9.12	1863	1863	2	2	2	2	1	0	I	3270191	3272367	1.07994	NA	1.00272	133	84.175	4.6	0.91	14814.9	14046.7	2.755	5.51	4.6	14430.8	28861.6	14814.9	15.5804	50.9259	0.388206	41	0.0044215	0.0035491	0.758962
SPAC6G9.13c	399	399	2	2	2	2	1	0	I	3272076	3272699	1.23814	1.54351	0.9804	120.1	5.52683	0.32	0.17	NA	NA	0.245	0.49	0.32	NA	NA	NA	16.7578	60.373	0.490101	5	0.0034285	0.0015094	2.65016
SPAC6G9.14	2046	2046	1	2	1.14418	1	1	0	I	3273940	3278265	1.12452	0.455272	NA	85.46	58.36	3.7	0.7	1200.47	NA	2.2	4.4	3.7	NA	NA	NA	19.506	38.566	0.346043	45	0.0014473	0.0019598	-0.813412
SPAC6G9.15c	1497	1497	1	1	1	1	1	0	I	3276492	3278586	1.09141	0.587574	0.998509	30.74	20.6617	0.95	0.26	NA	NA	0.605	1.21	0.95	NA	NA	NA	20.9763	40.0747	0.165318	25	0.0021289	0.0022477	-0.155128
SPAC6G9.16c	795	795	2	2	2	2	1	0	I	3278837	3280232	1.0701	0.883571	NA	145.7	27.64	1.5	0.76	NA	NA	1.13	2.26	1.5	NA	NA	NA	28.9668	57.8276	0	26	0.002393	0.0035183	-0.943299
SPAC732.01	489	489	1	1	1	1	1	1	I	2057515	2058739	NA	NA	1.00554	53.13	163.95	4.1	1.3	3623.56	8641.61	2.7	5.4	4.1	6132.59	12265.2	8641.61	47.0572	28.996	0.396007	11	0.0025571	0.0016983	1.29534
SPAC732.02c	1227	1227	2	2	2	2	1	0	I	2059063	2060999	1.10681	1.15026	1.00492	60.22	59.395	2.5	0.82	4187.87	3175.87	1.66	3.32	2.5	3681.87	7363.74	4187.87	78.2951	106.136	0.423318	12	0.0017142	0.0011687	1.21749
SPAC750.01	978	209	1	1	1	1	0.213701	0	I	5555716	5556768	NA	NA	1.00686	25.57	70.97	1.1	0.71	10926.8	16426.8	0.905	1.81	1.1	13676.8	27353.6	16426.8	1.66556	12.2663	0	0	NA	NA	NA
SPAC750.02c	NA	NA	NA	NA	NA	NA	NA	NA	NA	NA	NA	NA	NA	NA	NA	NA	NA	NA	NA	NA	NA	NA	NA	NA	NA	NA	NA	NA	NA	0	NA	NA	NA
SPAC750.03c	NA	NA	NA	NA	NA	NA	NA	NA	NA	NA	NA	NA	NA	NA	NA	NA	NA	NA	NA	NA	NA	NA	NA	NA	NA	NA	NA	NA	NA	0	NA	NA	NA
SPAC750.04c	NA	NA	NA	NA	NA	NA	NA	NA	NA	NA	NA	NA	NA	NA	NA	NA	NA	NA	NA	NA	NA	NA	NA	NA	NA	NA	NA	NA	NA	0	NA	NA	NA
SPAC750.05c	NA	NA	NA	NA	NA	NA	NA	NA	NA	NA	NA	NA	NA	NA	NA	NA	NA	NA	NA	NA	NA	NA	NA	NA	NA	NA	NA	NA	NA	0	NA	NA	NA
SPAC750.06c	NA	NA	NA	NA	NA	NA	NA	NA	NA	NA	NA	NA	NA	NA	NA	NA	NA	NA	NA	NA	NA	NA	NA	NA	NA	NA	NA	NA	NA	0	NA	NA	NA
[truncated: 3,485 more rows]

## Sheet: Table 3
Supplementary Table 3
AnGeLi results for the 620 genes whose knockouts are viable, but have mean HMM state = 1
Category_Name	External_ID	GeneSet_Name	over_represented/under_represented	List_Frequency	Background_Frequency	Corrected_pvalue	Genes_In_Common/Interacting_Gene_Pair
Phenotypes (FYPO)	FYPO:0002060;	viable vegetative cell population	Enriched	100 (620/620)	74.8442367601246 (3844/5136)	9.87653e-81	SPBC337.03;SPAC4F10.04;SPBC25B2.04c;SPAC4F8.07c;SPAC8C9.17c;SPCC1682.07;SPBC30D10.13c;SPAC19B12.02c;SPAC20G8.09c;SPCC1739.12;SPAC186.07c;SPAC3A11.08;SPAC1B3.14;SPAC6B12.02c;SPBC2G5.07c;SPAC15E1.03;SPAC15E1.07c;SPBC4B4.06;SPCC24B10.04;SPCC1919.15;SPBPB8B6.04c;SPBC336.12c;SPBC1711.03;SPCC645.06c;SPCC622.18;SPCC16C4.12;SPAP8A3.06;SPCC1840.09;SPAC19A8.08;SPAC959.04c;SPBC649.05;SPBC609.05;SPAC1805.06c…
Phenotypes (FYPO)	FYPO:0002058;	viable cell population	Enriched	100 (620/620)	76.4992211838006 (3929/5136)	1.35918e-74	SPBC337.03;SPAC4F10.04;SPBC25B2.04c;SPAC4F8.07c;SPAC8C9.17c;SPCC1682.07;SPBC30D10.13c;SPAC19B12.02c;SPAC20G8.09c;SPCC1739.12;SPAC186.07c;SPAC3A11.08;SPAC1B3.14;SPAC6B12.02c;SPBC2G5.07c;SPAC15E1.03;SPAC15E1.07c;SPBC4B4.06;SPCC24B10.04;SPCC1919.15;SPBPB8B6.04c;SPBC336.12c;SPBC1711.03;SPCC645.06c;SPCC622.18;SPCC16C4.12;SPAP8A3.06;SPCC1840.09;SPAC19A8.08;SPAC959.04c;SPBC649.05;SPBC609.05;SPAC1805.06c…
Phenotypes (FYPO)	FYPO:0001355;	decreased vegetative cell population growth	Enriched	38.0645161290323 (236/620)	14.3107476635514 (735/5136)	7.60369e-54	SPBC337.03;SPAC4F10.04;SPBC25B2.04c;SPBC30D10.13c;SPAC20G8.09c;SPCC1739.12;SPAC3A11.08;SPAC6B12.02c;SPBC336.12c;SPCC645.06c;SPAP8A3.06;SPAC19A8.08;SPAC959.04c;SPCC16A11.07;SPBC1105.17;SPAC1071.10c;SPBC19C2.13c;SPCC1840.02c;SPBC36.07;SPAC821.12;SPBC23E6.07c;SPCC4F11.02;SPAC1F7.01c;SPAC17H9.10c;SPAC1565.06c;SPAC17G6.04c;SPAC11G7.02;SPAC110.03;SPAC9G1.12;SPAC1071.11;SPCC24B10.22;SPBC19G7.10c;SPBC25H…
Phenotypes (FYPO)	FYPO:0000046;	decreased cell population growth	Enriched	38.0645161290323 (236/620)	14.4080996884735 (740/5136)	2.48737e-53	SPBC337.03;SPAC4F10.04;SPBC25B2.04c;SPBC30D10.13c;SPAC20G8.09c;SPCC1739.12;SPAC3A11.08;SPAC6B12.02c;SPBC336.12c;SPCC645.06c;SPAP8A3.06;SPAC19A8.08;SPAC959.04c;SPCC16A11.07;SPBC1105.17;SPAC1071.10c;SPBC19C2.13c;SPCC1840.02c;SPBC36.07;SPAC821.12;SPBC23E6.07c;SPCC4F11.02;SPAC1F7.01c;SPAC17H9.10c;SPAC1565.06c;SPAC17G6.04c;SPAC11G7.02;SPAC110.03;SPAC9G1.12;SPAC1071.11;SPCC24B10.22;SPBC19G7.10c;SPBC25H…
Phenotypes (FYPO)	FYPO:0001362;	abnormal cellular process during vegetative growth	Enriched	51.1290322580645 (317/620)	24.7663551401869 (1272/5136)	6.15401e-49	SPAC4F10.04;SPAC4F8.07c;SPAC8C9.17c;SPAC19B12.02c;SPAC20G8.09c;SPCC1739.12;SPAC3A11.08;SPAC1B3.14;SPAC6B12.02c;SPBC2G5.07c;SPAC15E1.07c;SPBC4B4.06;SPBC336.12c;SPCC645.06c;SPAP8A3.06;SPAC19A8.08;SPBC649.05;SPBC609.05;SPBC1105.17;SPAC1071.10c;SPAC3H8.10;SPBC19C2.13c;SPCC5E4.04;SPBC17D11.06;SPCC1840.02c;SPBC6B1.10;SPBC32F12.01c;SPBC36.07;SPCC1753.02c;SPAC821.12;SPBC887.03c;SPBC23E6.07c;SPCC4F11.02;S…
Phenotypes (FYPO)	FYPO:0001331;	cellular process phenotype during vegetative growth	Enriched	53.5483870967742 (332/620)	26.8302180685358 (1378/5136)	1.66885e-48	SPAC4F10.04;SPAC4F8.07c;SPAC8C9.17c;SPAC19B12.02c;SPAC20G8.09c;SPCC1739.12;SPAC3A11.08;SPAC1B3.14;SPAC6B12.02c;SPBC2G5.07c;SPAC15E1.07c;SPBC4B4.06;SPBC336.12c;SPCC645.06c;SPAP8A3.06;SPAC19A8.08;SPBC649.05;SPBC609.05;SPCC16A11.07;SPBC1105.17;SPAC1071.10c;SPAC3H8.10;SPBC19C2.13c;SPCC5E4.04;SPBC17D11.06;SPCC1840.02c;SPBC6B1.10;SPBC32F12.01c;SPBC36.07;SPCC1753.02c;SPAC821.12;SPBC887.03c;SPBC23E6.07c;…
Phenotypes (FYPO)	FYPO:0000045;	abnormal cell population growth	Enriched	74.8387096774194 (464/620)	46.7873831775701 (2403/5136)	1.69734e-48	SPBC337.03;SPAC4F10.04;SPBC25B2.04c;SPAC4F8.07c;SPAC8C9.17c;SPBC30D10.13c;SPAC19B12.02c;SPAC20G8.09c;SPCC1739.12;SPAC3A11.08;SPAC1B3.14;SPAC6B12.02c;SPBC4B4.06;SPCC1919.15;SPBC336.12c;SPCC645.06c;SPCC622.18;SPAP8A3.06;SPCC1840.09;SPAC19A8.08;SPAC959.04c;SPBC649.05;SPBC609.05;SPAC1805.06c;SPCC16A11.07;SPBC1105.17;SPAC1071.10c;SPAC3H8.10;SPBC713.12;SPBC19C2.13c;SPCC5E4.04;SPBC36B7.03;SPCC1840.02c;S…
Phenotypes (FYPO)	FYPO:0001356;	abnormal vegetative cell population growth	Enriched	74.5161290322581 (462/620)	46.4758566978193 (2387/5136)	1.69734e-48	SPBC337.03;SPAC4F10.04;SPBC25B2.04c;SPAC4F8.07c;SPAC8C9.17c;SPBC30D10.13c;SPAC19B12.02c;SPAC20G8.09c;SPCC1739.12;SPAC3A11.08;SPAC1B3.14;SPAC6B12.02c;SPBC4B4.06;SPCC1919.15;SPBC336.12c;SPCC645.06c;SPCC622.18;SPAP8A3.06;SPCC1840.09;SPAC19A8.08;SPAC959.04c;SPBC649.05;SPBC609.05;SPAC1805.06c;SPCC16A11.07;SPBC1105.17;SPAC1071.10c;SPAC3H8.10;SPBC713.12;SPBC19C2.13c;SPCC5E4.04;SPBC36B7.03;SPCC1840.02c;S…
Phenotypes (FYPO)	FYPO:0000139;	cell population growth phenotype	Enriched	76.7741935483871 (476/620)	49.2601246105919 (2530/5136)	2.04623e-47	SPBC337.03;SPAC4F10.04;SPBC25B2.04c;SPAC4F8.07c;SPAC8C9.17c;SPBC30D10.13c;SPAC19B12.02c;SPAC20G8.09c;SPCC1739.12;SPAC3A11.08;SPAC1B3.14;SPAC6B12.02c;SPAC15E1.07c;SPBC4B4.06;SPCC1919.15;SPBPB8B6.04c;SPBC336.12c;SPCC645.06c;SPCC622.18;SPAP8A3.06;SPCC1840.09;SPAC19A8.08;SPAC959.04c;SPBC649.05;SPBC609.05;SPAC1805.06c;SPCC16A11.07;SPBC1105.17;SPAC1071.10c;SPAC3H8.10;SPBC713.12;SPBC19C2.13c;SPCC5E4.04;…
Phenotypes (FYPO)	FYPO:0001358;	vegetative cell population growth phenotype	Enriched	76.7741935483871 (476/620)	49.2406542056075 (2529/5136)	2.04623e-47	SPBC337.03;SPAC4F10.04;SPBC25B2.04c;SPAC4F8.07c;SPAC8C9.17c;SPBC30D10.13c;SPAC19B12.02c;SPAC20G8.09c;SPCC1739.12;SPAC3A11.08;SPAC1B3.14;SPAC6B12.02c;SPAC15E1.07c;SPBC4B4.06;SPCC1919.15;SPBPB8B6.04c;SPBC336.12c;SPCC645.06c;SPCC622.18;SPAP8A3.06;SPCC1840.09;SPAC19A8.08;SPAC959.04c;SPBC649.05;SPBC609.05;SPAC1805.06c;SPCC16A11.07;SPBC1105.17;SPAC1071.10c;SPAC3H8.10;SPBC713.12;SPBC19C2.13c;SPCC5E4.04;…
Phenotypes (FYPO)	FYPO:0000127;	increased sensitivity to chemical during vegetative growth	Enriched	63.0645161290323 (391/620)	35.5334890965732 (1825/5136)	2.67495e-47	SPBC337.03;SPAC4F10.04;SPBC25B2.04c;SPAC8C9.17c;SPCC1739.12;SPAC3A11.08;SPAC1B3.14;SPAC6B12.02c;SPBC4B4.06;SPCC1919.15;SPBC336.12c;SPCC645.06c;SPCC622.18;SPAP8A3.06;SPCC1840.09;SPAC19A8.08;SPAC959.04c;SPBC649.05;SPBC609.05;SPAC1805.06c;SPCC16A11.07;SPBC1105.17;SPAC1071.10c;SPAC3H8.10;SPBC713.12;SPBC19C2.13c;SPCC5E4.04;SPCC1840.02c;SPAC222.08c;SPBC32F12.01c;SPBC36.07;SPCC1753.02c;SPAC821.12;SPAC18…
Phenotypes (FYPO)	FYPO:0002683;	increased sensitivity to chemical	Enriched	63.0645161290323 (391/620)	35.5724299065421 (1827/5136)	4.7988e-47	SPBC337.03;SPAC4F10.04;SPBC25B2.04c;SPAC8C9.17c;SPCC1739.12;SPAC3A11.08;SPAC1B3.14;SPAC6B12.02c;SPBC4B4.06;SPCC1919.15;SPBC336.12c;SPCC645.06c;SPCC622.18;SPAP8A3.06;SPCC1840.09;SPAC19A8.08;SPAC959.04c;SPBC649.05;SPBC609.05;SPAC1805.06c;SPCC16A11.07;SPBC1105.17;SPAC1071.10c;SPAC3H8.10;SPBC713.12;SPBC19C2.13c;SPCC5E4.04;SPCC1840.02c;SPAC222.08c;SPBC32F12.01c;SPBC36.07;SPCC1753.02c;SPAC821.12;SPAC18…
Phenotypes (FYPO)	FYPO:0002197;	viable vegetative cell with abnormal cell shape	Enriched	35 (217/620)	13.7655763239875 (707/5136)	3.52076e-45	SPAC4F10.04;SPBC30D10.13c;SPAC19B12.02c;SPCC1739.12;SPAC6B12.02c;SPBC4B4.06;SPCC24B10.04;SPCC1919.15;SPBC336.12c;SPAC19A8.08;SPAC959.04c;SPBC609.05;SPAC3H8.10;SPBC19C2.13c;SPCC1840.02c;SPBC36.07;SPBC21C3.13;SPAC821.12;SPAC1F7.01c;SPBC365.10;SPAC17H9.10c;SPBC17A3.05c;SPAC4G9.16c;SPAC17G6.04c;SPAC11G7.02;SPAC110.03;SPBC428.06c;SPBC24C6.06;SPBC19G7.10c;SPBC3D6.08c;SPAC3H5.06c;SPAC1851.03;SPBC146.07;…
Phenotypes (FYPO)	FYPO:0001353;	abnormal cellular component organization during vegetative growth	Enriched	37.9032258064516 (235/620)	15.8878504672897 (816/5136)	2.49744e-44	SPAC4F10.04;SPAC8C9.17c;SPAC19B12.02c;SPCC1739.12;SPAC15E1.07c;SPBC4B4.06;SPBC336.12c;SPBC649.05;SPBC609.05;SPBC1105.17;SPAC3H8.10;SPCC5E4.04;SPBC17D11.06;SPCC1840.02c;SPBC6B1.10;SPCC1753.02c;SPAC821.12;SPBC887.03c;SPAC1F7.01c;SPAC17H9.10c;SPBC17A3.05c;SPAC1565.06c;SPAC11G7.02;SPAC110.03;SPBC428.06c;SPCC24B10.22;SPBC25H2.13c;SPAC9G1.09;SPAC19G12.17;SPAC17D4.02;SPBC146.03c;SPAC1B3.11c;SPAC3H5.06c;…
Phenotypes (FYPO)	FYPO:0000628;	abnormal cellular process	Enriched	58.0645161290323 (360/620)	32.2429906542056 (1656/5136)	9.92382e-43	SPAC4F10.04;SPAC4F8.07c;SPAC8C9.17c;SPAC19B12.02c;SPAC20G8.09c;SPCC1739.12;SPAC3A11.08;SPAC1B3.14;SPAC6B12.02c;SPBC2G5.07c;SPAC15E1.07c;SPBC4B4.06;SPCC1919.15;SPBC336.12c;SPCC645.06c;SPAP8A3.06;SPAC19A8.08;SPBC649.05;SPBC609.05;SPBC1105.17;SPAC1071.10c;SPAC3H8.10;SPBC19C2.13c;SPCC5E4.04;SPAC17A2.08c;SPBC17D11.06;SPCC1840.02c;SPCC645.11c;SPBC6B1.10;SPBC32F12.01c;SPBC36.07;SPBC21C3.13;SPCC1753.02c;…
Phenotypes (FYPO)	FYPO:0000334;	cellular component organization phenotype	Enriched	39.3548387096774 (244/620)	17.3091900311526 (889/5136)	3.41776e-42	SPAC4F10.04;SPAC8C9.17c;SPAC19B12.02c;SPCC1739.12;SPAC3A11.08;SPAC15E1.07c;SPBC4B4.06;SPBC336.12c;SPBC649.05;SPBC609.05;SPBC1105.17;SPAC3H8.10;SPCC5E4.04;SPBC17D11.06;SPCC1840.02c;SPBC6B1.10;SPCC1753.02c;SPAC821.12;SPBC887.03c;SPCC4F11.02;SPAC1F7.01c;SPAC17H9.10c;SPBC17A3.05c;SPAC1565.06c;SPAC11G7.02;SPAC110.03;SPBC428.06c;SPBC24C6.06;SPCC24B10.22;SPBC25H2.13c;SPAC9G1.09;SPAC19G12.17;SPAC17D4.02;…
Phenotypes (FYPO)	FYPO:0000335;	abnormal cellular component organization	Enriched	39.3548387096774 (244/620)	17.3091900311526 (889/5136)	3.41776e-42	SPAC4F10.04;SPAC8C9.17c;SPAC19B12.02c;SPCC1739.12;SPAC3A11.08;SPAC15E1.07c;SPBC4B4.06;SPBC336.12c;SPBC649.05;SPBC609.05;SPBC1105.17;SPAC3H8.10;SPCC5E4.04;SPBC17D11.06;SPCC1840.02c;SPBC6B1.10;SPCC1753.02c;SPAC821.12;SPBC887.03c;SPCC4F11.02;SPAC1F7.01c;SPAC17H9.10c;SPBC17A3.05c;SPAC1565.06c;SPAC11G7.02;SPAC110.03;SPBC428.06c;SPBC24C6.06;SPCC24B10.22;SPBC25H2.13c;SPAC9G1.09;SPAC19G12.17;SPAC17D4.02;…
Phenotypes (FYPO)	FYPO:0001322;	abnormal subcellular component during vegetative growth	Enriched	35.8064516129032 (222/620)	15.4205607476636 (792/5136)	6.68346e-39	SPAC4F10.04;SPBC25B2.04c;SPAC19B12.02c;SPAC15E1.07c;SPBC4B4.06;SPBC336.12c;SPBC609.05;SPBC1105.17;SPAC3H8.10;SPCC5E4.04;SPBC17D11.06;SPCC1840.02c;SPBC32F12.01c;SPCC1753.02c;SPAC821.12;SPBC887.03c;SPBC23E6.07c;SPCC4F11.02;SPAC17H9.10c;SPBC17A3.05c;SPAC1565.06c;SPAC4G9.16c;SPAC17A5.16;SPAC110.03;SPBC428.06c;SPCC24B10.22;SPBC25H2.13c;SPAC9G1.09;SPAC19G12.17;SPBC146.03c;SPAC1B3.11c;SPAC3H5.06c;SPAC18…
Phenotypes (FYPO)	FYPO:0000114;	cellular process phenotype	Enriched	61.9354838709677 (384/620)	37.0521806853583 (1903/5136)	2.4477e-38	SPBC337.03;SPAC4F10.04;SPAC4F8.07c;SPAC8C9.17c;SPAC19B12.02c;SPAC20G8.09c;SPCC1739.12;SPAC3A11.08;SPAC1B3.14;SPAC6B12.02c;SPBC2G5.07c;SPAC15E1.07c;SPBC4B4.06;SPCC1919.15;SPBC336.12c;SPCC645.06c;SPAP8A3.06;SPAC19A8.08;SPBC649.05;SPBC609.05;SPCC16A11.07;SPBC1105.17;SPAC1071.10c;SPAC3H8.10;SPBC19C2.13c;SPCC5E4.04;SPAC17A2.08c;SPBC17D11.06;SPCC1840.02c;SPCC645.11c;SPBC6B1.10;SPBC32F12.01c;SPBC36.07;S…
Phenotypes (FYPO)	FYPO:0005447;	abnormal biological process	Enriched	80.8064516129032 (501/620)	56.9898753894081 (2927/5136)	1.28135e-37	SPBC337.03;SPAC4F10.04;SPBC25B2.04c;SPAC4F8.07c;SPAC8C9.17c;SPBC30D10.13c;SPAC19B12.02c;SPAC20G8.09c;SPCC1739.12;SPAC3A11.08;SPAC1B3.14;SPAC6B12.02c;SPBC2G5.07c;SPAC15E1.07c;SPBC4B4.06;SPCC1919.15;SPBC336.12c;SPCC645.06c;SPCC622.18;SPAP8A3.06;SPCC1840.09;SPAC19A8.08;SPAC959.04c;SPBC649.05;SPBC609.05;SPAC1805.06c;SPCC16A11.07;SPBC1105.17;SPAC1071.10c;SPAC3H8.10;SPBC713.12;SPBC19C2.13c;SPCC5E4.04;S…
Phenotypes (FYPO)	FYPO:0004639;	abnormal cellular physical quality phenotype during vegetative growth	Enriched	58.7096774193548 (364/620)	34.4820872274143 (1771/5136)	5.77725e-37	SPBC337.03;SPAC4F10.04;SPBC25B2.04c;SPAC8C9.17c;SPCC1682.07;SPBC30D10.13c;SPAC19B12.02c;SPCC1739.12;SPAC3A11.08;SPAC6B12.02c;SPAC15E1.03;SPAC15E1.07c;SPBC4B4.06;SPCC1919.15;SPBC336.12c;SPAP8A3.06;SPAC19A8.08;SPAC959.04c;SPBC609.05;SPCC16A11.07;SPBC1105.17;SPAC3H8.10;SPBC19C2.13c;SPCC5E4.04;SPAC17A2.08c;SPBC17D11.06;SPCC1840.02c;SPBC6B1.10;SPBC32F12.01c;SPBC36.07;SPBC21C3.13;SPCC1753.02c;SPAC821.1…
Phenotypes (FYPO)	FYPO:0000287;	abnormal subcellular component	Enriched	36.6129032258065 (227/620)	16.4330218068536 (844/5136)	7.56904e-37	SPAC4F10.04;SPBC25B2.04c;SPAC19B12.02c;SPAC15E1.07c;SPBC4B4.06;SPBC336.12c;SPBC609.05;SPBC1105.17;SPAC3H8.10;SPCC5E4.04;SPBC17D11.06;SPCC1840.02c;SPBC32F12.01c;SPCC1753.02c;SPAC821.12;SPBC887.03c;SPBC23E6.07c;SPCC4F11.02;SPBC17A3.05c;SPAC17H9.10c;SPAC1565.06c;SPAC4G9.16c;SPAC17A5.16;SPAC110.03;SPBC428.06c;SPCC24B10.22;SPBC25H2.13c;SPAC9G1.09;SPAC19G12.17;SPBC146.03c;SPAC1B3.11c;SPAC3H5.06c;SPAC18…
Phenotypes (FYPO)	FYPO:0000300;	biological process phenotype	Enriched	82.5806451612903 (512/620)	60.1830218068536 (3091/5136)	1.26338e-34	SPBC337.03;SPAC4F10.04;SPBC25B2.04c;SPAC4F8.07c;SPAC8C9.17c;SPBC30D10.13c;SPAC19B12.02c;SPAC20G8.09c;SPCC1739.12;SPAC3A11.08;SPAC1B3.14;SPAC6B12.02c;SPBC2G5.07c;SPAC15E1.07c;SPBC4B4.06;SPCC1919.15;SPBPB8B6.04c;SPBC336.12c;SPCC645.06c;SPCC622.18;SPAP8A3.06;SPCC1840.09;SPAC19A8.08;SPAC959.04c;SPBC649.05;SPBC609.05;SPAC1805.06c;SPCC16A11.07;SPBC1105.17;SPAC1071.10c;SPAC3H8.10;SPBC713.12;SPBC19C2.13c…
Phenotypes (FYPO)	FYPO:0002737;	abnormal mitotic cell cycle process	Enriched	26.4516129032258 (164/620)	10.1051401869159 (519/5136)	4.48182e-34	SPAC8C9.17c;SPCC1739.12;SPAC6B12.02c;SPAC15E1.07c;SPBC4B4.06;SPBC336.12c;SPBC649.05;SPBC1105.17;SPCC5E4.04;SPBC17D11.06;SPCC1840.02c;SPBC887.03c;SPAC17H9.10c;SPAC1565.06c;SPAC11G7.02;SPCC24B10.22;SPBC25H2.13c;SPAC9G1.09;SPAC19G12.17;SPAC17D4.02;SPBC146.03c;SPAC3H5.06c;SPAC1851.03;SPBC146.07;SPAC4F8.01;SPAC20G8.01;SPBC2G2.14;SPBC119.02;SPBC11C11.04c;SPAC7D4.04;SPBC4F6.06;SPAC1783.04c;SPBC26H8.10;S…
Phenotypes (FYPO)	FYPO:0001354;	abnormal cellular component assembly during vegetative growth	Enriched	21.4516129032258 (133/620)	7.28193146417445 (374/5136)	8.8191e-33	SPAC8C9.17c;SPAC15E1.07c;SPBC4B4.06;SPBC336.12c;SPBC649.05;SPBC609.05;SPBC1105.17;SPCC5E4.04;SPBC17D11.06;SPCC1840.02c;SPBC887.03c;SPAC1F7.01c;SPAC1565.06c;SPAC17H9.10c;SPCC24B10.22;SPBC25H2.13c;SPAC9G1.09;SPAC17D4.02;SPBC146.03c;SPAC3H5.06c;SPBC146.07;SPAC4F8.01;SPAC20G8.01;SPBC2G2.14;SPBC119.02;SPBC11C11.04c;SPBC4F6.06;SPAC1783.04c;SPBC26H8.10;SPCC1281.01;SPCP31B10.03c;SPBC106.09;SPBC3H7.13;SPB…
[truncated: 788 more rows]

## Sheet: Table 4
Supplementary Table 4
linkers and primers design
[truncated: 9 more rows]

## Sheet: Sheet1
Supplementary Table 5. European Nucleotide Archive (ENA) Acessions
[truncated: 50 more rows]
